# Supplementary material for: Crystal structure of catena-poly[[[tri­aqua­strontium]-di-μ2-glycinato] dibromide]
Source: Acta Crystallogr E Crystallogr Commun. 2015 Jun 30;71(Pt 7):875–8. doi: 10.1107/S2056989015012219 (PMC4518974; doi:10.1107/S2056989015012219)
Supplement: Supplementary file 1 [file e-71-00875-sup1.cif]

##############################################################################
#                                                                            #
# This CIF contains the data in a paper accepted for publication in          #
# Acta Crystallographica Section E. It conforms to the requirements of       #
# Notes for Authors for Acta Crystallographica Section E, and has been       #
# peer reviewed under the auspices of the IUCr Commission on Journals.       #
#                                                                            #
# Full details of the Crystallographic Information File format               #
# are given in the paper "The Crystallographic Information File (CIF):       #
# a New Standard Archive File for Crystallography" by S. R. Hall, F. H.      #
# Allen and I. D. Brown [Acta Cryst. (1991), A47, 655-685].                  #
#                                                                            #
# The current version of the core CIF dictionary is obtainable from          #
# ftp://ftp.iucr.org/pub/cif_core.dic.                                       #
#                                                                            #
# Software is freely available for graphical display of the structure(s)     #
# in this CIF. For information consult the CIF software page                 #
# http://www.iucr.org/resources/cif/software.                                #
#                                                                            #
# This file may be used for bona fide research purposes within the           #
# scientific community so long as proper attribution is given to the journal # 
# article from which it was obtained.                                        #
#                                                                            #
##############################################################################
data_I
_audit_creation_method     'SHELXL-2014/7'
_journal_date_recd_electronic     2015-06-18
_journal_date_accepted     2015-06-25
_journal_name_full     'Acta Crystallographica, Section E'
_journal_year     2015
_journal_volume     71
_journal_issue      7
_journal_page_first     875
_journal_page_last     878
_journal_paper_category     GM
_journal_paper_doi     10.1107/S2056989015012219
_journal_coeditor_code     WM5177
loop_
    _publ_contact_author_name
    _publ_contact_author_address
    _publ_contact_author_email
    'T. Balakrishnan'
;
Crystal Growth Laboratory
PG and Research Department of Physics
Periyar EVR College (Autonomous)
Tiruchirappalli 620 023
India
;
 balacrystalgrowth@gmail.com
    'Subbiah Thamotharan'
;
Biomolecular Crystallography Laboratory
Department of Bioinformatics
School of Chemical and Biotechnology
SASTRA University, Thanjavur 613 401
India
;
 thamu@scbt.sastra.edu
_publ_contact_author_fax     '+91 9443445535'
_publ_contact_author_phone     '+91 431 2332010'
_publ_section_title
;
Crystal structure of <i>catena</i>-poly[[[triaquastrontium]-di-\m~2~-glycinato]
dibromide]
;
loop_
    _publ_author_name
    _publ_author_footnote
    _publ_author_address
    'Revathi, Palanisamy' .
;
Crystal Growth Laboratory
PG and Research Department of Physics
Periyar EVR College (Autonomous)
Tiruchirappalli 620 023
India
;
    'Balakrishnan, Thangavelu' .
;
Crystal Growth Laboratory
PG and Research Department of Physics
Periyar EVR College (Autonomous)
Tiruchirappalli 620 023
India
;
    'Ramamurthi, Kandasamy' .
;
Crystal Growth and Thin Film Laboratory
Department of Physics and Nanotechnology
SRM University
Kattankulathur 603 203
India
;
    'Thamotharan, Subbiah' .
;
Biomolecular Crystallography Laboratory
Department of Bioinformatics
School of Chemical and Biotechnology
SASTRA University, Thanjavur 613 401
India
;
_publ_section_synopsis
;
The characteristic structural feature of the title compound is the formation of
cationic chains extending parallel to [001], with the Br^-^ counter-anions
located in between. Intermolecular N---H...O, N---H...Br, O---H...O and
O---H...Br hydrogen bonds stabilize the structure.
;
_chemical_name_systematic
;
<i>catena</i>-Poly[[[triaquastrontium]-di-\m~2~-glycinato] dibromide]
;
_chemical_name_common     ?
_chemical_formula_moiety     'C4 H16 N2 O7 Sr 2+, 2(Br -)'
_chemical_formula_sum     'C4 H16 Br2 N2 O7 Sr'
_chemical_formula_iupac     '[Sr (C2 H5 N1 O2)2 (H2 O1)3] Br2'
_chemical_formula_weight     451.63
_chemical_melting_point     ?
_shelx_space_group_comment
;
The symmetry employed for this shelxl refinement is uniquely defined
by the following loop, which should always be used as a source of
symmetry information in preference to the above space-group names.
They are only intended as comments.
;
_space_group_crystal_system     orthorhombic
_space_group_name_H-M_alt     'P b c n'
_space_group_name_Hall     '-P 2n 2ab'
loop_
    _space_group_symop_operation_xyz
    'x, y, z'
    'x+1/2, -y+1/2, -z'
    '-x, y, -z+1/2'
    '-x+1/2, -y+1/2, z+1/2'
    '-x, -y, -z'
    '-x-1/2, y-1/2, z'
    'x, -y, z-1/2'
    'x-1/2, y-1/2, -z-1/2'
_cell_length_a     16.4198(9)
_cell_length_b     9.5438(5)
_cell_length_c     8.2402(4)
_cell_angle_alpha     90
_cell_angle_beta     90
_cell_angle_gamma     90
_cell_volume     1291.30(12)
_cell_formula_units_Z     4
_cell_measurement_reflns_used     6100
_cell_measurement_theta_min     2.5
_cell_measurement_theta_max     27.8
_cell_measurement_temperature     296(2)
_exptl_crystal_description     block
_exptl_crystal_colour     colourless
_exptl_crystal_size_max     0.150
_exptl_crystal_size_mid     0.100
_exptl_crystal_size_min     0.100
_exptl_crystal_density_diffrn     2.323
_exptl_crystal_density_meas     ?
_exptl_crystal_density_method     ?
_exptl_crystal_F_000     872
_exptl_absorpt_coefficient_mu     10.384
_exptl_absorpt_correction_type     multi-scan
_exptl_absorpt_process_details
;
(<i>SADABS</i>; Bruker, 1999)
;
_shelx_estimated_absorpt_T_min     0.305
_shelx_estimated_absorpt_T_max     0.423
_exptl_absorpt_correction_T_min     0.251
_exptl_absorpt_correction_T_max     0.410
_diffrn_ambient_temperature     296(2)
_diffrn_radiation_type     MoK\a
_diffrn_radiation_wavelength     0.71073
_diffrn_measurement_device_type     'Bruker Kappa APEXII CCD'
_diffrn_measurement_method     '\w and \f scan'
_diffrn_detector_area_resol_mean     ?
_diffrn_reflns_number     22178
_diffrn_reflns_av_R_equivalents     0.0701
_diffrn_reflns_theta_min     2.468
_diffrn_reflns_theta_max     27.998
_diffrn_reflns_theta_full     27.998
_diffrn_measured_fraction_theta_max     1.000
_diffrn_measured_fraction_theta_full     1.000
_diffrn_reflns_limit_h_min     -21
_diffrn_reflns_limit_h_max     21
_diffrn_reflns_limit_k_min     -12
_diffrn_reflns_limit_k_max     12
_diffrn_reflns_limit_l_min     -9
_diffrn_reflns_limit_l_max     10
_refine_special_details     ?
_reflns_number_total     1564
_reflns_number_gt     1244
_reflns_threshold_expression     I>2\s(I)
_refine_ls_structure_factor_coef     Fsqd
_refine_ls_matrix_type     full
_refine_ls_R_factor_all     0.0424
_refine_ls_R_factor_gt     0.0228
_refine_ls_wR_factor_gt     0.0466
_refine_ls_wR_factor_ref     0.0569
_refine_ls_goodness_of_fit_ref     1.136
_refine_ls_restrained_S_all     1.135
_refine_ls_number_reflns     1564
_refine_ls_number_parameters     99
_refine_ls_number_restraints     2
_refine_ls_hydrogen_treatment     mixed
_refine_ls_weighting_scheme     calc
_refine_ls_weighting_details
              'w=1/[\s^2^(Fo^2^)+(0.0169P)^2^+1.7773P] where P=(Fo^2^+2Fc^2^)/3'
_atom_sites_solution_hydrogens     mixed
_atom_sites_solution_primary     ?
_atom_sites_solution_secondary     ?
_refine_ls_shift/su_max     0.001
_refine_ls_shift/su_mean     0.000
_refine_diff_density_max     0.863
_refine_diff_density_min     -0.675
_refine_ls_extinction_method
;
SHELXL2014 (Sheldrick 2015)
;
_refine_ls_extinction_coef     0.0086(3)
_refine_ls_extinction_expression
                                  'Fc^*^=kFc[1+0.001xFc^2^\l^3^/sin(2\q)]^-1/4^'
loop_
    _atom_type_symbol
    _atom_type_description
    _atom_type_scat_dispersion_real
    _atom_type_scat_dispersion_imag
    _atom_type_scat_source
    'C' 'C' 0.0033 0.0016
                         'International Tables Vol C Tables 4.2.6.8 and 6.1.1.4'
    'H' 'H' 0.0000 0.0000
                         'International Tables Vol C Tables 4.2.6.8 and 6.1.1.4'
    'N' 'N' 0.0061 0.0033
                         'International Tables Vol C Tables 4.2.6.8 and 6.1.1.4'
    'O' 'O' 0.0106 0.0060
                         'International Tables Vol C Tables 4.2.6.8 and 6.1.1.4'
    'Br' 'Br' -0.2901 2.4595
                         'International Tables Vol C Tables 4.2.6.8 and 6.1.1.4'
    'Sr' 'Sr' -1.5307 3.2498
                         'International Tables Vol C Tables 4.2.6.8 and 6.1.1.4'
_computing_data_collection
;
APEX2 (Bruker, 2004)
;
_computing_cell_refinement
;
SAINT (Bruker, 2004)
;
_computing_data_reduction
;
SAINT (Bruker, 2004)
;
_computing_structure_solution
;
SIR92 (Altomare <i>et al.</i>,  1995)
;
_computing_structure_refinement
;
SHELXL2014 (Sheldrick, 2015)
;
_computing_molecular_graphics
;
PLATON (Spek, 2009) and Mercury (Macrae <i>et al.</i>,  2008)
;
_computing_publication_material
;
SHELXL2014 (Sheldrick, 2015)
;
loop_
    _atom_site_type_symbol
    _atom_site_label
    _atom_site_fract_x
    _atom_site_fract_y
    _atom_site_fract_z
    _atom_site_U_iso_or_equiv
    _atom_site_adp_type
    _atom_site_calc_flag
    _atom_site_occupancy
    _atom_site_disorder_assembly
    _atom_site_disorder_group
    C C1 0.14184(17) 0.5997(3) 0.4781(4) 0.0178(6) Uani d 1 . .
    C C2 0.1901(2) 0.6557(3) 0.6205(4) 0.0232(7) Uani d 1 . .
    H H2A 0.1529 0.6963 0.6989 0.028 Uiso calc 1 . .
    H H2B 0.2183 0.5788 0.6729 0.028 Uiso calc 1 . .
    N N1 0.2500(2) 0.7627(3) 0.5708(4) 0.0263(6) Uani d 1 . .
    O O1 0.15044(13) 0.6537(2) 0.3416(2) 0.0224(5) Uani d 1 . .
    O O2 0.09257(13) 0.5034(2) 0.5090(3) 0.0251(5) Uani d 1 . .
    O O3 -0.00732(17) 0.8029(3) 0.4322(3) 0.0308(6) Uani d 1 . .
    O O4 0.0000 0.3083(4) 0.2500 0.0331(8) Uani d 1 . .
    Br Br1 0.14700(2) 0.97766(4) 0.86395(4) 0.02908(12) Uani d 1 . .
    Sr Sr2 0.0000 0.57306(4) 0.2500 0.01637(12) Uani d 1 . .
    H H1A 0.279(3) 0.793(5) 0.654(6) 0.062(15) Uiso d 1 . .
    H H1B 0.224(2) 0.830(4) 0.520(5) 0.046(13) Uiso d 1 . .
    H H1C 0.287(3) 0.726(4) 0.505(5) 0.044(12) Uiso d 1 . .
    H H4 -0.007(3) 0.264(4) 0.164(4) 0.064(15) Uiso d 1 . .
    H H3A 0.033(3) 0.853(5) 0.404(5) 0.059(15) Uiso d 1 . .
    H H3B -0.0497(19) 0.852(4) 0.444(6) 0.067(16) Uiso d 1 . .
loop_
    _atom_site_aniso_label
    _atom_site_aniso_U_11
    _atom_site_aniso_U_22
    _atom_site_aniso_U_33
    _atom_site_aniso_U_12
    _atom_site_aniso_U_13
    _atom_site_aniso_U_23
    C1 0.0131(14) 0.0216(15) 0.0186(14) 0.0022(11) 0.0002(12) -0.0025(12)
    C2 0.0231(17) 0.0283(18) 0.0183(16) -0.0036(13) -0.0017(13) -0.0028(13)
    N1 0.0224(15) 0.0283(17) 0.0283(15) -0.0035(13) -0.0052(14) -0.0055(14)
    O1 0.0204(11) 0.0284(12) 0.0184(11) -0.0046(9) -0.0007(9) 0.0022(9)
    O2 0.0259(12) 0.0277(12) 0.0216(11) -0.0084(9) -0.0011(9) 0.0018(9)
    O3 0.0295(14) 0.0273(14) 0.0356(14) -0.0015(12) 0.0082(12) -0.0045(11)
    O4 0.044(2) 0.031(2) 0.0248(19) 0.000 0.0019(18) 0.000
    Br1 0.02717(19) 0.0276(2) 0.0325(2) 0.00143(14) 0.00329(15) 0.00078(14)
    Sr2 0.01582(19) 0.0194(2) 0.01391(19) 0.000 -0.00064(16) 0.000
_geom_special_details
;
All e.s.d.'s (except the e.s.d. in the dihedral angle between two l.s. planes)
are estimated using the full covariance matrix. The cell e.s.d.'s are taken
into account individually in the estimation of e.s.d.'s in distances, angles
and torsion angles; correlations between e.s.d.'s in cell parameters are only
used when they are defined by crystal symmetry. An approximate (isotropic)
treatment of cell e.s.d.'s is used for estimating e.s.d.'s involving l.s.
planes.
;
loop_
    _geom_bond_atom_site_label_1
    _geom_bond_atom_site_label_2
    _geom_bond_site_symmetry_2
    _geom_bond_distance
    _geom_bond_publ_flag
    C1 O1 . 1.246(4) ?
    C1 O2 . 1.251(3) ?
    C1 C2 . 1.513(4) ?
    C1 Sr2 . 3.004(3) ?
    C2 N1 . 1.477(4) ?
    C2 H2A . 0.9700 ?
    C2 H2B . 0.9700 ?
    N1 H1A . 0.88(5) ?
    N1 H1B . 0.88(4) ?
    N1 H1C . 0.89(4) ?
    O1 Sr2 . 2.695(2) ?
    O2 Sr2 5_566 2.605(2) ?
    O2 Sr2 . 2.703(2) ?
    O3 Sr2 . 2.661(2) ?
    O3 H3A . 0.84(5) ?
    O3 H3B . 0.842(19) ?
    O4 Sr2 . 2.526(4) ?
    O4 H4 . 0.833(19) ?
    Sr2 O2 7_565 2.605(2) ?
    Sr2 O2 5_566 2.605(2) ?
    Sr2 O3 3 2.661(2) ?
    Sr2 O1 3 2.695(2) ?
    Sr2 O2 3 2.703(2) ?
    Sr2 C1 3 3.004(3) ?
loop_
    _geom_angle_atom_site_label_1
    _geom_angle_atom_site_label_2
    _geom_angle_atom_site_label_3
    _geom_angle_site_symmetry_1
    _geom_angle_site_symmetry_3
    _geom_angle
    _geom_angle_publ_flag
    O1 C1 O2 . . 124.1(3) ?
    O1 C1 C2 . . 119.7(3) ?
    O2 C1 C2 . . 116.1(3) ?
    O1 C1 Sr2 . . 63.74(15) ?
    O2 C1 Sr2 . . 64.13(16) ?
    C2 C1 Sr2 . . 157.1(2) ?
    N1 C2 C1 . . 112.2(3) ?
    N1 C2 H2A . . 109.2 ?
    C1 C2 H2A . . 109.2 ?
    N1 C2 H2B . . 109.2 ?
    C1 C2 H2B . . 109.2 ?
    H2A C2 H2B . . 107.9 ?
    C2 N1 H1A . . 111(3) ?
    C2 N1 H1B . . 108(3) ?
    H1A N1 H1B . . 113(4) ?
    C2 N1 H1C . . 111(3) ?
    H1A N1 H1C . . 104(4) ?
    H1B N1 H1C . . 109(4) ?
    C1 O1 Sr2 . . 91.77(17) ?
    C1 O2 Sr2 . 5_566 137.62(19) ?
    C1 O2 Sr2 . . 91.27(18) ?
    Sr2 O2 Sr2 5_566 . 110.04(8) ?
    Sr2 O3 H3A . . 106(3) ?
    Sr2 O3 H3B . . 124(3) ?
    H3A O3 H3B . . 111(4) ?
    Sr2 O4 H4 . . 120(3) ?
    O4 Sr2 O2 . 7_565 73.73(5) ?
    O4 Sr2 O2 . 5_566 73.73(5) ?
    O2 Sr2 O2 7_565 5_566 147.46(10) ?
    O4 Sr2 O3 . 3 145.52(6) ?
    O2 Sr2 O3 7_565 3 76.97(7) ?
    O2 Sr2 O3 5_566 3 133.43(8) ?
    O4 Sr2 O3 . . 145.52(6) ?
    O2 Sr2 O3 7_565 . 133.43(8) ?
    O2 Sr2 O3 5_566 . 76.96(7) ?
    O3 Sr2 O3 3 . 68.96(11) ?
    O4 Sr2 O1 . 3 106.59(5) ?
    O2 Sr2 O1 7_565 3 113.67(6) ?
    O2 Sr2 O1 5_566 3 76.03(7) ?
    O3 Sr2 O1 3 3 69.40(8) ?
    O3 Sr2 O1 . 3 83.18(8) ?
    O4 Sr2 O1 . . 106.59(5) ?
    O2 Sr2 O1 7_565 . 76.03(7) ?
    O2 Sr2 O1 5_566 . 113.67(6) ?
    O3 Sr2 O1 3 . 83.18(8) ?
    O3 Sr2 O1 . . 69.40(8) ?
    O1 Sr2 O1 3 . 146.83(10) ?
    O4 Sr2 O2 . 3 75.77(4) ?
    O2 Sr2 O2 7_565 3 69.96(8) ?
    O2 Sr2 O2 5_566 3 101.82(7) ?
    O3 Sr2 O2 3 3 77.44(7) ?
    O3 Sr2 O2 . 3 128.53(7) ?
    O1 Sr2 O2 3 3 48.23(6) ?
    O1 Sr2 O2 . 3 143.76(6) ?
    O4 Sr2 O2 . . 75.77(4) ?
    O2 Sr2 O2 7_565 . 101.82(7) ?
    O2 Sr2 O2 5_566 . 69.96(8) ?
    O3 Sr2 O2 3 . 128.53(7) ?
    O3 Sr2 O2 . . 77.44(7) ?
    O1 Sr2 O2 3 . 143.76(6) ?
    O1 Sr2 O2 . . 48.23(6) ?
    O2 Sr2 O2 3 . 151.53(9) ?
    O4 Sr2 C1 . 3 94.86(6) ?
    O2 Sr2 C1 7_565 3 89.95(7) ?
    O2 Sr2 C1 5_566 3 92.77(7) ?
    O3 Sr2 C1 3 3 67.17(8) ?
    O3 Sr2 C1 . 3 104.38(8) ?
    O1 Sr2 C1 3 3 24.49(7) ?
    O1 Sr2 C1 . 3 149.51(7) ?
    O2 Sr2 C1 3 3 24.60(7) ?
    O2 Sr2 C1 . 3 161.97(7) ?
    O4 Sr2 C1 . . 94.86(6) ?
    O2 Sr2 C1 7_565 . 92.77(7) ?
    O2 Sr2 C1 5_566 . 89.95(7) ?
    O3 Sr2 C1 3 . 104.38(8) ?
    O3 Sr2 C1 . . 67.17(8) ?
    O1 Sr2 C1 3 . 149.51(7) ?
    O1 Sr2 C1 . . 24.49(7) ?
    O2 Sr2 C1 3 . 161.97(7) ?
    O2 Sr2 C1 . . 24.60(7) ?
    C1 Sr2 C1 3 . 170.29(11) ?
    O4 Sr2 Sr2 . 5_565 71.300(10) ?
    O2 Sr2 Sr2 7_565 5_565 35.72(5) ?
    O2 Sr2 Sr2 5_566 5_565 129.21(5) ?
    O3 Sr2 Sr2 3 5_565 74.32(6) ?
    O3 Sr2 Sr2 . 5_565 143.02(6) ?
    O1 Sr2 Sr2 3 5_565 80.00(4) ?
    O1 Sr2 Sr2 . 5_565 110.90(4) ?
    O2 Sr2 Sr2 3 5_565 34.24(5) ?
    O2 Sr2 Sr2 . 5_565 131.99(5) ?
    C1 Sr2 Sr2 3 5_565 55.55(6) ?
    C1 Sr2 Sr2 . 5_565 128.31(6) ?
loop_
    _geom_torsion_atom_site_label_1
    _geom_torsion_atom_site_label_2
    _geom_torsion_atom_site_label_3
    _geom_torsion_atom_site_label_4
    _geom_torsion_site_symmetry_1
    _geom_torsion_site_symmetry_2
    _geom_torsion_site_symmetry_3
    _geom_torsion_site_symmetry_4
    _geom_torsion
    _geom_torsion_publ_flag
    O1 C1 C2 N1 . . . . -6.2(4) ?
    O2 C1 C2 N1 . . . . 176.5(3) ?
    Sr2 C1 C2 N1 . . . . -98.5(5) ?
    O2 C1 O1 Sr2 . . . . 22.7(3) ?
    C2 C1 O1 Sr2 . . . . -154.3(2) ?
    O1 C1 O2 Sr2 . . . 5_566 -144.8(2) ?
    C2 C1 O2 Sr2 . . . 5_566 32.3(4) ?
    Sr2 C1 O2 Sr2 . . . 5_566 -122.2(3) ?
    O1 C1 O2 Sr2 . . . . -22.6(3) ?
    C2 C1 O2 Sr2 . . . . 154.5(2) ?
loop_
    _geom_hbond_atom_site_label_D
    _geom_hbond_atom_site_label_H
    _geom_hbond_atom_site_label_A
    _geom_hbond_site_symmetry_A
    _geom_hbond_distance_DH
    _geom_hbond_distance_HA
    _geom_hbond_distance_DA
    _geom_hbond_angle_DHA
    N1 H1A O1 4_565 0.88(5) 2.00(5) 2.879(4) 175(4)
    N1 H1B Br1 7_575 0.88(4) 2.58(4) 3.450(3) 179(4)
    N1 H1C Br1 4_564 0.89(4) 2.51(4) 3.321(3) 152(3)
    O4 H4 O3 7_565 0.833(19) 2.01(2) 2.828(3) 166(5)
    O3 H3A Br1 7_575 0.84(5) 2.50(5) 3.335(3) 170(4)
    O3 H3B Br1 3_556 0.842(19) 2.55(3) 3.296(3) 148(4)
_shelx_hkl_file
;
   0   0   1    0.06    0.15
   0   0  -1    0.09    0.23
   0   0  -2   35.03    1.82
   0   0  -2   33.81    1.81
   0   0  -2   37.43    2.09
   0   0   2   34.91    2.11
   0   0  -3   -0.06    0.14
   0   0  -3    0.13    0.14
   0   0   3   -0.52    0.63
   0   0  -4   36.91    1.93
   0   0  -4   36.50    1.94
   0   0   6    2.32    1.19
   0   0   6    1.67    1.20
   0   0   7   -0.70    1.34
   0   0   7    0.45    1.31
   0   0   8  220.06   14.34
   0   0   8  242.04   18.20
   0   0   9   -0.52    1.35
   0   0   9   -1.54    1.65
   0   0   9    0.32    1.73
   0   0  10   70.85    5.40
   0   0  10   81.43    7.78
   0   0  10   77.19    6.40
   0   0  11   -0.46    3.34
   0   0  11   -0.31    2.11
   0   0  11   -1.65    2.36
   0   0  12    6.71    2.94
   1   0   0   -0.08    0.02
   1   0   0   -0.10    0.02
   1   0   0   -0.06    0.04
   1   0   0   -0.10    0.02
  -1   0   0   -0.07    0.02
  -1   0   0   -0.06    0.02
  -1   0   0   -0.09    0.02
  -1   0   0   -0.08    0.03
   1   0   1    0.34    0.12
   1   0  -1   -0.29    0.07
   1   0  -1   -0.08    0.13
   1   0   1    0.08    0.26
   1   0   1    0.20    0.13
   1   0   1    0.10    0.18
   1   0   1    0.37    0.18
   1   0  -1    0.13    0.22
  -1   0   1    0.09    0.14
  -1   0   1    0.06    0.14
  -1   0   1   -0.14    0.19
  -1   0  -1    0.04    0.16
  -1   0  -1    0.15    0.11
  -1   0   1    0.15    0.22
   1   0   2  246.95   13.43
   1   0  -2  263.64   13.42
   1   0   2  264.78   13.25
   1   0   2  269.39   13.26
   1   0  -2  246.32   13.28
  -1   0   2  260.78   13.43
  -1   0   2  275.38   13.27
  -1   0  -2  256.77   13.25
  -1   0   2  242.59   13.25
   1   0   3   -0.86    0.64
   1   0  -3   -0.18    0.22
   1   0   3    0.08    0.15
   1   0   3   -0.07    0.17
   1   0  -3    0.13    0.24
  -1   0  -3    0.08    0.19
  -1   0   3    0.18    0.14
  -1   0   3    0.10    0.67
  -1   0   3   -0.04    0.17
  -1   0  -3    0.39    0.17
   1   0  -4   82.28    4.31
   1   0   4   77.59    5.27
  -1   0  -4   82.86    4.29
  -1   0   4   86.47    6.72
  -1   0  -4   85.23    4.30
   1   0  -5   -0.03    0.13
   1   0   5   -0.24    0.90
   1   0  -5   -0.02    0.14
  -1   0  -5    0.01    0.18
  -1   0   5    0.39    0.90
  -1   0  -5   -0.38    0.16
   1   0   6   94.61    6.31
  -1   0   6   98.81    7.92
  -1   0   6   90.79    6.23
   1   0   7    0.71    1.35
   1   0   7   -1.02    1.30
   1   0   7    0.50    0.98
  -1   0   7   -1.09    1.31
  -1   0   7   -0.08    1.36
   1   0   8   36.43    4.05
   1   0   8   38.14    3.77
   1   0   8   35.00    3.19
  -1   0   8   26.20    3.24
  -1   0   8   37.04    4.32
   1   0   9   -0.46    1.84
   1   0   9   -2.26    1.63
   1   0   9   -0.65    1.58
  -1   0   9   -0.11    1.77
  -1   0   9   -0.47    1.92
   1   0  10    9.15    1.92
   1   0  10    8.32    2.49
   1   0  10    7.96    2.44
  -1   0  10    8.53    2.29
  -1   0  10    9.49    2.58
  -1   0  10    8.40    2.74
   1   0  11    0.97    2.14
   1   0  11    1.61    2.37
  -1   0  11   -0.61    2.23
  -1   0  11   -0.46    1.65
   2   0   0   44.14    3.27
   2   0   0   41.89    2.20
   2   0   0   42.49    2.22
   2   0   0   44.40    2.21
  -2   0   0   34.86    3.23
  -2   0   0   37.40    2.20
  -2   0   0   43.27    2.22
  -2   0   0   43.47    2.21
   2   0   1    0.25    0.16
   2   0  -1   -0.09    0.26
   2   0   1    0.33    0.21
   2   0   1    0.16    0.26
   2   0   1   -0.01    0.19
   2   0  -1    0.08    0.23
   2   0  -1    0.21    0.22
   2   0   1   -0.04    0.25
   2   0  -1    0.22    0.20
   2   0  -1   -0.14    0.24
  -2   0   1    0.21    0.21
  -2   0  -1    0.11    0.20
  -2   0  -1    0.11    0.16
  -2   0  -1    0.13    0.23
  -2   0   1    0.02    0.36
  -2   0  -1    0.06    0.19
  -2   0   1    0.58    0.26
  -2   0   1    0.03    0.22
   2   0   2  163.48    8.25
   2   0   2  158.36    8.24
   2   0  -2  156.42    8.30
   2   0   2  160.42    8.27
   2   0  -2  162.34    8.39
   2   0   2  151.76    8.42
   2   0   2  143.19    9.32
  -2   0  -2  156.70    8.26
  -2   0   2  166.68    8.43
  -2   0   2  169.54    8.29
  -2   0   2  169.51   12.18
  -2   0   2  157.92    8.28
   2   0   3   -0.30    0.53
   2   0   3   -0.58    0.52
   2   0   3    0.20    0.29
   2   0  -3   -0.81    0.45
   2   0  -3   -0.53    0.07
   2   0   3    0.53    0.54
   2   0   3    0.34    0.23
   2   0  -3   -0.45    0.36
  -2   0  -3   -0.79    0.07
  -2   0   3   -0.47    0.25
  -2   0   3   -0.16    0.69
  -2   0   3   -0.84    0.46
  -2   0  -3   -0.28    0.27
  -2   0   3   -0.06    0.28
   2   0   4  421.21   21.11
   2   0   4  368.35   23.90
   2   0  -4  385.89   21.14
   2   0   4  405.58   21.04
   2   0  -4  420.67   21.12
  -2   0   4  449.09   31.04
  -2   0   4  404.85   21.07
  -2   0   4  443.53   21.09
  -2   0  -4  422.40   21.11
  -2   0  -4  400.19   21.08
   2   0  -5    0.50    0.30
   2   0  -5    0.18    0.28
   2   0   5   -0.37    0.88
   2   0   5   -0.01    0.14
   2   0   5   -0.33    0.81
  -2   0   5    0.68    1.03
  -2   0  -5    0.18    0.24
  -2   0  -5   -0.05    0.32
   2   0   6  127.25    7.87
   2   0   6  132.00    6.87
  -2   0   6  130.13   10.06
  -2   0  -6  121.99    6.32
  -2   0  -6  113.26    6.31
   2   0   7    0.61    1.00
   2   0   7   -0.30    1.26
  -2   0   7   -1.52    0.97
  -2   0   7   -0.31    1.40
   2   0   8   18.67    2.42
   2   0   8   19.93    2.27
   2   0   8   16.17    2.37
  -2   0   8   18.12    2.54
  -2   0   8   18.75    2.31
   2   0   9    0.04    1.75
   2   0   9    0.54    1.51
   2   0   9    0.39    1.76
  -2   0   9   -0.10    1.96
  -2   0   9   -0.14    1.77
   2   0  10   14.64    2.51
   2   0  10   13.38    2.89
   2   0  10   18.77    2.80
  -2   0  10   14.35    3.18
  -2   0  10   11.23    4.10
  -2   0  10   15.89    2.98
   2   0  11    2.00    2.21
   2   0  11   -0.12    2.26
  -2   0  11    2.16    2.45
  -2   0  11    1.78    2.43
  -2   0  11   -4.12    2.02
   3   0   1   -0.15    0.26
   3   0   1    0.27    0.25
   3   0  -1    0.29    0.33
   3   0  -1    0.07    0.34
   3   0  -1   -0.13    0.28
   3   0   1    0.35    0.29
   3   0  -1   -0.26    0.34
  -3   0   1   -0.10    0.39
  -3   0  -1   -0.31    0.33
  -3   0   1    0.41    0.32
  -3   0   1    0.24    0.30
  -3   0  -1    0.13    0.24
  -3   0  -1    0.36    0.43
  -3   0  -1    0.09    0.29
   3   0   2  221.58   11.63
   3   0   2  232.93   11.71
   3   0   2  216.71   13.12
   3   0   2  224.45   11.74
   3   0  -2  230.94   11.75
   3   0   2  211.15   11.84
   3   0  -2  252.79   17.24
   3   0  -2  229.99   11.78
   3   0  -2  222.84   11.77
  -3   0   2  221.36   11.73
  -3   0   2  236.62   17.22
  -3   0  -2  225.39   11.73
  -3   0  -2  215.73   11.72
  -3   0   2  224.39   19.61
  -3   0   2  249.66   11.77
  -3   0  -2  225.71   11.63
   3   0   3    0.06    0.28
   3   0  -3    0.01    0.60
   3   0   3    0.13    0.35
   3   0   3    0.08    0.46
   3   0   3    0.26    0.54
   3   0  -3   -0.07    0.33
   3   0   3    0.69    0.55
   3   0  -3    0.13    0.42
  -3   0   3    0.03    0.35
  -3   0   3   -0.58    0.63
  -3   0  -3    0.25    0.32
  -3   0  -3    0.13    0.34
  -3   0   3   -0.83    0.72
  -3   0   3    0.11    0.33
  -3   0   3   -0.21    0.54
   3   0  -4    0.52    0.52
   3   0   4    1.12    0.33
   3   0   4    0.59    0.70
   3   0   4    0.73    0.39
   3   0   4    0.27    0.54
  -3   0  -4    1.54    0.44
  -3   0   4    0.69    0.96
  -3   0   4    0.60    0.37
  -3   0   4    0.66    0.39
   3   0   5   -0.19    0.66
   3   0  -5   -0.17    0.39
   3   0   5   -0.29    0.36
   3   0  -5    0.20    0.51
   3   0   5    0.15    0.84
  -3   0   5   -0.28    1.08
  -3   0  -5   -0.26    0.32
  -3   0   5    0.37    0.32
  -3   0   5    0.61    0.30
  -3   0  -5    0.35    0.44
   3   0  -6   24.78    1.40
   3   0   6   24.40    2.45
   3   0  -6   23.63    1.37
   3   0   6   20.12    1.99
  -3   0  -6   21.88    1.46
  -3   0   6   18.45    2.70
  -3   0  -6   23.29    1.34
   3   0   7   -0.78    1.27
   3   0   7    0.64    1.25
  -3   0   7   -0.93    1.41
   3   0   8    2.45    1.55
   3   0   8    3.55    1.60
   3   0   8    4.63    1.34
  -3   0   8    0.22    1.31
  -3   0   8    2.07    2.28
  -3   0   8    1.86    1.86
   3   0   9    0.49    1.73
   3   0   9    0.55    1.71
   3   0   9   -0.26    1.64
  -3   0   9   -0.07    2.43
  -3   0   9    0.30    1.99
  -3   0   9   -1.35    1.94
   3   0  10    2.85    2.09
   3   0  10    2.64    1.99
  -3   0  10    2.39    2.30
  -3   0  10    2.72    2.39
   3   0  11   -1.25    2.11
  -3   0  11    0.41    2.49
  -3   0  11   -0.32    1.91
   4   0   0   30.95    2.70
   4   0   0   28.22    1.78
   4   0   0   31.30    1.80
   4   0   0   31.84    1.87
  -4   0   0   28.25    1.75
  -4   0   0   27.68    2.70
  -4   0   0   28.94    1.81
  -4   0   0   30.50    1.81
   4   0   1    0.67    0.47
   4   0   1    0.17    0.41
   4   0  -1    0.38    0.43
   4   0   1    0.17    0.25
   4   0  -1    0.35    0.38
   4   0  -1    0.59    0.51
   4   0  -1    0.23    0.45
  -4   0  -1    1.13    0.64
  -4   0  -1   -0.05    0.28
  -4   0   1    0.32    0.31
  -4   0   1    0.58    0.57
  -4   0   1    0.13    0.65
  -4   0   1    0.12    0.37
  -4   0  -1    0.00    0.27
  -4   0  -1    0.40    0.20
  -4   0  -1    0.15    0.42
   4   0  -2  114.28    5.92
   4   0  -2  113.03    5.91
   4   0  -2  114.38    9.85
   4   0   2  111.97    5.87
   4   0   2  105.13    5.86
   4   0   2  110.56    6.50
   4   0   2  109.85    5.91
   4   0   2  115.28    8.54
   4   0  -2  126.53    8.83
   4   0  -2  112.94    5.94
   4   0   2  103.83    5.99
  -4   0   2  112.93    9.75
  -4   0   2  114.32    8.75
  -4   0   2  110.26    5.90
  -4   0  -2  108.31    5.86
  -4   0  -2  113.19    5.90
  -4   0  -2  103.91    6.55
  -4   0   2  122.06    5.94
  -4   0  -2  106.57    5.89
   4   0   3    0.32    0.45
   4   0   3   -0.24    0.37
   4   0   3   -0.58    0.73
   4   0   3    0.12    0.59
   4   0   3    0.37    0.46
   4   0  -3    0.38    0.47
   4   0  -3   -0.42    0.38
   4   0  -3    0.60    0.60
  -4   0  -3   -0.14    0.50
  -4   0   3   -0.02    0.37
  -4   0   3   -0.06    0.65
  -4   0   3   -0.21    0.60
  -4   0  -3    0.59    0.41
  -4   0  -3    0.29    0.45
  -4   0   3    0.41    0.42
   4   0   4  519.85   25.59
   4   0  -4  478.15   25.70
   4   0   4  480.10   25.44
   4   0  -4  511.44   25.65
   4   0   4  501.78   25.65
   4   0   4  459.60   28.79
  -4   0  -4  485.09   25.60
  -4   0   4  545.70   25.65
  -4   0   4  527.59   37.57
  -4   0   4  479.63   43.05
  -4   0   4  512.61   25.63
  -4   0  -4  487.64   25.63
   4   0  -5   -0.66    0.63
   4   0   5    0.05    0.69
   4   0  -5   -0.22    0.19
   4   0   5    0.09    0.80
   4   0   5   -0.03    0.39
   4   0   5   -0.21    0.48
  -4   0  -5    0.08    0.53
  -4   0   5    0.18    0.89
  -4   0  -5   -0.48    0.11
  -4   0   5   -0.33    0.43
  -4   0   5    0.27    0.42
  -4   0   5   -0.31    1.29
   4   0   6  394.54   20.48
   4   0  -6  398.43   20.56
   4   0  -6  407.10   20.50
   4   0   6  400.92   20.62
   4   0   6  384.83   23.34
  -4   0  -6  388.64   20.53
  -4   0   6  415.59   30.43
  -4   0   6  420.21   20.43
  -4   0   6  389.22   20.41
  -4   0   6  398.91   35.15
  -4   0  -6  388.13   20.45
   4   0   7   -0.64    1.09
   4   0  -7   -0.68    0.37
   4   0   7   -1.07    1.30
  -4   0   7    0.77    1.71
  -4   0  -7   -0.80    0.53
  -4   0  -7    0.05    0.37
  -4   0   7   -0.89    1.92
   4   0   8    7.14    1.65
   4   0   8    4.84    1.72
  -4   0   8    5.38    1.61
  -4   0   8    4.49    2.11
  -4   0   8    1.55    2.43
   4   0   9    0.26    1.59
   4   0   9    1.44    1.65
   4   0   9   -3.49    1.72
  -4   0   9   -2.39    1.98
  -4   0   9   -1.08    2.20
  -4   0   9    1.27    2.18
   4   0  10    5.83    2.23
   4   0  10    6.53    2.16
  -4   0  10    5.26    2.51
  -4   0  10    5.70    2.69
   4   0  11   -2.82    2.02
  -4   0  11    2.98    2.68
  -4   0  11   -2.75    2.33
   5   0   0   -0.29    0.44
   5   0   0    0.62    0.60
   5   0   0    0.37    0.54
   5   0   0    0.37    0.38
  -5   0   0    0.78    0.49
  -5   0   0    0.41    0.42
  -5   0   0    0.24    0.35
  -5   0   0    0.60    0.65
   5   0   1    0.17    0.31
   5   0   1    0.89    0.68
   5   0   1    0.10    0.40
   5   0  -1    0.40    0.53
   5   0  -1   -0.43    0.49
   5   0  -1   -0.17    0.33
   5   0  -1    1.35    0.70
   5   0   1    0.46    0.51
  -5   0   1    0.34    0.58
  -5   0  -1    0.47    0.24
  -5   0   1    1.01    0.54
  -5   0   1    0.18    0.46
  -5   0  -1   -0.32    0.33
  -5   0  -1    0.44    0.49
  -5   0  -1    0.05    0.36
  -5   0  -1    0.80    0.73
  -5   0   1   -0.04    0.35
   5   0   2  706.01   40.49
   5   0   2  683.95   52.50
   5   0  -2  770.30   36.25
   5   0  -2  734.65   36.08
   5   0   2  639.03   36.22
   5   0  -2  719.91   36.27
   5   0   2  698.39   35.78
   5   0   2  669.63   36.18
   5   0  -2  630.14   60.21
  -5   0  -2  721.07   35.79
  -5   0   2  737.64   36.23
  -5   0  -2  624.67   40.40
  -5   0   2  754.51   60.14
  -5   0  -2  681.19   36.21
  -5   0   2  753.99   52.77
  -5   0  -2  662.55   36.20
  -5   0   2  817.71   36.29
   5   0   3    0.47    0.40
   5   0   3   -0.89    0.51
   5   0   3    0.69    0.41
   5   0   3   -0.36    0.64
   5   0   3    0.08    0.57
   5   0  -3    0.65    0.58
   5   0  -3    0.18    0.57
   5   0  -3   -0.53    0.53
   5   0   3    0.46    0.55
  -5   0  -3    0.75    0.51
  -5   0   3    0.36    0.49
  -5   0   3    0.03    0.98
  -5   0  -3   -0.25    0.56
  -5   0   3    0.50    0.60
  -5   0   3   -0.40    0.49
  -5   0  -3    0.27    0.50
   5   0  -4    8.19    0.86
   5   0   4    7.56    0.74
   5   0   4    7.84    0.85
   5   0   4    7.52    0.92
   5   0  -4    7.65    1.14
   5   0  -4    8.47    0.98
   5   0   4    9.96    1.15
  -5   0  -4    7.49    0.87
  -5   0   4    6.76    1.40
  -5   0   4    7.10    0.84
  -5   0   4    7.74    0.77
  -5   0   4    5.30    1.52
  -5   0  -4    8.69    0.81
   5   0   5    1.10    0.82
   5   0  -5   -0.28    0.75
   5   0   5    0.09    0.71
   5   0  -5   -0.74    0.57
   5   0   5   -0.07    0.54
  -5   0   5   -0.34    1.09
  -5   0   5    0.40    0.55
  -5   0   5    0.94    1.04
  -5   0  -5    0.52    0.47
  -5   0  -5   -0.08    0.61
   5   0   6   91.50    5.48
   5   0  -6   85.40    5.05
   5   0   6   97.06    6.07
   5   0   6   94.96    5.10
   5   0  -6   96.79    5.25
  -5   0   6   97.71    5.00
  -5   0   6   96.43    8.25
  -5   0  -6   94.73    5.14
  -5   0   6   92.24    9.41
   5   0  -7    0.05    0.55
   5   0   7   -0.99    1.34
   5   0   7   -0.77    1.07
   5   0  -7    0.18    0.69
  -5   0  -7    0.02    0.49
  -5   0   7   -0.30    1.68
  -5   0  -7   -0.73    0.74
  -5   0   7    1.56    1.38
   5   0   8   46.31    3.97
   5   0   8   40.65    3.58
  -5   0   8   41.12    6.25
  -5   0   8   41.90    5.29
  -5   0  -8   41.08    2.32
  -5   0   8   42.57    4.47
   5   0   9   -1.99    1.27
   5   0   9   -0.75    1.52
  -5   0   9    0.20    2.27
  -5   0   9    0.60    2.11
   5   0  10   10.85    2.37
  -5   0  10    8.99    2.98
  -5   0  10    8.76    2.28
   5   0  11    3.06    2.26
  -5   0  11    2.60    3.10
  -5   0  11    0.94    2.77
   6   0   0  860.39   46.20
   6   0   0  876.62   46.25
   6   0   0  990.04   67.23
   6   0   0  910.82   45.65
  -6   0   0  775.28   67.13
  -6   0   0 1000.00   45.70
  -6   0   0  917.29   46.25
  -6   0   0  886.33   46.21
   6   0  -1    0.20    0.46
   6   0  -1    0.43    0.78
   6   0   1    0.02    0.61
   6   0   1   -0.34    0.48
   6   0  -1    0.42    0.81
   6   0   1    0.12    0.50
   6   0  -1   -0.05    0.41
   6   0  -1   -0.24    0.79
   6   0   1    1.28    0.78
  -6   0  -1    0.25    0.28
  -6   0   1    0.37    0.44
  -6   0   1    0.88    0.94
  -6   0  -1   -0.15    0.54
  -6   0   1    0.82    0.76
  -6   0  -1   -0.13    0.94
  -6   0  -1    0.07    0.55
  -6   0   1    0.04    0.40
  -6   0  -1    0.47    0.61
   6   0   2  325.21   18.40
   6   0  -2  365.06   18.42
   6   0  -2  343.31   18.43
   6   0   2  351.01   20.35
   6   0   2  333.59   26.67
   6   0   2  332.59   18.34
   6   0  -2  356.00   18.26
   6   0  -2  408.21   27.01
   6   0  -2  339.40   30.55
   6   0   2  342.99   18.20
  -6   0   2  384.32   18.45
  -6   0   2  336.57   18.37
  -6   0   2  356.42   26.90
  -6   0  -2  339.56   20.42
  -6   0  -2  369.79   18.23
  -6   0  -2  378.34   26.67
  -6   0  -2  346.80   18.39
  -6   0   2  408.86   18.41
  -6   0   2  371.50   30.45
  -6   0  -2  334.07   18.38
   6   0   3   -0.09    0.34
   6   0   3   -0.59    0.74
   6   0  -3   -0.12    0.62
   6   0  -3    0.28    0.61
   6   0   3    0.19    0.48
   6   0  -3    0.25    0.59
   6   0   3    0.81    0.62
   6   0   3    0.12    0.70
   6   0   3    0.06    0.75
  -6   0   3    0.16    0.58
  -6   0   3    0.16    0.53
  -6   0   3    0.27    0.56
  -6   0  -3   -0.12    0.56
  -6   0  -3   -0.25    0.65
  -6   0   3    0.13    0.81
  -6   0  -3    0.15    0.67
   6   0   4   31.82    2.28
   6   0  -4   27.68    2.19
   6   0   4   34.13    2.93
   6   0   4   31.51    2.09
   6   0  -4   31.30    2.18
   6   0   4   32.37    2.20
   6   0  -4   30.21    2.09
  -6   0   4   28.50    3.61
  -6   0  -4   29.44    1.95
  -6   0   4   31.37    3.43
  -6   0  -4   31.70    2.03
  -6   0   4   31.39    1.97
   6   0   5    0.36    0.70
   6   0   5    1.01    1.08
   6   0  -5   -0.33    0.78
   6   0   5   -0.33    0.69
   6   0  -5   -0.43    0.66
  -6   0  -5    0.36    0.72
  -6   0   5   -0.24    1.04
  -6   0  -5   -0.60    0.55
  -6   0   5    0.00    1.05
  -6   0   5   -0.31    0.59
   6   0   6   23.87    1.85
   6   0   6   29.11    2.43
   6   0   6   26.01    2.16
   6   0  -6   24.00    2.08
  -6   0   6   27.35    1.72
  -6   0   6   24.69    3.33
  -6   0   6   28.19    3.88
  -6   0  -6   19.86    1.63
  -6   0  -6   26.51    1.97
   6   0  -7   -0.56    0.70
   6   0   7    0.36    1.44
   6   0  -7   -0.46    0.91
   6   0   7    2.11    1.21
  -6   0   7    0.34    1.61
  -6   0  -7   -0.65    0.88
  -6   0   7    0.73    1.94
  -6   0  -7   -0.01    0.60
   6   0   8  136.40    8.49
   6   0  -8  130.42    7.03
   6   0   8  135.07    7.78
  -6   0   8  139.91   11.66
  -6   0   8  136.10   13.20
  -6   0  -8  128.49    7.09
  -6   0   8  127.17    8.87
   6   0   9   -1.93    1.90
   6   0   9    0.39    1.60
  -6   0   9    2.64    2.50
  -6   0   9    1.81    1.69
   6   0  10   79.67    5.68
  -6   0  10   68.96    6.76
  -6   0  10   78.77    8.46
   6   0  11   -1.09    2.32
  -6   0  11    2.75    2.85
  -6   0  11    0.47    2.77
   7   0   0   -0.27    0.58
   7   0   0   -0.04    0.72
   7   0   0    0.20    0.47
   7   0   0    0.69    0.72
   7   0   0    0.89    1.20
  -7   0   0   -0.53    0.64
  -7   0   0   -0.35    0.72
  -7   0   0    0.41    0.53
  -7   0   0   -0.16    0.79
   7   0  -1    0.55    0.67
   7   0  -1    0.75    1.00
   7   0   1   -0.88    0.54
   7   0  -1    0.20    0.72
   7   0   1    0.11    0.89
   7   0  -1    0.19    0.93
   7   0  -1   -0.20    0.62
   7   0   1    0.96    0.73
   7   0   1   -0.70    0.76
  -7   0  -1    0.23    0.33
  -7   0   1   -0.05    1.02
  -7   0   1   -0.15    0.45
  -7   0  -1    0.06    0.49
  -7   0   1    0.03    0.48
  -7   0  -1   -0.32    0.94
  -7   0   1    0.16    0.63
  -7   0  -1   -0.07    0.46
  -7   0  -1    0.21    0.51
   7   0   2   21.60    1.72
   7   0   2   22.41    2.59
   7   0  -2   21.21    1.74
   7   0   2   22.60    1.57
   7   0  -2   25.46    2.61
   7   0   2   22.54    1.82
   7   0  -2   21.93    2.64
   7   0  -2   23.34    1.71
   7   0  -2   21.85    1.43
  -7   0   2   22.69    2.91
  -7   0  -2   22.61    1.66
  -7   0   2   20.14    1.63
  -7   0  -2   23.52    1.57
  -7   0   2   26.40    2.03
  -7   0   2   21.27    1.58
  -7   0  -2   23.16    2.53
  -7   0  -2   21.56    1.53
  -7   0  -2   22.95    1.76
   7   0   3    0.27    0.33
   7   0   3   -0.21    0.78
   7   0  -3   -0.81    0.66
   7   0   3    1.04    0.85
   7   0   3    0.39    0.67
   7   0   3    0.21    0.63
   7   0  -3   -0.68    0.58
   7   0  -3   -0.44    0.50
  -7   0  -3    0.52    0.68
  -7   0  -3    0.13    0.62
  -7   0   3    0.83    0.65
  -7   0  -3    0.30    0.43
  -7   0   3   -0.83    1.20
  -7   0   3    0.74    0.66
   7   0   4    0.61    0.86
   7   0  -4   -0.75    0.77
   7   0   4   -0.15    0.66
   7   0  -4    0.18    0.75
   7   0   4    0.55    0.47
   7   0   4   -0.03    0.94
   7   0  -4   -0.29    0.77
  -7   0  -4   -0.26    0.69
  -7   0   4    0.01    1.44
  -7   0   4   -1.47    0.67
  -7   0  -4    0.63    0.73
  -7   0   4    0.62    0.73
   7   0   5    0.56    0.66
   7   0   5   -0.35    0.83
   7   0  -5    1.18    0.95
   7   0  -5   -0.73    0.78
   7   0   5    0.50    0.68
   7   0   5    0.64    0.96
  -7   0   5    0.06    0.93
  -7   0  -5   -0.50    0.72
  -7   0  -5    0.86    0.60
  -7   0   5    0.45    0.63
  -7   0   5    0.47    1.23
   7   0   6    2.07    1.03
   7   0   6    0.33    1.04
   7   0  -6   -1.40    0.94
   7   0   6   -1.27    0.77
   7   0  -6   -0.97    0.82
   7   0   6    0.78    0.87
  -7   0   6    0.10    0.72
  -7   0  -6    0.00    0.66
  -7   0   6    0.35    1.22
  -7   0   6    1.10    1.86
  -7   0  -6   -0.39    0.87
   7   0   7    1.36    1.09
   7   0  -7   -0.11    1.04
   7   0   7   -2.94    1.38
  -7   0  -7   -1.11    0.97
  -7   0   7   -0.42    1.50
  -7   0   7    1.82    1.61
   7   0   8    2.25    1.38
   7   0   8    0.93    1.79
   7   0  -8    1.81    0.98
  -7   0   8    2.70    1.90
  -7   0  -8    1.54    1.03
   7   0   9    2.03    2.01
  -7   0   9    0.71    2.29
  -7   0   9    0.17    1.86
   7   0  10   -0.07    2.28
  -7   0  10    1.36    2.88
  -7   0  10    2.83    2.00
   7   0  11   -0.18    2.48
  -7   0  11    2.57    3.05
   8   0   0  657.38   35.21
   8   0   0  668.83   35.15
   8   0   0  629.87   34.73
   8   0   0  751.94   58.85
   8   0   0  747.30   51.27
  -8   0   0  583.39   51.14
  -8   0   0  732.92   34.85
  -8   0   0  729.81   35.24
  -8   0   0  653.45   35.15
   8   0  -1    0.47    0.60
   8   0   1    1.16    0.82
   8   0   1    0.18    0.92
   8   0   1   -0.96    0.84
   8   0  -1    0.25    1.19
   8   0  -1   -1.05    0.92
   8   0  -1    0.05    0.98
   8   0  -1   -0.05    0.71
  -8   0   1   -0.15    0.88
  -8   0  -1   -0.20    0.72
  -8   0  -1    0.15    0.54
  -8   0  -1   -0.91    1.08
  -8   0   1    0.46    0.74
  -8   0  -1   -0.48    0.80
  -8   0  -1    0.00    0.37
   8   0   2   78.38    6.90
   8   0  -2   90.52    7.80
   8   0  -2   84.04    4.45
   8   0  -2   79.07    4.76
   8   0   2   80.34    4.74
   8   0  -2   87.00    4.74
   8   0   2   80.23    4.74
  -8   0   2   77.86    4.62
  -8   0  -2   86.51    4.67
  -8   0  -2   85.90    6.94
  -8   0  -2   86.25    4.72
  -8   0  -2   86.16    4.97
  -8   0   2   78.28    7.17
   8   0   3   -0.14    0.77
   8   0  -3    0.37    0.69
   8   0  -3    1.20    0.86
   8   0  -3    0.04    0.61
   8   0   3   -0.63    0.92
   8   0   3    0.54    0.87
   8   0  -3   -1.37    0.71
   8   0   3    0.29    0.33
  -8   0   3    0.03    0.74
  -8   0   3    0.58    0.73
  -8   0  -3   -0.62    0.68
  -8   0   3   -1.16    1.31
  -8   0  -3   -0.26    0.41
  -8   0  -3    0.44    0.80
   8   0   4   24.58    1.98
   8   0   4   24.99    1.93
   8   0  -4   23.37    1.94
   8   0  -4   25.74    2.05
   8   0   4   25.55    2.86
   8   0   4   25.97    1.73
  -8   0   4   26.86    2.84
  -8   0   4   17.54    2.94
  -8   0  -4   25.96    1.87
  -8   0  -4   25.02    1.96
  -8   0   4   24.56    1.86
   8   0   5    0.50    0.89
   8   0   5    0.98    0.91
   8   0  -5    0.58    1.04
   8   0   5   -0.17    0.57
   8   0  -5   -1.35    0.88
   8   0   5    0.12    1.04
  -8   0   5    0.85    1.78
  -8   0   5    0.47    0.86
  -8   0  -5   -1.34    0.72
  -8   0  -5   -0.63    0.95
  -8   0   5    1.07    0.73
   8   0   6   42.63    2.95
   8   0  -6   42.22    2.96
   8   0   6   48.57    4.33
   8   0   6   49.13    3.24
   8   0  -6   41.62    3.14
   8   0   6   43.50    3.15
  -8   0  -6   42.10    2.80
  -8   0  -6   44.23    3.06
  -8   0   6   48.80    4.93
  -8   0   6   46.44    2.91
  -8   0   6   47.91    5.51
   8   0   7    0.35    1.57
   8   0  -7   -1.29    1.09
   8   0   7   -0.14    0.96
  -8   0  -7    0.29    1.10
  -8   0   7   -1.10    2.15
  -8   0   7   -0.35    1.29
   8   0   8   54.40    4.13
   8   0  -8   44.70    3.20
  -8   0   8   47.26    6.21
  -8   0  -8   43.99    3.23
   8   0   9   -1.21    2.06
  -8   0   9    1.06    2.62
  -8   0   9    2.74    2.35
   8   0  10   58.50    4.98
  -8   0  10   40.45    4.89
  -8   0  10   59.51    7.48
   8   0  11    1.64    2.62
  -8   0  11    0.47    3.15
   9   0   0    2.21    0.78
   9   0   0    2.67    1.48
   9   0   0    1.31    0.87
   9   0   0    1.76    0.73
   9   0   1   -0.60    0.98
   9   0  -1    0.03    0.81
   9   0   1    0.41    0.91
   9   0   1    0.09    1.00
   9   0  -1    1.32    1.10
   9   0  -1    1.06    0.93
   9   0  -1   -0.99    1.27
  -9   0  -1   -0.09    0.63
  -9   0  -1   -0.87    1.26
  -9   0   1    0.79    1.42
  -9   0  -1    0.21    0.43
  -9   0  -1    0.02    0.61
  -9   0   1    0.68    0.83
   9   0  -2  293.60   14.96
   9   0   2  307.34   21.80
   9   0  -2  312.97   24.88
   9   0   2  274.71   14.80
   9   0  -2  265.06   14.94
   9   0  -2  282.68   14.61
   9   0   2  260.08   14.79
   9   0   2  269.84   14.96
  -9   0   2  271.86   21.88
  -9   0  -2  293.66   16.41
  -9   0  -2  283.15   14.92
  -9   0  -2  295.19   14.95
  -9   0   2  281.74   14.89
  -9   0  -2  286.35   21.74
   9   0   3   -0.07    0.85
   9   0   3    0.08    1.06
   9   0  -3    2.49    1.00
   9   0  -3   -1.30    0.59
   9   0  -3   -0.47    0.60
   9   0   3   -0.31    1.03
   9   0  -3    0.65    0.77
  -9   0  -3   -0.39    0.80
  -9   0   3    0.20    0.83
  -9   0  -3   -0.06    0.43
  -9   0   3   -0.71    1.11
  -9   0  -3    0.35    0.89
   9   0  -4   36.26    2.66
   9   0  -4   36.89    2.59
   9   0   4   35.48    2.29
   9   0   4   35.24    3.74
   9   0   4   33.61    2.54
   9   0   4   35.01    2.57
  -9   0  -4   39.43    2.60
  -9   0   4   37.05    4.56
  -9   0  -4   39.99    2.50
  -9   0   4   33.58    2.52
  -9   0   4   37.15    3.71
   9   0   5   -1.14    1.13
   9   0  -5    1.33    1.19
   9   0   5    0.15    0.94
   9   0  -5   -1.12    0.89
   9   0   5    0.51    0.52
   9   0   5    0.30    1.02
  -9   0  -5    0.52    0.81
  -9   0   5    1.31    0.92
  -9   0   5    0.44    1.89
  -9   0   5    0.09    0.87
  -9   0  -5    0.65    1.11
   9   0   6   92.01    5.39
   9   0  -6   93.47    5.52
   9   0   6   96.68    5.70
   9   0   6   92.60    5.69
  -9   0  -6   88.47    5.36
  -9   0   6   92.66    8.58
  -9   0   6   89.08    8.39
  -9   0   6   95.43    5.27
   9   0   7   -0.48    0.90
   9   0   7    0.11    1.74
   9   0  -7   -0.16    1.33
  -9   0  -7    0.75    1.22
  -9   0   7    1.40    1.81
   9   0   8   39.88    3.52
   9   0  -8   40.37    3.11
  -9   0   8   33.55    4.89
  -9   0  -8   36.60    3.00
   9   0   9    1.57    2.23
  -9   0   9    0.43    2.89
  -9   0   9    1.81    1.83
   9   0  10   31.41    3.55
  -9   0  10   25.64    3.82
  -9   0  10   22.25    4.62
  10   0   0   36.81    2.89
  10   0   0   45.28    5.24
  10   0   0   40.63    2.68
 -10   0   0   40.70    2.60
 -10   0   0   34.03    4.08
  10   0  -1    1.77    1.19
  10   0   1   -0.37    1.02
  10   0  -1    0.14    1.02
  10   0  -1   -0.92    1.46
  10   0   1   -0.11    0.82
  10   0   1   -0.15    1.22
 -10   0   1   -0.78    0.63
 -10   0   1    0.41    1.14
 -10   0  -1    0.04    0.48
 -10   0  -1   -2.29    1.36
 -10   0  -1    0.50    0.71
  10   0   2   33.69    2.58
  10   0  -2   40.29    2.68
  10   0  -2   36.73    2.75
  10   0  -2   39.51    4.36
  10   0  -2   36.48    2.13
  10   0   2   37.39    2.74
  10   0   2   35.23    2.43
  10   0   2   44.27    3.98
 -10   0  -2   38.80    2.69
 -10   0   2   36.15    4.06
 -10   0   2   40.88    2.66
 -10   0  -2   33.03    3.99
 -10   0  -2   37.35    2.47
  10   0   3   -0.81    1.11
  10   0   3    0.69    0.78
  10   0  -3   -1.70    0.64
  10   0  -3    1.72    0.83
  10   0  -3    0.85    0.85
  10   0  -3    0.26    0.60
  10   0   3   -0.39    1.00
 -10   0  -3   -0.10    0.43
 -10   0  -3   -0.43    0.91
 -10   0  -3    1.17    1.03
 -10   0   3   -1.17    0.87
 -10   0   3    0.02    1.26
  10   0   4  427.14   24.08
  10   0  -4  459.18   24.14
  10   0  -4  492.24   24.13
  10   0   4  450.38   34.86
  10   0   4  461.37   23.88
 -10   0   4  479.94   24.03
 -10   0  -4  479.36   24.05
 -10   0  -4  434.11   24.05
 -10   0   4  478.59   35.37
  10   0   5    0.48    0.46
  10   0  -5   -0.91    1.02
  10   0  -5    0.48    1.14
  10   0   5   -1.31    1.27
  10   0   5   -0.85    1.37
  10   0   5    1.67    1.08
 -10   0   5   -0.12    1.50
 -10   0  -5    0.36    0.91
 -10   0   5   -0.50    0.82
 -10   0   5    0.31    0.89
 -10   0  -5   -0.21    1.06
  10   0   6  142.82    8.33
  10   0  -6  144.99    8.21
  10   0   6  151.54    8.61
 -10   0  -6  142.86    8.16
 -10   0   6  143.54   12.64
  10   0   7    0.93    1.37
  10   0  -7   -1.37    1.31
 -10   0   7   -0.28    2.56
 -10   0  -7    1.95    1.40
  10   0  -8    2.57    1.56
  10   0   8    1.65    2.02
 -10   0   8    1.82    2.19
 -10   0  -8    1.99    1.54
  10   0  -9    0.17    1.43
  10   0   9    0.53    2.25
 -10   0  -9   -0.43    1.40
 -10   0   9   -0.32    3.02
 -10   0   9   -0.17    1.75
  10   0  10    2.41    2.50
 -10   0  10    1.92    3.47
 -10   0  10    4.01    2.25
  11   0   0    0.59    1.24
  11   0   0    0.55    0.84
  11   0   0    0.34    1.76
 -11   0   0    0.29    1.25
 -11   0   0    1.09    0.81
  11   0  -1   -0.57    1.67
  11   0  -1   -1.45    0.91
  11   0   1   -0.33    1.09
  11   0   1   -0.05    1.25
  11   0  -1    0.55    0.86
 -11   0   1    0.73    1.79
 -11   0  -1   -0.23    0.75
 -11   0  -1    0.07    0.53
 -11   0   1   -0.38    1.03
 -11   0  -1   -0.56    1.61
  11   0  -2  137.88    7.79
  11   0  -2  162.27   13.07
  11   0   2  128.93    7.70
  11   0   2  134.54    7.56
  11   0   2  133.15    7.84
  11   0   2  166.19   11.57
  11   0  -2  137.26    7.29
 -11   0   2  127.28   11.69
 -11   0   2  138.44    7.70
 -11   0  -2  139.51    7.79
 -11   0  -2  147.88    8.31
 -11   0  -2  135.36   11.57
  11   0   3    0.53    0.84
  11   0   3    1.24    0.98
  11   0  -3   -0.37    0.93
  11   0  -3    1.74    1.21
  11   0   3    1.35    1.21
 -11   0   3    0.57    1.89
 -11   0  -3   -0.19    0.43
 -11   0  -3    0.79    1.16
 -11   0   3   -0.14    0.75
  11   0  -4   12.90    1.69
  11   0   4   12.47    2.05
  11   0   4   12.19    1.66
  11   0  -4   12.60    1.69
  11   0   4   10.85    1.75
 -11   0   4   10.25    1.45
 -11   0  -4   14.39    1.60
 -11   0   4    9.74    2.65
 -11   0  -4   12.22    1.62
  11   0   5    0.69    1.47
  11   0  -5    1.23    1.41
  11   0   5    0.63    1.14
 -11   0   5   -0.52    2.19
 -11   0   5    0.48    0.99
 -11   0  -5    0.82    1.21
 -11   0  -5   -0.93    1.09
  11   0  -6   50.08    3.47
  11   0   6   45.56    3.46
 -11   0  -6   44.27    3.38
 -11   0   6   46.58    5.57
  11   0  -7    1.59    1.50
  11   0   7   -2.01    1.82
 -11   0   7    0.28    1.96
 -11   0  -7    0.12    1.45
  11   0   8   14.19    2.60
  11   0  -8    8.36    1.84
 -11   0  -8   10.55    1.96
 -11   0   8    7.72    2.72
  11   0  -9    0.32    1.55
  11   0   9    0.84    2.20
 -11   0   9    1.64    3.22
 -11   0   9    0.65    1.87
 -11   0  -9    0.09    1.64
  11   0  10   12.77    2.51
 -11   0  10    7.86    3.97
  12   0   0  232.57   12.27
  12   0   0  224.02   12.14
 -12   0   0  223.11   17.91
 -12   0   0  224.46   12.09
  12   0   1   -0.50    1.29
  12   0   1   -0.50    0.57
  12   0  -1   -2.43    1.73
  12   0  -1    0.04    1.39
  12   0   1    0.54    0.96
  12   0  -1    0.70    0.94
 -12   0   1    0.74    1.86
 -12   0  -1    1.43    1.20
 -12   0   1    1.00    1.21
 -12   0  -1   -2.01    1.75
 -12   0  -1   -0.01    0.61
  12   0   2   36.38    2.91
  12   0  -2   42.29    4.87
  12   0   2   34.97    2.39
  12   0  -2   33.89    2.94
  12   0   2   38.01    3.08
 -12   0  -2   26.24    3.86
 -12   0   2   38.55    2.83
 -12   0  -2   37.44    2.47
 -12   0   2   33.27    4.26
 -12   0  -2   37.62    2.86
  12   0   3    1.55    1.29
  12   0  -3   -0.71    1.04
  12   0  -3    1.51    1.33
  12   0   3    0.12    1.36
 -12   0  -3   -0.27    0.43
 -12   0   3   -1.14    1.07
 -12   0  -3    0.60    1.37
 -12   0  -3    0.86    1.26
 -12   0   3   -2.13    1.36
  12   0   4   48.76    3.74
  12   0  -4   50.53    3.63
  12   0   4   46.87    3.31
 -12   0   4   44.14    5.96
 -12   0  -4   52.06    3.53
 -12   0   4   50.76    3.38
  12   0   5   -1.72    1.19
  12   0   5    1.89    1.68
  12   0  -5    1.46    1.40
 -12   0  -5    0.37    1.36
 -12   0   5   -0.82    1.67
 -12   0   5    1.39    1.15
  12   0  -6   58.04    4.15
  12   0   6   52.41    4.29
 -12   0   6   52.60    6.99
 -12   0  -6   55.61    3.93
  12   0   7    0.57    1.97
  12   0  -7   -1.05    1.54
 -12   0   7   -0.39    2.82
 -12   0  -7    0.59    1.65
  12   0   8   28.81    3.26
  12   0  -8   28.45    2.77
 -12   0  -8   26.61    2.67
 -12   0   8   16.17    4.29
  12   0   9    1.74    2.47
  12   0  -9    2.17    1.71
 -12   0   9    2.48    2.00
 -12   0  -9   -0.13    1.73
 -12   0   9    0.36    2.54
  12   0  10   23.90    3.48
  13   0   0    4.81    1.53
  13   0   0    2.46    1.53
 -13   0   0    2.70    1.36
 -13   0   0    2.82    2.09
  13   0  -1   -3.73    1.88
  13   0   1   -0.75    0.96
  13   0   1    0.08    0.61
  13   0  -1    0.34    1.58
  13   0   1   -1.07    1.05
  13   0  -1    0.46    1.44
 -13   0  -1   -0.69    0.68
 -13   0   1   -1.17    1.97
 -13   0  -1    0.83    1.32
 -13   0  -1   -1.02    1.97
 -13   0   1    0.77    0.98
  13   0  -2   88.78    5.46
  13   0   2   91.34    5.65
  13   0   2   93.58    5.47
  13   0   2   85.30    5.07
  13   0  -2  107.65    9.38
 -13   0  -2   87.06    5.49
 -13   0   2   89.67    5.33
 -13   0  -2   95.56    5.57
 -13   0   2   85.05    8.59
 -13   0  -2   81.67    8.43
  13   0  -3    0.58    1.40
  13   0   3    1.09    1.47
  13   0   3   -0.66    1.15
  13   0  -3   -0.05    1.12
 -13   0   3   -1.72    2.16
 -13   0  -3   -0.44    0.46
 -13   0  -3    1.42    1.40
 -13   0   3   -0.16    1.23
 -13   0  -3   -0.66    1.64
  13   0   4    0.03    1.61
  13   0  -4    2.11    1.53
  13   0   4   -0.01    1.37
 -13   0   4   -0.28    2.39
 -13   0   4    0.70    1.25
 -13   0  -4    0.22    1.06
  13   0  -5    1.38    1.47
  13   0   5   -0.56    1.41
  13   0   5   -1.82    1.66
 -13   0   5    1.99    2.73
 -13   0   5    1.41    1.25
 -13   0  -5   -1.14    1.43
  13   0   6    4.69    2.04
  13   0  -6    6.54    1.76
 -13   0   6    4.14    2.33
 -13   0  -6    6.18    1.92
  13   0  -7    1.04    1.75
  13   0   7   -1.84    1.46
 -13   0  -7    1.53    1.62
 -13   0   7   -0.54    3.06
  13   0  -8   11.76    2.09
  13   0   8    7.69    2.47
 -13   0   8    7.70    3.71
 -13   0  -8    5.14    2.01
  13   0  -9    1.93    1.76
  13   0   9    2.84    2.58
 -13   0   9    5.31    2.22
 -13   0   9    0.41    3.51
 -13   0  -9    4.27    2.00
  14   0   0  404.19   21.43
  14   0   0  412.74   20.61
  14   0   0  385.82   21.09
 -14   0   0  417.86   21.34
 -14   0   0  395.74   31.29
  14   0  -1    0.77    1.56
  14   0   1   -0.70    1.59
  14   0   1    0.98    0.63
  14   0   1   -0.36    1.10
  14   0  -1   -0.23    1.24
 -14   0   1   -0.56    1.04
 -14   0  -1   -0.86    0.76
 -14   0  -1    0.57    1.42
 -14   0  -1   -1.73    2.25
 -14   0   1   -0.09    2.29
  14   0  -2   90.23    8.58
  14   0  -2   78.41    5.05
  14   0   2   78.82    5.03
  14   0   2   77.41    5.04
 -14   0  -2   90.48    5.07
 -14   0   2   67.87    7.55
 -14   0   2   74.72    5.06
 -14   0  -2   83.54    5.15
 -14   0  -2   74.37    8.01
  14   0   3    2.20    1.59
  14   0   3   -1.08    1.22
  14   0  -3   -0.62    1.54
 -14   0   3   -0.62    1.01
 -14   0  -3   -0.88    1.63
 -14   0  -3    1.76    1.55
 -14   0   3    0.16    2.34
  14   0   4    1.49    1.80
  14   0   4    1.01    1.64
  14   0  -4    2.05    1.66
 -14   0  -4    2.23    1.24
 -14   0   4    0.89    1.32
 -14   0   4   -1.56    2.53
  14   0  -5    2.14    1.66
  14   0   5   -0.34    1.47
  14   0   5    0.58    1.38
 -14   0  -5    0.55    1.57
 -14   0   5   -0.73    2.00
 -14   0   5    1.72    1.36
  14   0  -6    3.32    1.75
  14   0   6    2.45    2.06
 -14   0  -6    0.98    1.69
 -14   0   6    0.24    3.00
  14   0   7    0.90    2.09
  14   0  -7    0.63    1.90
 -14   0   7   -0.63    2.35
 -14   0  -7    1.90    1.95
  14   0   8   73.63    5.34
  14   0  -8   71.11    5.26
 -14   0   8   76.75    8.56
 -14   0  -8   76.58    5.35
  14   0  -9    3.03    2.03
  14   0   9    2.88    2.77
 -14   0  -9    0.70    2.03
  15   0   0    3.58    1.44
  15   0   0    2.77    1.80
 -15   0   0    3.18    2.55
 -15   0   0    5.72    1.73
  15   0   1    1.12    1.28
  15   0  -1    1.01    1.27
  15   0   1    0.30    1.77
 -15   0  -1   -1.44    1.57
 -15   0   1   -1.84    2.30
 -15   0  -1   -0.98    2.33
 -15   0   1    1.83    1.61
  15   0  -2  148.31    8.72
  15   0   2  153.35    8.58
  15   0   2  154.19    8.71
 -15   0  -2  147.44    8.58
 -15   0   2  152.56    8.56
 -15   0   2  138.92   13.00
 -15   0  -2  147.14   12.79
  15   0  -3   -0.78    1.69
  15   0   3    2.81    1.75
  15   0   3   -0.06    1.83
 -15   0   3    0.94    1.54
 -15   0  -3   -1.86    1.59
 -15   0  -3   -3.39    1.96
 -15   0   3   -0.81    2.56
  15   0   4    4.88    2.07
  15   0   4    3.85    1.85
  15   0  -4    6.27    1.99
 -15   0  -4    5.63    1.55
 -15   0   4    4.29    3.03
 -15   0   4    6.61    1.65
  15   0   5   -1.85    1.37
  15   0  -5    2.61    1.86
  15   0   5   -1.10    1.68
 -15   0   5    1.12    3.10
 -15   0  -5    0.26    1.28
  15   0   6   42.42    3.86
  15   0  -6   48.76    3.93
 -15   0   6   29.94    5.49
 -15   0  -6   50.15    3.92
  15   0  -7    4.44    1.93
  15   0   7   -1.57    2.22
 -15   0  -7   -0.04    2.07
 -15   0   7   -0.20    3.41
  15   0  -8    8.38    2.30
  15   0   8    9.73    2.29
 -15   0  -8   10.74    2.40
 -15   0   8    6.75    4.17
  15   0  -9    4.80    2.08
 -15   0  -9    3.18    2.26
  16   0   0    0.98    1.40
  16   0   0    0.92    1.46
 -16   0   0    3.03    1.81
 -16   0   0   -1.10    2.51
  16   0  -1    0.97    1.40
  16   0   1    0.38    1.91
  16   0   1   -2.83    1.73
 -16   0  -1   -4.21    2.30
 -16   0   1   -0.69    1.87
 -16   0  -1    0.16    1.79
 -16   0   1    1.10    1.75
  16   0  -2   32.95    3.16
  16   0   2   30.65    2.87
  16   0   2   31.63    3.14
 -16   0   2   22.74    4.26
 -16   0   2   38.98    2.85
 -16   0  -2   30.76    2.82
 -16   0  -2   20.57    4.02
  16   0   3   -2.03    1.93
  16   0   3    0.31    1.81
  16   0  -3    1.12    1.41
 -16   0   3   -0.24    1.18
 -16   0  -3    2.02    1.79
 -16   0  -3   -1.60    2.24
 -16   0   3   -1.11    1.99
  16   0  -4   96.25    5.84
  16   0   4   85.99    5.85
  16   0   4   79.47    5.66
 -16   0  -4   82.67    5.64
 -16   0   4   62.37    8.83
 -16   0   4   90.42    5.47
  16   0  -5   -1.11    1.89
  16   0   5   -1.29    2.08
 -16   0  -5    2.32    1.88
 -16   0   5    0.95    2.38
  16   0   6   85.45    6.16
  16   0  -6   88.02    5.91
 -16   0   6   78.66    9.03
 -16   0  -6   88.83    5.88
  16   0   7    3.34    2.43
  16   0  -7    3.21    2.06
 -16   0   7   -3.23    3.49
 -16   0  -7    3.14    2.05
  16   0   8    0.75    2.06
  16   0  -8    1.51    2.24
 -16   0  -8    3.66    2.33
  16   0  -9    4.10    2.19
 -16   0  -9    3.07    2.34
  17   0   0    0.32    1.52
  17   0   0   -2.58    1.94
 -17   0   0   -1.25    1.35
 -17   0   0   -2.80    2.63
  17   0   1   -2.45    1.44
  17   0   1   -0.61    1.97
  17   0  -1    0.20    1.45
 -17   0   1   -0.25    1.83
 -17   0  -1   -3.54    2.55
 -17   0  -1    0.68    1.95
 -17   0   1   -2.76    2.62
  17   0   2    9.16    2.34
  17   0  -2    5.74    1.75
  17   0   2    4.99    2.18
 -17   0  -2    1.34    2.64
 -17   0   2    6.07    2.00
 -17   0   2    2.78    2.35
 -17   0  -2    6.17    1.71
  17   0  -3    0.59    2.04
  17   0   3    1.27    1.99
  17   0   3    0.29    1.61
 -17   0   3    1.00    1.76
 -17   0  -3   -3.95    2.04
 -17   0   3   -0.24    3.00
 -17   0  -3    1.05    1.90
  17   0   4    1.85    1.71
  17   0  -4    6.55    2.26
  17   0   4    2.36    1.94
 -17   0  -4    0.51    2.01
 -17   0   4   -1.59    3.18
 -17   0   4    0.58    1.71
  17   0   5    0.32    2.34
  17   0  -5    2.90    2.13
 -17   0  -5   -0.15    2.02
 -17   0   5   -6.14    3.07
  17   0   6    0.59    2.45
  17   0  -6    2.52    2.12
 -17   0   6   -1.82    3.71
 -17   0  -6    3.14    2.11
  17   0  -7    2.39    2.13
  17   0   7   -3.05    1.77
 -17   0   7   -0.44    2.98
 -17   0  -7    1.41    2.09
  17   0  -8    4.05    2.37
 -17   0  -8    5.95    2.58
  18   0   0    3.94    1.79
  18   0   0   -1.90    2.21
 -18   0   0    0.92    3.00
 -18   0   0    4.09    1.66
  18   0   1   -0.44    1.58
  18   0  -1    1.67    2.23
  18   0   1    0.05    2.20
 -18   0   1    0.75    3.06
 -18   0  -1   -4.05    2.61
 -18   0  -1    1.99    2.09
 -18   0   1    0.79    1.51
  18   0   2   34.65    3.62
  18   0  -2   42.52    3.59
  18   0   2   35.55    3.65
 -18   0   2   24.16    4.85
 -18   0  -2   26.14    4.77
 -18   0  -2   39.51    3.36
 -18   0   2   41.68    3.78
  18   0   3    1.43    1.68
  18   0  -3    2.11    2.27
  18   0   3   -3.79    2.20
 -18   0   3   -2.91    2.15
 -18   0  -3   -1.20    2.60
 -18   0   3   -0.89    1.91
 -18   0  -3   -0.26    1.99
  18   0   4   77.75    5.32
  18   0  -4   82.17    5.85
  18   0   4   68.75    5.76
 -18   0   4   68.54    8.29
 -18   0  -4   77.61    5.64
 -18   0   4   80.12    5.36
  18   0  -5    0.39    2.28
  18   0   5   -2.63    2.35
 -18   0   5   -1.11    3.62
 -18   0  -5    0.93    2.19
  18   0  -6   46.64    4.15
  18   0   6   40.31    4.24
 -18   0   6   35.13    6.26
 -18   0  -6   45.98    4.32
  18   0  -7    1.12    2.29
  18   0   7    0.20    2.63
 -18   0  -7    0.69    2.56
  19   0   0    0.82    1.78
  19   0   0   -1.81    2.38
 -19   0   0    0.40    1.63
 -19   0   0   -4.38    2.88
  19   0   1    0.94    2.42
  19   0   1   -1.73    1.65
  19   0  -1   -1.36    2.35
 -19   0  -1    0.22    2.17
 -19   0  -1   -4.59    2.67
 -19   0   1   -6.10    2.89
 -19   0   1    1.85    1.66
  19   0   2   39.78    4.12
  19   0  -2   46.38    4.25
  19   0   2   44.32    4.09
 -19   0   2   31.56    5.60
 -19   0  -2   51.21    3.89
 -19   0  -2   36.62    5.33
 -19   0   2   54.31    4.31
  19   0  -3    1.64    1.81
  19   0   3   -0.82    1.78
  19   0   3   -1.08    1.67
 -19   0  -3   -0.76    1.66
 -19   0   3    1.99    1.59
 -19   0   3   -4.07    3.17
  19   0   4    5.53    2.67
  19   0  -4    3.00    1.91
 -19   0  -4    8.19    2.56
 -19   0   4    2.30    3.77
  19   0   5   -0.96    1.88
  19   0  -5    2.46    2.48
 -19   0   5   -3.01    2.76
 -19   0  -5    3.27    2.46
  19   0  -6   16.10    2.90
  19   0   6   11.29    3.07
 -19   0  -6   14.51    2.81
 -19   0   6    8.89    3.78
  20   0   0  196.53   11.77
 -20   0   0  204.61   11.53
 -20   0   0  189.72   17.12
  20   0   1    1.18    2.43
  20   0   1    1.73    2.57
  20   0  -1    3.05    2.70
 -20   0  -1    3.23    2.38
 -20   0  -1   -2.95    2.93
 -20   0   1   -2.82    3.04
 -20   0   1    0.49    2.24
  20   0   2   20.07    2.76
  20   0  -2   18.86    3.31
  20   0   2   18.28    3.24
 -20   0   2    8.60    3.31
 -20   0  -2   17.03    2.51
 -20   0   2   16.16    2.37
 -20   0  -2   15.62    3.91
  20   0   3   -5.25    2.38
  20   0   3    0.39    1.87
  20   0  -3    3.37    2.01
 -20   0   3    3.91    2.27
 -20   0  -3    1.48    1.81
 -20   0   3   -2.09    3.59
  20   0  -4    0.04    2.61
  20   0   4    1.33    2.63
 -20   0  -4    3.67    2.57
 -20   0   4   -2.63    3.82
  20   0  -5    1.69    2.64
  20   0   5   -1.35    2.76
 -20   0   5   -3.71    4.06
 -20   0  -5   -0.48    2.53
  21   0   0    2.09    2.78
 -21   0   0   -3.53    3.56
 -21   0   0    3.54    2.54
  21   0   1   -1.17    2.70
  21   0  -1   -1.26    2.72
  21   0   1   -0.87    2.75
 -21   0  -1   -3.20    3.10
 -21   0   1   -4.22    3.37
 -21   0   1    1.56    2.45
 -21   0  -1   -0.60    1.80
  21   0  -2    6.40    2.94
  21   0   2    3.10    2.80
  21   0   2    9.65    3.09
 -21   0  -2    7.56    2.15
 -21   0   2    6.16    2.01
 -21   0   2   -0.05    3.75
  21   0   3   -1.11    1.95
  21   0   3    0.51    2.77
  21   0  -3   -0.40    2.82
 -21   0   3    1.77    2.40
 -21   0  -3    1.06    1.95
 -21   0   3   -0.56    2.91
  21   0   4    0.31    2.81
 -21   0   4   -3.46    3.80
 -21   0  -4    3.13    2.76
  22   0   0   32.61    4.10
 -22   0   0   30.40    3.69
 -22   0   0   22.17    4.88
  22   0   1   -0.09    2.90
  22   0   1   -1.22    2.88
  22   0  -1   -0.83    2.91
 -22   0  -1   -5.53    3.34
 -22   0  -1    1.86    2.05
 -22   0   1   -5.84    3.54
 -22   0   1    2.00    2.65
  22   0   2   12.23    3.37
  22   0   2    6.34    3.11
  22   0  -2    7.06    3.17
 -22   0   2    5.02    4.22
 -22   0   2   15.88    3.00
 -22   0  -2    9.91    2.43
 -22   0   3   -6.46    3.92
  23   0   0    0.31    3.17
 -23   0   0   -7.22    3.31
 -23   0   0    2.67    2.83
  23   0   1   -1.55    3.10
 -23   0   1    7.94    3.00
 -23   0   1   -7.38    3.44
  23   0   2    7.93    3.40
 -23   0   2   14.40    3.15
 -23   0   2    2.85    3.98
 -24   0   1   -6.76    3.67
   0   1  11   -1.56    2.02
   0   1  11   -1.49    2.26
   0   1  11    0.64    2.84
   0   1  11    0.47    3.46
   0   1  10    1.25    3.43
   0   1  10    0.39    1.89
   0   1  10    0.32    1.86
   0   1  10   -0.99    2.19
   0   1   9   -0.43    1.57
   0   1   9    0.77    1.82
   0   1   9   -0.40    1.80
   0   1   8    0.50    1.65
   0   1   8    1.35    1.56
   0  -1  -5    0.28    0.86
   0  -1  -4   -0.20    0.94
   0  -1  -3    0.48    0.72
   0  -1  -2   -0.17    0.16
   0  -1  -2    0.03    0.13
   0   1   2   -0.05    0.14
   0   1   2   -0.02    0.12
   0  -1  -2   -0.68    0.51
   0  -1  -1   -0.10    0.12
   0  -1  -1   -0.04    0.10
   0   1   1    0.13    0.15
   0   1   1   -0.12    0.38
   0  -1   0   -0.60    0.05
   0  -1   0   -0.63    0.07
   0   1   0   -0.24    0.15
   0  -1   1    0.15    0.19
   0   1  -1    0.14    0.18
   0  -1   1    1.62    0.56
   0  -1   1    0.10    0.23
   0  -1   1   -0.06    0.19
   0   1  -1    0.26    0.29
   0  -1   1    0.59    0.35
   0   1  -1   -0.04    0.20
   0   1  -1    0.48    0.31
   0   1  -2   -0.56    0.43
   0  -1   2   -0.18    0.50
   0  -1   2    0.07    0.27
   0   1  -2    0.01    0.27
   0   1  -2   -0.02    0.20
   0  -1   2    0.00    0.34
   0  -1   2    0.09    0.23
   0   1  -3    0.40    0.30
   0  -1   3    0.14    0.31
   0   1  -3    0.15    0.20
   0  -1   3    0.28    0.26
   0  -1   3   -0.21    0.46
   0  -1   3   -0.90    0.66
   0  -1   4   -0.87    0.29
   0   1  -4   -0.27    0.34
   0  -1   4   -1.30    0.36
   0   1  -4   -0.06    0.08
   0  -1   4   -0.22    0.64
   0  -1   4   -0.25    0.65
   0  -1   5   -0.26    0.31
   0  -1   5   -0.30    0.36
   0  -1   5   -0.41    1.03
   0  -1   5    0.23    0.82
   0   1  -5   -0.10    0.38
   0   1  -5    0.47    0.37
   0   1  -6   -0.92    0.41
   0  -1   6   -0.32    0.21
   0  -1   6    0.21    1.23
   0  -1   6   -0.79    0.22
   0  -1   6    1.11    1.05
   0   1  -6    0.09    0.40
   0   1  -7   -0.87    0.31
   0  -1   7   -0.38    1.32
   0  -1   7    0.15    1.50
   0   1  -7    0.09    0.30
   0  -1   8    0.58    1.67
   0  -1   8    0.78    1.45
   0  -1   9    0.12    1.78
   0  -1   9   -0.49    1.65
   0  -1   9    2.29    2.07
   0  -1  10   -0.90    2.05
   0  -1  10   -0.76    2.04
   0  -1  10   -0.02    2.19
   0  -1  11   -2.23    2.28
   0  -1  11    2.03    2.44
  -1   1  12   22.96    3.64
   1   1  11    7.24    2.32
   1   1  11    4.54    2.56
   1   1  11    7.71    4.31
  -1   1  11    4.20    2.53
  -1   1  11    4.51    2.25
  -1   1  11    5.35    2.66
   1   1  10    2.94    2.17
   1   1  10    5.19    2.38
   1   1  10    1.25    1.94
  -1   1  10    4.25    2.24
  -1   1  10    1.47    1.83
  -1   1  10    0.23    3.25
  -1   1  10    2.83    2.30
   1   1   9    2.44    1.66
   1   1   9    1.75    2.03
   1   1   9    1.77    1.88
  -1   1   9    3.11    1.86
  -1   1   9    0.28    2.88
  -1   1   9    0.56    1.99
   1   1   8    9.66    1.47
   1   1   8    7.29    1.86
  -1   1   8    8.70    2.12
  -1   1   8    8.23    2.03
   1   1   7    0.01    1.23
   1   1   7    0.75    1.22
  -1   1   7    0.07    1.46
   1  -1  -5   36.45    2.67
  -1  -1  -5   37.19    2.73
   1  -1  -4  527.53   27.13
  -1  -1  -4  519.79   27.15
   1   1   3    1.15    0.60
   1  -1  -3    1.45    0.19
   1  -1  -3    1.25    0.20
   1  -1  -3    1.32    0.62
   1   1   3    1.41    0.14
  -1   1   3    1.15    0.14
  -1   1   3    1.51    0.14
  -1  -1  -3    1.16    0.80
  -1  -1  -3    1.16    0.21
  -1  -1  -3    1.14    0.21
   1   1   2   49.02    2.63
   1  -1  -2   50.60    2.87
   1   1   2   49.02    2.65
   1  -1  -2   50.90    2.63
  -1  -1  -2   47.65    2.64
  -1   1   2   52.39    2.62
  -1  -1  -2   51.64    2.93
  -1   1   2   50.50    2.62
  -1   1   2   49.34    5.02
   1  -1  -1   34.77    1.80
   1   1   1   34.57    1.82
   1  -1  -1   34.44    1.79
   1   1   1   32.53    1.75
   1   1   1   31.44    1.84
   1  -1  -1   33.41    3.35
  -1  -1  -1   32.11    1.81
  -1  -1  -1   33.47    1.75
  -1   1   1   34.08    1.78
  -1   1   1   35.54    1.79
  -1   1   1   32.92    3.28
  -1  -1  -1   33.40    1.84
   1   1   0   38.76    2.71
   1  -1   0   31.22    1.80
   1   1   0   34.92    1.83
   1  -1   0   34.08    3.18
   1   1   0   36.92    1.88
   1   1   0   33.83    3.15
   1   1   0   35.67    2.02
  -1  -1   0   29.61    3.11
  -1   1   0   30.69    1.79
  -1   1   0   33.73    2.03
  -1   1   0   33.01    1.77
  -1   1   0   32.81    3.17
  -1   1   0   34.18    1.80
   1   1  -1   33.85    2.19
   1  -1   1   33.81    1.84
   1   1  -1   31.99    1.90
   1  -1   1   34.02    2.61
   1  -1   1   35.13    1.85
   1  -1   1   39.75    3.49
   1   1  -1   39.22    3.18
   1  -1   1   30.85    2.10
   1   1  -1   33.81    1.86
   1   1  -1   34.04    2.80
   1  -1   1   32.68    1.85
  -1  -1   1   30.76    2.84
  -1   1  -1   34.00    1.85
  -1   1  -1   34.72    1.84
  -1  -1   1   32.26    2.17
  -1  -1   1   34.07    1.86
  -1   1  -1   32.76    2.13
  -1  -1   1   39.07    3.15
  -1  -1   1   34.66    1.91
  -1   1  -1   33.52    2.59
   1  -1   2   51.81    2.72
   1  -1   2   52.65    3.22
   1   1  -2   51.72    2.79
   1   1  -2   49.24    2.74
   1   1  -2   53.95    4.10
   1  -1   2   51.60    3.94
  -1  -1   2   50.77    2.73
  -1  -1   2   50.23    2.79
  -1  -1   2   49.46    4.12
  -1   1  -2   48.84    3.24
  -1   1  -2   52.02    2.71
  -1  -1   2   50.00    3.33
  -1   1  -2   49.72    2.72
   1  -1   3    0.30    0.68
   1  -1   3    1.87    0.34
   1  -1   3    1.82    0.35
   1  -1   3    0.56    0.47
   1   1  -3    1.14    0.39
   1   1  -3    1.32    0.35
  -1  -1   3    1.19    0.30
  -1   1  -3    1.28    0.28
  -1  -1   3    0.08    0.74
  -1  -1   3    0.60    0.38
  -1   1  -3    1.24    0.35
  -1  -1   3    1.13    0.65
   1  -1   4  550.47   27.11
   1   1  -4  509.97   27.13
   1  -1   4  567.95   39.51
   1  -1   4  535.60   27.13
   1  -1   4  493.51   30.67
  -1  -1   4  476.67   30.72
  -1   1  -4  529.11   27.11
  -1  -1   4  516.64   27.09
  -1  -1   4  572.88   39.64
  -1  -1   4  540.13   27.17
   1  -1   5   37.42    3.36
   1  -1   5   36.41    2.02
   1  -1   5   35.03    1.97
   1   1  -5   34.87    2.01
   1  -1   5   35.52    3.03
   1   1  -5   34.14    2.07
  -1   1  -5   35.61    2.02
  -1  -1   5   36.77    2.04
  -1  -1   5   32.88    3.43
  -1  -1   5   33.86    3.07
  -1  -1   5   35.79    1.95
  -1   1  -5   36.08    2.00
   1  -1   6   60.94    3.13
   1   1  -6   58.56    3.18
   1   1  -6   59.84    3.26
   1  -1   6   63.74    5.18
   1  -1   6   59.36    4.50
   1  -1   6   57.43    3.10
  -1  -1   6   60.51    4.60
  -1  -1   6   60.62    3.12
  -1   1  -6   56.00    3.19
  -1  -1   6   60.04    5.32
  -1  -1   6   58.52    3.09
  -1   1  -6   57.93    3.18
   1   1  -7    1.66    0.35
   1  -1   7    0.67    1.06
   1   1  -7    0.57    0.39
   1  -1   7    0.10    1.43
   1  -1   7    1.44    1.17
  -1   1  -7    1.48    0.38
  -1   1  -7    0.29    0.38
  -1  -1   7    1.52    1.35
  -1  -1   7   -0.30    1.50
   1  -1   8   10.94    2.20
   1  -1   8    9.72    1.96
   1  -1   8    9.49    1.91
  -1  -1   8   10.27    2.14
  -1  -1   8    8.47    2.23
   1  -1   9    3.54    1.53
   1  -1   9    1.24    1.78
   1  -1   9    0.13    1.80
  -1  -1   9    0.29    1.79
  -1  -1   9    1.08    1.55
   1  -1  10    4.90    2.23
   1  -1  10    2.84    2.29
  -1  -1  10    4.65    2.24
  -1  -1  10    5.95    2.32
  -1  -1  10    4.05    2.31
   1  -1  11    6.82    2.73
   1  -1  11    1.87    2.42
  -1  -1  11    4.93    2.65
  -1  -1  11    2.07    2.39
   1  -1  12   24.26    3.85
   2   1  11   -0.74    2.10
   2   1  11    2.13    2.22
  -2   1  11   -4.03    2.05
  -2   1  11   -1.02    2.46
  -2   1  11    1.40    2.45
   2   1  10   16.97    2.68
   2   1  10   16.52    2.46
   2   1  10   13.41    2.87
  -2   1  10   13.28    4.30
  -2   1  10   13.03    3.02
  -2   1  10   15.42    2.88
   2   1   9   -0.10    1.66
   2   1   9   -0.11    1.62
   2   1   9    0.14    1.65
  -2   1   9    1.28    2.79
  -2   1   9   -0.08    1.38
  -2   1   9   -1.14    1.78
   2   1   8   12.63    1.84
   2   1   8    9.12    1.87
  -2   1   8    9.19    2.29
  -2   1   8    8.25    3.24
   2   1   7    0.94    1.22
   2   1   7    0.03    1.35
  -2   1   7   -0.13    2.15
  -2   1   7   -0.75    1.49
   2   1   6  146.00    7.74
   2   1   6  133.64    8.84
  -2   1   6  147.54   11.50
   2  -1  -5    3.06    1.00
   2   1   5    2.99    0.92
  -2  -1  -5    3.68    0.25
  -2  -1  -5    3.03    0.27
   2   1   4   13.89    0.83
   2   1   4   15.33    1.29
   2   1   4   15.41    0.80
   2  -1  -4   14.30    0.86
   2  -1  -4   13.00    1.53
   2  -1  -4   13.90    0.93
  -2   1   4   14.84    0.79
  -2   1   4   15.13    0.81
  -2  -1  -4   14.86    1.66
  -2  -1  -4   14.21    0.94
  -2   1   4   10.71    2.27
  -2  -1  -4   14.07    0.87
   2  -1  -3    1.61    0.25
   2   1   3    1.82    0.27
   2   1   3    1.64    0.48
   2   1   3    3.59    0.89
   2  -1  -3    1.66    0.79
   2  -1  -3    1.85    0.31
   2   1   3    1.44    0.35
  -2   1   3    1.38    1.05
  -2  -1  -3    1.21    0.35
  -2  -1  -3    2.06    0.82
  -2  -1  -3    1.24    0.27
  -2   1   3    2.53    0.30
  -2   1   3    1.57    0.27
   2  -1  -2  330.74   19.94
   2   1   2  406.35   20.11
   2   1   2  399.70   19.97
   2  -1  -2  439.25   19.98
   2   1   2  371.65   20.01
   2   1   2  364.58   19.72
  -2  -1  -2  367.47   19.99
  -2  -1  -2  394.71   20.12
  -2   1   2  378.90   33.64
  -2   1   2  443.23   19.96
   2  -1  -1   18.60    1.09
   2   1   1   18.36    1.09
   2   1   1   18.96    1.13
   2  -1  -1   17.69    1.10
   2   1   1   19.23    1.19
   2  -1  -1   18.38    2.15
   2   1   1   18.15    1.12
  -2  -1  -1   18.13    1.16
  -2   1   1   18.40    1.08
  -2   1   1   19.80    2.13
  -2   1   1   19.47    1.10
  -2  -1  -1   18.06    1.20
  -2  -1  -1   18.08    1.14
  -2  -1  -1   18.91    1.08
  -2   1   1   20.57    1.20
   2   1   0    0.33    0.30
   2  -1   0   -0.01    0.20
   2   1   0    0.77    0.32
  -2  -1   0    0.07    0.32
  -2   1   0    0.32    0.27
  -2  -1   0    0.61    0.38
  -2   1   0   -0.14    0.21
   2   1  -1   18.07    1.16
   2  -1   1   18.90    1.14
   2   1  -1   22.18    1.78
   2  -1   1   23.63    2.36
   2   1  -1   18.63    1.24
   2  -1   1   16.73    1.14
   2   1  -1   17.91    1.92
   2  -1   1   19.10    1.27
   2  -1   1   18.28    1.11
  -2   1  -1   18.26    1.12
  -2   1  -1   18.35    1.28
  -2  -1   1   18.30    1.13
  -2   1  -1   18.34    1.09
  -2   1  -1   17.01    1.09
  -2  -1   1   17.90    1.35
  -2  -1   1   17.44    1.96
  -2  -1   1   18.48    1.17
  -2  -1   1   19.00    1.72
   2   1  -2  398.94   21.69
   2  -1   2  430.35   21.63
   2  -1   2  418.95   21.40
   2  -1   2  436.61   21.61
   2   1  -2  482.59   31.58
   2  -1   2  388.30   24.26
   2   1  -2  404.65   21.65
  -2   1  -2  371.27   24.27
  -2  -1   2  413.79   21.63
  -2  -1   2  405.32   24.38
  -2  -1   2  456.86   31.56
  -2   1  -2  428.30   21.62
  -2   1  -2  425.33   21.61
  -2  -1   2  440.93   21.70
   2  -1   3    2.30    0.38
   2   1  -3    1.41    0.45
   2   1  -3    1.57    0.68
   2  -1   3    2.53    0.55
   2   1  -3    2.02    0.54
   2  -1   3    1.81    0.68
   2  -1   3    1.93    0.40
  -2   1  -3    2.24    0.41
  -2  -1   3    2.67    0.50
  -2   1  -3    1.25    0.64
  -2  -1   3    1.65    0.38
  -2  -1   3    1.73    0.78
  -2  -1   3    2.67    0.63
  -2  -1   3    1.04    0.60
  -2   1  -3    2.06    0.38
   2  -1   4   13.84    0.98
   2  -1   4   14.43    1.28
   2  -1   4   15.56    1.00
   2   1  -4   15.18    1.16
   2  -1   4   12.34    1.46
  -2  -1   4    9.68    1.49
  -2  -1   4   15.31    2.05
  -2   1  -4   15.21    1.02
  -2  -1   4   15.11    0.98
  -2  -1   4   14.96    1.13
   2  -1   5    2.77    1.07
   2   1  -5    3.04    0.55
   2  -1   5    3.15    0.47
   2   1  -5    2.32    0.50
   2  -1   5    4.16    0.50
   2  -1   5    3.15    1.08
   2  -1   5    2.54    0.80
  -2  -1   5    2.82    0.42
  -2   1  -5    3.01    0.52
  -2  -1   5    2.63    1.14
  -2   1  -5    1.58    0.34
  -2  -1   5    1.04    1.17
  -2  -1   5    2.82    0.56
   2  -1   6  143.86    7.37
   2  -1   6  139.02    7.38
   2  -1   6  157.05   11.17
   2  -1   6  142.91    8.99
   2  -1   6  142.59    7.76
   2   1  -6  137.61    7.41
   2   1  -6  144.38    7.48
  -2  -1   6  147.91    7.38
  -2   1  -6  135.40    7.39
  -2   1  -6  140.42    7.41
  -2  -1   6  142.31   11.38
  -2  -1   6  143.32    7.34
  -2  -1   6  130.05    8.95
   2   1  -7    0.35    0.39
   2  -1   7    0.77    1.20
   2   1  -7   -0.28    0.47
   2  -1   7    0.89    1.05
   2  -1   7    1.60    1.44
  -2  -1   7    0.29    1.60
  -2  -1   7   -0.94    1.37
  -2   1  -7    0.18    0.47
  -2   1  -7   -0.09    0.41
   2  -1   8   10.85    1.94
   2  -1   8   13.07    2.22
   2  -1   8   13.52    1.80
  -2  -1   8    9.78    2.38
  -2  -1   8   13.11    2.09
   2  -1   9   -0.27    1.86
   2  -1   9   -0.24    1.64
   2  -1   9    2.09    1.88
  -2  -1   9    1.14    1.93
  -2  -1   9    0.16    1.99
   2  -1  10   17.99    2.92
   2  -1  10   17.57    2.35
  -2  -1  10   16.32    3.10
  -2  -1  10   15.80    3.09
   2  -1  11    2.41    2.43
   2  -1  11   -0.28    2.29
  -2  -1  11    2.70    2.68
  -2  -1  11   -0.75    2.24
   3   1  11    0.28    2.17
  -3   1  11    1.77    2.71
  -3   1  11    2.16    2.50
   3   1  10   56.90    5.22
   3   1  10   59.92    6.15
   3   1  10   60.23    4.43
  -3   1  10   53.95    6.55
  -3   1  10   37.03    6.80
  -3   1  10   53.55    5.43
   3   1   9    4.48    1.79
   3   1   9    2.10    1.73
   3   1   9    3.14    1.69
  -3   1   9    3.33    1.60
  -3   1   9    1.49    2.72
  -3   1   9    4.16    2.29
   3   1   8  145.10    8.22
   3   1   8  142.75    9.36
  -3   1   8  156.28   12.29
  -3   1   8  137.56   14.84
   3   1   7   20.57    2.22
   3   1   7   26.13    2.03
  -3   1   7   19.58    2.91
  -3   1   7   18.37    3.70
   3   1   6   15.68    1.90
   3   1   6   23.68    2.06
   3  -1  -6   22.29    1.10
   3  -1  -6   24.35    2.39
  -3   1   6   13.97    3.18
  -3  -1  -6   21.59    1.11
  -3  -1  -6   20.19    1.13
  -3   1   6   15.45    2.52
   3   1   5   13.03    1.61
   3   1   5   19.46    1.00
   3   1   5   17.54    1.46
   3  -1  -5   18.95    1.96
   3  -1  -5   18.77    1.09
   3  -1  -5   18.73    1.21
   3   1   5   16.61    1.03
  -3   1   5   19.02    2.37
  -3  -1  -5   15.96    1.19
  -3   1   5   17.39    0.98
  -3   1   5   11.90    2.71
  -3  -1  -5   17.83    1.09
  -3   1   5   19.08    0.98
   3   1   4   33.82    2.03
   3  -1  -4   31.12    2.31
   3   1   4   31.22    1.69
   3  -1  -4   30.14    1.72
   3   1   4   29.84    1.78
   3  -1  -4   29.59    1.78
  -3  -1  -4   27.70    1.72
  -3   1   4   30.67    3.00
  -3   1   4   30.47    1.72
  -3  -1  -4   30.85    1.83
  -3   1   4   27.23    3.93
  -3   1   4   32.66    1.71
   3  -1  -3    9.81    1.03
   3  -1  -3    8.68    0.74
   3   1   3    8.49    0.78
   3   1   3    9.71    1.06
   3   1   3    8.54    0.69
   3   1   3    8.50    0.81
  -3  -1  -3    8.15    0.77
  -3   1   3    7.82    1.55
  -3  -1  -3    8.75    1.07
  -3   1   3    9.72    0.72
  -3   1   3    9.33    0.68
   3   1   2  298.34   15.94
   3   1   2  310.48   15.65
   3  -1  -2  322.78   15.82
   3  -1  -2  316.99   15.83
   3  -1  -2  302.03   26.71
   3   1   2  286.91   15.88
   3   1   2  297.97   15.82
  -3  -1  -2  276.67   15.85
  -3  -1  -2  290.40   15.94
  -3   1   2  341.81   15.84
  -3  -1  -2  310.74   15.64
  -3  -1  -2  307.52   15.87
  -3   1   2  317.69   26.65
  -3   1   2  327.33   15.82
   3  -1  -1   46.93    2.51
   3  -1  -1   42.44    2.39
   3  -1  -1   42.36    2.41
   3   1   1   45.55    3.62
   3   1   1   43.91    2.43
   3  -1  -1   45.89    4.26
   3   1   1   41.94    2.46
   3   1   1   41.19    2.38
  -3   1   1   44.37    3.59
  -3  -1  -1   42.80    2.39
  -3  -1  -1   47.68    3.65
  -3  -1  -1   43.52    2.46
  -3  -1  -1   42.01    2.45
  -3   1   1   44.57    2.40
  -3   1   1   45.44    4.20
  -3  -1  -1   41.87    2.45
  -3   1   1   44.15    2.41
  -3   1   1   46.74    2.50
   3  -1   0  492.25   26.78
   3  -1   0  523.55   26.46
   3   1   0  488.86   26.82
   3   1   0  524.96   26.44
   3   1   0  487.98   26.86
   3  -1   0  560.47   44.81
   3   1   0  514.85   39.00
   3  -1   0  486.40   26.79
  -3  -1   0  539.04   39.05
  -3   1   0  514.31   26.79
  -3  -1   0  577.00   26.48
  -3   1   0  543.79   44.75
  -3   1   0  515.96   29.93
  -3  -1   0  559.36   26.88
  -3   1   0  537.74   26.45
  -3   1   0  504.31   26.78
  -3  -1   0  490.68   29.94
  -3  -1   0  536.92   26.83
  -3   1   0  538.95   38.83
   3  -1   1   44.14    2.42
   3  -1   1   52.26    4.72
   3   1  -1   44.37    2.45
   3  -1   1   45.26    3.32
   3  -1   1   44.77    2.39
   3   1  -1   41.68    2.50
   3  -1   1   41.53    2.41
   3   1  -1   45.44    3.73
   3  -1   1   44.62    2.65
  -3   1  -1   43.17    2.38
  -3   1  -1   42.06    2.37
  -3   1  -1   45.50    2.67
  -3  -1   1   40.65    3.72
  -3  -1   1   43.21    2.44
  -3   1  -1   37.74    3.36
  -3   1  -1   41.68    2.38
  -3  -1   1   44.33    2.50
   3   1  -2  307.47   16.37
   3   1  -2  358.01   23.90
   3  -1   2  297.21   18.22
   3  -1   2  322.96   16.27
   3  -1   2  318.20   16.29
   3   1  -2  315.57   16.33
   3  -1   2  327.98   23.46
   3  -1   2  306.97   16.12
  -3  -1   2  327.73   23.85
  -3   1  -2  308.95   16.27
  -3  -1   2  308.08   16.31
  -3   1  -2  300.41   16.10
  -3  -1   2  353.24   16.39
  -3   1  -2  307.74   16.27
  -3  -1   2  318.88   16.31
  -3   1  -2  285.25   18.26
   3  -1   3    9.89    0.83
   3  -1   3    8.83    0.87
   3   1  -3    7.21    1.25
   3   1  -3    8.61    0.92
   3  -1   3    8.40    0.75
   3  -1   3    8.81    0.97
   3   1  -3    8.88    0.84
  -3  -1   3    8.52    1.04
  -3  -1   3    5.61    1.26
  -3   1  -3    8.16    0.99
  -3   1  -3    8.74    0.78
  -3   1  -3    9.98    0.84
  -3  -1   3    9.40    0.79
  -3  -1   3   10.61    0.93
   3  -1   4   32.16    2.48
   3  -1   4   32.10    2.21
   3  -1   4   31.91    1.82
   3   1  -4   32.59    1.98
   3   1  -4   29.07    2.04
   3  -1   4   31.37    1.87
  -3  -1   4   31.44    3.25
  -3  -1   4   29.85    2.31
  -3   1  -4   30.62    1.86
  -3   1  -4   30.49    1.81
  -3  -1   4   30.01    1.83
  -3  -1   4   32.79    1.95
   3  -1   5   18.99    1.72
   3  -1   5   16.01    1.79
   3   1  -5   17.28    1.40
   3  -1   5   16.95    1.20
  -3   1  -5   17.34    1.25
  -3  -1   5   17.98    1.33
  -3  -1   5   13.16    2.10
  -3  -1   5   18.90    1.16
  -3  -1   5   14.36    1.76
   3   1  -6   20.77    1.48
   3  -1   6   19.09    2.01
   3   1  -6   20.88    1.57
   3  -1   6   24.51    1.49
   3  -1   6   27.81    2.63
   3  -1   6   22.55    2.51
   3  -1   6   20.73    1.41
  -3  -1   6   20.75    1.43
  -3  -1   6   21.86    1.31
  -3   1  -6   20.69    1.39
  -3  -1   6   17.72    2.32
  -3   1  -6   20.19    1.45
  -3  -1   6   25.34    3.23
   3  -1   7   24.15    2.25
   3  -1   7   25.51    1.36
   3   1  -7   22.52    1.61
   3   1  -7   25.40    1.54
   3  -1   7   19.10    2.39
   3  -1   7   24.32    2.80
  -3  -1   7   24.31    1.28
  -3  -1   7   17.53    2.42
  -3   1  -7   24.65    1.51
  -3  -1   7   21.07    2.97
  -3   1  -7   25.03    1.62
   3  -1   8  157.33    9.66
   3  -1   8  158.86    8.50
   3  -1   8  151.08   11.79
  -3  -1   8  137.93    9.61
  -3   1  -8  139.03    7.58
  -3  -1   8  156.52   12.30
  -3   1  -8  141.89    7.57
   3  -1   9    5.56    1.82
   3  -1   9    2.05    1.87
   3  -1   9    4.04    2.04
  -3  -1   9    4.45    2.29
  -3  -1   9    4.71    2.26
   3  -1  10   55.48    4.27
   3  -1  10   53.52    5.27
  -3  -1  10   57.94    5.84
  -3  -1  10   56.63    6.57
   3  -1  11    1.03    2.42
   3  -1  11    1.21    2.55
  -3  -1  11    4.39    2.79
   4   1  11    1.01    2.19
  -4   1  11   -2.01    2.44
  -4   1  11    1.01    2.72
   4   1  10    4.30    1.92
   4   1  10    5.82    2.15
  -4   1  10    1.71    2.64
  -4   1  10    6.60    2.49
   4   1   9   -0.70    1.71
   4   1   9   -0.69    1.67
  -4   1   9    0.01    1.92
  -4   1   9   -0.20    2.24
  -4   1   9   -0.15    2.41
   4   1   8    0.59    1.47
   4   1   8    1.59    1.53
  -4   1   8    1.67    1.96
  -4   1   8    0.96    2.29
   4   1   7    0.31    1.10
   4   1   7    0.07    1.25
  -4   1   7    0.31    1.62
  -4   1   7    0.10    2.14
   4  -1  -6   59.86    4.01
   4  -1  -6   57.36    3.08
   4  -1  -6   58.78    3.21
   4   1   6   59.02    3.65
   4   1   6   58.27    4.04
   4   1   6   53.52    2.98
  -4  -1  -6   56.75    3.06
  -4  -1  -6   59.25    3.18
  -4   1   6   55.11    6.77
  -4   1   6   56.76    2.94
  -4   1   6   56.23    2.94
  -4   1   6   63.39    5.65
   4  -1  -5    0.55    0.43
   4  -1  -5    0.42    0.54
   4  -1  -5    0.57    0.83
   4   1   5   -0.35    0.33
   4   1   5   -0.79    0.77
   4   1   5   -0.53    0.83
   4   1   5   -0.03    0.43
  -4   1   5   -0.16    1.28
  -4  -1  -5    0.26    0.42
  -4  -1  -5   -0.90    0.57
  -4   1   5   -0.01    0.40
  -4   1   5   -0.41    1.23
  -4   1   5   -0.19    0.37
   4   1   4    5.16    0.53
   4   1   4    4.19    0.77
   4  -1  -4    5.04    0.66
   4   1   4    5.84    0.68
   4   1   4    4.11    0.81
   4  -1  -4    5.53    1.10
  -4   1   4    4.69    0.55
  -4   1   4    4.74    0.56
  -4  -1  -4    3.49    0.65
  -4   1   4    3.78    1.05
  -4   1   4    4.05    1.39
  -4  -1  -4    2.35    0.43
   4  -1  -3    3.78    0.58
   4   1   3    3.78    0.64
   4   1   3    2.79    0.54
   4  -1  -3    4.88    0.54
   4   1   3    4.29    0.51
   4   1   3    5.17    0.96
   4   1   3    4.19    0.65
   4  -1  -3    4.34    0.83
  -4   1   3    2.03    1.03
  -4   1   3    4.41    0.51
  -4  -1  -3    4.39    0.63
  -4   1   3    3.04    0.48
  -4  -1  -3    4.16    0.56
  -4  -1  -3    3.72    0.58
  -4   1   3    3.98    1.11
   4   1   2  135.84    7.62
   4   1   2  143.28    8.31
   4  -1  -2  149.22    7.55
   4   1   2  157.28   11.05
   4   1   2  141.10    7.66
   4  -1  -2  143.08    7.56
   4   1   2  143.38    7.50
   4  -1  -2  135.48   12.89
   4   1   2  139.63    7.55
  -4   1   2  148.66   12.76
  -4  -1  -2  144.09    7.49
  -4   1   2  154.17    7.56
  -4   1   2  149.67   11.17
  -4  -1  -2  145.29    7.70
  -4   1   2  145.34    7.54
  -4  -1  -2  147.59    7.60
  -4  -1  -2  134.03    7.59
   4  -1  -1   19.58    1.24
   4  -1  -1   19.05    1.25
   4   1   1   20.89    1.95
   4  -1  -1   18.15    1.45
   4   1   1   20.00    1.25
   4   1   1   18.61    1.38
   4  -1  -1   22.27    2.52
   4   1   1   20.75    1.30
  -4  -1  -1   19.13    1.29
  -4   1   1   20.64    1.35
  -4  -1  -1   18.08    1.26
  -4   1   1   21.09    1.98
  -4  -1  -1   17.63    1.36
  -4   1   1   18.96    1.25
  -4   1   1   20.33    1.24
  -4   1   1   23.15    2.42
  -4  -1  -1   18.37    1.29
  -4  -1  -1   21.85    2.14
   4  -1   0    0.95    0.51
   4  -1   0   -0.59    0.33
   4   1   0    1.45    0.82
   4   1   0    0.41    0.39
   4  -1   0    0.40    0.32
   4  -1   0   -0.06    0.27
   4   1   0    0.85    0.49
   4   1   0   -0.39    0.43
  -4   1   0    0.48    0.73
  -4   1   0   -0.36    0.40
  -4   1   0   -0.29    0.43
  -4  -1   0    0.10    0.17
  -4  -1   0    1.21    0.74
  -4  -1   0    0.10    0.48
  -4   1   0    0.11    0.28
  -4  -1   0    0.43    0.35
  -4  -1   0    0.02    0.45
  -4   1   0   -0.37    0.35
   4   1  -1   18.86    1.42
   4  -1   1   18.38    1.19
   4  -1   1   19.20    1.68
   4  -1   1   20.12    1.35
   4   1  -1   20.73    1.29
   4  -1   1   23.89    3.18
   4  -1   1   18.22    1.27
   4   1  -1   18.53    2.28
   4  -1   1   21.20    1.32
  -4  -1   1   22.12    1.36
  -4   1  -1   16.24    1.81
  -4   1  -1   19.88    1.22
  -4   1  -1   20.34    1.26
  -4   1  -1   18.53    1.27
  -4  -1   1   21.22    2.46
  -4   1  -1   19.90    1.35
  -4  -1   1   15.36    1.30
   4   1  -2  142.74    7.67
   4   1  -2  148.76    7.62
   4   1  -2  156.15   11.29
   4  -1   2  143.24    7.54
   4  -1   2  142.50    7.58
   4  -1   2  139.27   10.83
   4  -1   2  136.71    7.53
   4  -1   2  143.14    8.43
  -4   1  -2  140.95    8.49
  -4  -1   2  163.64    7.70
  -4   1  -2  143.32    7.52
  -4   1  -2  138.84    7.55
  -4  -1   2  143.03   11.23
  -4   1  -2  143.19    7.56
  -4  -1   2  141.64    7.60
  -4  -1   2  146.92    7.57
   4  -1   3    4.02    0.67
   4   1  -3    4.68    1.13
   4  -1   3    4.42    0.57
   4  -1   3    4.02    0.67
   4   1  -3    4.36    0.76
   4   1  -3    4.58    0.69
   4  -1   3    3.34    0.57
  -4  -1   3    2.33    1.13
  -4   1  -3    4.71    0.65
  -4   1  -3    3.24    0.70
  -4  -1   3    4.20    0.62
  -4  -1   3    4.33    0.80
  -4   1  -3    4.30    0.72
  -4  -1   3    4.43    0.69
  -4   1  -3    4.23    0.56
   4  -1   4    4.73    0.82
   4   1  -4    4.43    0.89
   4  -1   4    4.64    0.68
   4  -1   4    5.43    0.63
   4   1  -4    4.68    0.78
   4  -1   4    4.74    0.88
  -4   1  -4    4.95    0.71
  -4   1  -4    5.72    0.61
  -4  -1   4    5.27    1.10
  -4  -1   4    7.36    0.75
  -4  -1   4    5.25    0.77
  -4  -1   4    3.57    1.08
   4  -1   5    0.22    1.01
   4   1  -5   -0.45    0.64
   4   1  -5    0.66    0.76
   4  -1   5    0.21    0.53
   4  -1   5    0.68    0.87
  -4  -1   5    0.22    0.85
  -4   1  -5   -0.64    0.47
  -4   1  -5    0.71    0.57
  -4  -1   5    0.91    0.49
  -4  -1   5   -0.58    0.89
   4  -1   6   60.69    3.85
   4   1  -6   60.79    3.41
   4  -1   6   56.14    3.26
   4  -1   6   60.01    4.27
  -4  -1   6   50.70    4.55
  -4  -1   6   61.04    5.41
  -4   1  -6   57.39    3.30
  -4  -1   6   58.09    3.19
   4  -1   7    0.25    1.02
   4  -1   7   -1.48    1.34
   4   1  -7    0.36    0.65
   4   1  -7   -0.68    0.64
   4  -1   7    0.84    1.33
  -4  -1   7    0.86    1.25
  -4  -1   7    0.91    1.70
  -4   1  -7    0.37    0.52
  -4   1  -7   -0.63    0.66
   4  -1   8    0.85    1.27
   4  -1   8    0.11    1.51
   4   1  -8    1.44    0.50
   4  -1   8    0.47    1.71
  -4   1  -8    0.20    0.66
  -4  -1   8    1.21    1.45
  -4  -1   8    0.38    1.94
   4  -1   9   -1.61    1.79
   4  -1   9   -0.28    1.65
  -4  -1   9   -0.49    2.14
  -4  -1   9    0.75    1.66
  -4  -1   9   -1.21    2.26
   4  -1  10    3.75    2.10
   4  -1  10    4.20    2.23
  -4  -1  10    2.64    2.71
  -4  -1  10    5.94    2.61
   4  -1  11    0.76    2.45
  -4  -1  11   -1.64    2.54
  -4  -1  11   -1.13    2.54
   5   1  11    4.72    2.33
  -5   1  11    8.81    2.94
  -5   1  11    6.66    3.19
   5   1  10   28.49    3.07
  -5   1  10   25.85    4.13
  -5   1  10   22.46    3.39
   5   1   9    2.43    1.72
   5   1   9    1.25    1.71
  -5   1   9    0.98    1.78
  -5   1   9   -0.78    2.64
   5   1   8   37.26    3.12
   5   1   8   36.12    3.30
  -5   1   8   27.36    3.86
  -5   1   8   22.26    4.37
   5  -1  -7    2.64    0.48
   5   1   7    1.99    1.20
   5   1   7    2.43    1.39
   5  -1  -7    3.24    0.68
  -5   1   7    1.09    2.16
  -5   1   7    2.02    1.47
  -5  -1  -7    2.74    0.64
  -5  -1  -7    2.74    0.49
   5   1   6   68.12    3.85
   5  -1  -6   71.31    3.99
   5  -1  -6   70.01    3.84
   5   1   6   73.08    4.18
   5  -1  -6   70.52    4.43
   5   1   6   71.41    4.69
  -5  -1  -6   69.24    3.81
  -5   1   6   73.08    7.89
  -5   1   6   73.89    6.62
  -5   1   6   69.80    3.78
  -5  -1  -6   70.19    3.97
   5  -1  -5   22.29    2.20
   5   1   5   25.11    1.76
   5   1   5   25.09    2.15
   5   1   5   25.80    2.07
   5  -1  -5   25.16    1.78
  -5  -1  -5   23.53    1.78
  -5   1   5   27.72    4.07
  -5   1   5   27.27    1.63
  -5   1   5   27.52    3.08
   5   1   4   13.99    1.31
   5  -1  -4   13.16    1.49
   5   1   4   14.53    1.04
   5  -1  -4   14.91    1.12
   5   1   4   15.13    1.31
   5   1   4   13.62    1.27
   5  -1  -4   14.83    1.22
  -5  -1  -4   14.13    1.28
  -5   1   4   13.05    1.09
  -5   1   4   13.50    1.09
  -5   1   4   10.68    1.89
  -5  -1  -4   15.22    1.12
  -5   1   4    9.72    2.01
   5   1   3    1.36    0.74
   5   1   3    2.51    0.87
   5   1   3    1.57    0.59
   5   1   3    1.42    0.51
   5  -1  -3    1.65    0.74
   5  -1  -3    1.74    0.48
   5  -1  -3    1.38    0.53
   5  -1  -3    1.93    1.01
  -5  -1  -3    1.38    0.66
  -5   1   3    1.54    0.82
  -5   1   3    1.69    0.84
  -5  -1  -3    1.30    0.51
  -5   1   3    1.91    0.55
  -5  -1  -3    1.66    0.57
  -5   1   3    1.80    0.47
   5   1   2  299.60   16.63
   5  -1  -2  312.28   27.84
   5   1   2  331.08   24.10
   5  -1  -2  317.03   16.58
   5   1   2  302.61   16.55
   5  -1  -2  331.53   16.56
   5   1   2  306.75   16.37
   5   1   2  297.21   16.58
  -5   1   2  323.98   27.65
  -5  -1  -2  308.91   16.60
  -5  -1  -2  321.14   16.39
  -5   1   2  327.58   16.55
  -5   1   2  369.55   16.58
  -5   1   2  348.48   16.59
  -5   1   2  333.98   24.23
  -5  -1  -2  297.09   16.59
   5  -1  -1   12.67    0.93
   5   1   1   13.19    0.95
   5  -1  -1   13.89    1.61
   5  -1  -1   12.19    0.98
   5   1   1   12.74    1.05
   5  -1  -1   12.11    1.18
   5   1   1   10.77    1.10
   5   1   1   12.64    1.11
   5  -1  -1   16.37    2.29
   5   1   1   15.36    1.90
  -5  -1  -1   10.19    1.55
  -5  -1  -1   11.96    1.13
  -5   1   1   14.64    1.28
  -5  -1  -1   12.05    0.81
  -5  -1  -1   13.65    1.11
  -5   1   1   16.82    2.13
  -5   1   1   13.00    0.96
  -5  -1  -1   15.17    1.19
  -5   1   1   12.54    1.48
  -5   1   1   11.93    1.02
   5   1   0   84.02    4.83
   5   1   0   86.96    4.75
   5  -1   0   94.87    6.86
   5  -1   0   86.73    4.69
   5  -1   0   86.44    4.76
   5  -1   0   86.19    4.76
   5  -1   0   99.86    8.27
   5   1   0   85.54    4.73
   5   1   0   84.30    7.15
  -5  -1   0   73.50    7.10
  -5   1   0   83.38    4.70
  -5   1   0   97.12    8.25
  -5  -1   0   85.70    4.78
  -5   1   0   89.31    4.73
  -5  -1   0   93.50    4.83
  -5  -1   0   94.00    4.76
  -5   1   0   87.97    4.72
  -5   1   0   84.52    6.87
   5   1  -1   13.98    1.05
   5   1  -1   10.05    1.71
   5  -1   1   11.48    1.95
   5  -1   1   12.56    1.20
   5  -1   1   13.63    1.13
   5  -1   1   13.16    1.42
   5  -1   1   13.55    1.02
   5  -1   1   12.20    1.03
   5   1  -1   12.04    1.08
  -5  -1   1   14.85    1.33
  -5   1  -1   14.14    1.04
  -5  -1   1   11.99    1.01
  -5   1  -1   12.42    1.00
  -5  -1   1   10.22    1.61
  -5   1  -1   11.73    1.59
  -5   1  -1   13.22    1.07
  -5   1  -1   12.86    1.07
  -5  -1   1   14.35    1.11
   5  -1   2  314.22   16.29
   5  -1   2  314.69   16.41
   5  -1   2  275.84   23.70
   5  -1   2  297.21   16.44
   5   1  -2  330.77   16.50
   5   1  -2  355.25   24.25
   5  -1   2  314.06   18.29
   5   1  -2  313.66   16.54
  -5   1  -2  309.17   18.36
  -5   1  -2  309.95   16.43
  -5  -1   2  314.41   16.47
  -5  -1   2  316.92   24.16
  -5  -1   2  366.41   16.59
  -5  -1   2  330.73   16.37
  -5   1  -2  301.35   16.42
  -5   1  -2  324.72   16.28
   5  -1   3    2.02    0.59
   5  -1   3    1.89    0.56
   5   1  -3    1.30    0.63
   5   1  -3    1.00    1.02
   5  -1   3    0.64    0.77
   5  -1   3    2.30    0.52
   5  -1   3    2.48    0.57
   5   1  -3    1.49    0.73
  -5  -1   3    0.41    1.09
  -5   1  -3    1.25    0.57
  -5  -1   3    1.84    0.62
  -5   1  -3    2.33    0.56
  -5   1  -3    2.42    0.65
  -5   1  -3    1.70    0.58
  -5  -1   3    1.20    0.64
  -5  -1   3    1.61    0.36
  -5  -1   3    2.62    0.71
   5  -1   4   12.29    1.24
   5   1  -4   12.26    1.20
   5  -1   4   15.65    1.45
   5  -1   4   15.14    1.23
   5   1  -4   11.48    1.32
  -5   1  -4   13.42    1.15
  -5  -1   4   16.04    1.58
  -5   1  -4   12.92    1.14
  -5   1  -4   12.02    1.39
  -5  -1   4    9.88    1.74
  -5  -1   4   12.99    1.23
  -5  -1   4   14.00    1.99
   5  -1   5   27.22    2.43
   5   1  -5   26.18    1.91
   5  -1   5   27.06    2.06
   5   1  -5   25.66    2.07
   5  -1   5   26.59    1.78
  -5   1  -5   26.66    1.72
  -5  -1   5   27.80    3.52
  -5   1  -5   26.72    1.83
  -5  -1   5   26.79    3.47
  -5  -1   5   25.08    1.76
   5  -1   6   71.47    4.20
   5  -1   6   66.43    3.83
   5   1  -6   68.67    4.06
   5  -1   6   74.92    4.77
   5   1  -6   60.01    3.89
  -5  -1   6   65.19    5.17
  -5   1  -6   66.28    3.76
  -5  -1   6   70.32    3.77
  -5   1  -6   69.12    3.86
  -5  -1   6   72.68    7.15
  -5  -1   6   69.20    6.51
   5  -1   7    1.97    1.08
   5  -1   7    2.32    1.54
   5   1  -7    1.05    0.85
   5   1  -7    3.36    0.89
   5  -1   7    2.24    1.28
  -5  -1   7    1.72    1.87
  -5  -1   7    1.74    1.79
  -5   1  -7    2.67    0.83
  -5   1  -7    1.86    0.64
  -5  -1   7    2.55    1.74
   5  -1   8   32.49    2.91
   5  -1   8   32.60    3.57
   5  -1   8   40.09    3.77
  -5  -1   8   34.28    3.60
  -5   1  -8   33.21    2.21
  -5  -1   8   24.99    4.29
  -5  -1   8   38.97    4.98
   5  -1   9    0.95    1.99
   5  -1   9    2.92    1.78
  -5  -1   9    1.57    1.69
  -5  -1   9    0.82    2.38
   5  -1  10   31.42    3.40
   5  -1  10   30.04    3.27
  -5  -1  10   28.85    3.48
  -5  -1  10   25.98    4.17
   5  -1  11    3.93    2.64
  -5  -1  11    6.32    2.94
  -5  -1  11    8.88    3.34
   6   1  11    1.46    2.24
  -6   1  11    1.39    2.97
  -6   1  11   -0.13    2.57
   6   1  10   -0.16    2.05
  -6   1  10    1.59    2.14
  -6   1  10    5.48    2.65
   6   1   9    0.78    1.90
  -6   1   9    2.40    2.54
   6   1   8    4.58    1.76
   6  -1  -8    5.79    0.63
   6   1   8    4.49    1.46
  -6  -1  -8    5.00    0.62
  -6   1   8    4.87    1.93
  -6   1   8    4.57    2.52
   6  -1  -7    0.92    0.61
   6   1   7    1.36    1.08
   6   1   7   -0.82    1.37
   6  -1  -7    0.33    0.87
  -6  -1  -7    0.09    0.81
  -6  -1  -7    0.00    0.54
  -6   1   7   -0.02    1.67
  -6   1   7    1.04    1.94
   6  -1  -6   47.45    2.95
   6  -1  -6   43.96    3.24
   6   1   6   47.34    2.84
   6   1   6   48.95    3.31
   6   1   6   47.42    3.41
  -6   1   6   45.02    5.14
  -6   1   6   48.01    5.86
  -6  -1  -6   44.41    2.98
  -6   1   6   51.18    2.76
   6  -1  -5    4.56    0.88
   6  -1  -5    4.61    1.25
   6   1   5    4.02    0.88
   6   1   5    3.82    0.82
   6  -1  -5    4.53    0.75
   6   1   5    3.96    1.09
  -6   1   5    2.94    1.31
  -6   1   5    3.70    1.59
  -6  -1  -5    3.80    0.71
  -6  -1  -5    3.95    0.92
  -6   1   5    5.18    0.72
   6   1   4    6.63    1.06
   6   1   4    8.06    1.24
   6   1   4    7.86    0.94
   6  -1  -4    7.25    0.93
   6  -1  -4    7.76    1.19
   6  -1  -4    7.22    0.86
   6   1   4    6.49    0.74
  -6  -1  -4    5.86    0.92
  -6   1   4    5.22    1.34
  -6   1   4    3.97    1.35
  -6  -1  -4    7.28    0.85
  -6   1   4    6.93    0.82
   6  -1  -3    2.86    0.61
   6  -1  -3    3.09    0.70
   6   1   3    4.20    1.01
   6   1   3    2.00    0.81
   6   1   3    3.69    0.83
   6   1   3    4.79    0.96
   6   1   3    2.86    0.59
   6   1   3    3.16    0.34
   6  -1  -3    3.09    0.78
   6  -1  -3    3.35    1.14
  -6   1   3    2.66    0.64
  -6   1   3    2.87    1.01
  -6   1   3    2.64    0.65
  -6  -1  -3    2.68    0.72
  -6   1   3    2.85    1.01
  -6  -1  -3    3.39    0.77
  -6  -1  -3    3.87    0.69
   6  -1  -2  123.37   11.23
   6   1   2  118.09    6.57
   6   1   2  119.25    6.68
   6   1   2  120.33    6.56
   6   1   2  127.08    9.68
   6   1   2  121.43    6.62
   6  -1  -2  122.36    6.58
   6  -1  -2  120.39    6.61
  -6  -1  -2  119.76    6.64
  -6   1   2  123.04    6.57
  -6   1   2  126.28    6.61
  -6   1   2  123.89   11.04
  -6  -1  -2  123.44    6.58
  -6   1   2  142.16    6.80
  -6  -1  -2  124.95    6.65
  -6   1   2  126.82    9.80
   6  -1  -1    1.90    0.46
   6   1   1    1.52    0.73
   6  -1  -1    1.09    0.65
   6  -1  -1    1.54    1.07
   6   1   1    2.27    0.55
   6   1   1    3.18    1.01
   6   1   1    2.02    0.45
   6  -1  -1    2.29    0.81
   6  -1  -1    2.04    0.77
   6   1   1    1.99    0.48
  -6   1   1    2.74    1.04
  -6  -1  -1    2.16    0.69
  -6  -1  -1    1.46    1.10
  -6   1   1    1.27    0.84
  -6   1   1    1.40    0.46
  -6   1   1    1.45    0.77
  -6   1   1    2.00    0.63
  -6  -1  -1    1.56    0.65
  -6  -1  -1    1.92    0.56
   6  -1   0    0.70    0.70
   6  -1   0    0.00    0.37
   6  -1   0    0.24    0.60
   6   1   0    0.24    0.70
   6   1   0   -0.39    0.41
   6   1   0    0.48    0.66
   6   1   0    1.25    0.98
   6  -1   0    1.56    1.32
   6  -1   0   -0.24    0.55
  -6   1   0   -0.30    0.38
  -6  -1   0   -0.12    1.20
  -6  -1   0   -0.20    0.62
  -6   1   0    0.15    0.45
  -6   1   0    0.20    0.58
  -6   1   0    0.29    0.66
  -6  -1   0    0.42    0.68
  -6  -1   0    0.25    0.49
   6   1  -1    1.32    0.74
   6   1  -1    1.44    0.51
   6  -1   1    1.36    0.62
   6  -1   1    1.82    0.73
   6  -1   1    0.69    0.53
   6  -1   1    1.55    1.55
   6  -1   1    2.66    0.69
   6   1  -1    1.55    0.86
  -6  -1   1    2.11    0.72
  -6   1  -1    1.50    0.46
  -6   1  -1    1.39    0.45
  -6  -1   1    1.62    0.65
  -6   1  -1    1.07    0.50
  -6   1  -1    1.13    0.76
  -6  -1   1    0.65    0.94
  -6   1  -1    1.40    0.61
  -6  -1   1    1.64    0.53
   6  -1   2  122.18    6.51
   6   1  -2  129.48    6.63
   6  -1   2  116.14    6.56
   6   1  -2  133.40    9.98
   6  -1   2  121.07    6.58
   6  -1   2  118.09    9.40
   6   1  -2  116.10    6.66
   6  -1   2  122.98    7.17
  -6   1  -2  123.63    6.55
  -6  -1   2  136.97    6.71
  -6  -1   2  120.11    9.82
  -6   1  -2  121.01    7.26
  -6   1  -2  125.31    9.34
  -6   1  -2  126.24    6.53
  -6  -1   2  112.90    6.54
  -6   1  -2  117.45    6.53
   6  -1   3    3.08    0.59
   6   1  -3    3.58    0.80
   6  -1   3    4.27    0.94
   6   1  -3    3.83    0.90
   6  -1   3    3.78    0.79
   6  -1   3    3.71    0.74
  -6   1  -3    2.91    0.70
  -6  -1   3    1.86    1.07
  -6   1  -3    3.96    0.70
  -6  -1   3    3.47    0.75
  -6  -1   3    4.09    0.85
  -6   1  -3    4.25    0.71
   6  -1   4    5.57    0.86
   6  -1   4    7.09    0.97
   6  -1   4    5.09    0.95
   6   1  -4    5.86    0.95
   6   1  -4    8.01    1.19
   6  -1   4    6.91    0.87
  -6  -1   4    8.45    1.27
  -6  -1   4    6.43    0.96
  -6   1  -4    7.05    0.89
  -6  -1   4    2.94    1.60
  -6   1  -4    5.94    0.95
  -6  -1   4    5.02    0.83
  -6   1  -4    7.06    0.80
   6  -1   5    4.12    0.91
   6  -1   5    5.48    0.96
   6   1  -5    3.52    0.96
   6  -1   5    4.44    0.83
   6   1  -5    3.35    0.98
   6  -1   5    4.51    1.29
  -6  -1   5    5.14    0.86
  -6   1  -5    4.19    0.80
  -6  -1   5    4.05    1.09
  -6  -1   5    4.04    1.75
  -6   1  -5    4.94    0.77
   6   1  -6   47.43    3.19
   6  -1   6   50.50    3.67
   6   1  -6   48.76    3.05
   6  -1   6   46.79    2.91
   6  -1   6   51.34    3.28
  -6  -1   6   50.90    5.28
  -6   1  -6   45.09    2.81
  -6  -1   6   48.20    2.87
  -6   1  -6   46.04    2.94
  -6  -1   6   50.72    4.97
  -6  -1   6   43.97    3.84
   6  -1   7    1.57    1.32
   6   1  -7   -0.09    1.02
   6  -1   7   -0.16    1.56
  -6  -1   7    0.23    1.48
  -6   1  -7    0.80    0.91
  -6  -1   7    0.85    1.72
  -6  -1   7    0.09    1.43
   6  -1   8    5.43    1.72
   6  -1   8    5.04    1.98
   6   1  -8    5.90    1.03
  -6  -1   8    4.18    2.45
  -6   1  -8    4.78    1.10
  -6  -1   8    6.60    2.28
   6  -1   9   -0.17    1.99
   6  -1   9   -0.45    1.54
  -6  -1   9    0.03    2.47
  -6  -1   9   -1.50    2.21
   6  -1  10    6.21    2.54
  -6  -1  10    6.06    2.84
  -6  -1  10    2.95    2.76
   6  -1  11    2.47    2.65
  -6  -1  11    1.04    2.94
   7   1  11    4.94    2.51
  -7   1  11    1.95    3.06
   7   1  10    3.99    2.32
  -7   1  10    4.59    2.02
  -7   1  10    5.63    3.06
   7   1   9    2.43    1.55
  -7   1   9    0.33    2.57
   7   1   8    2.51    1.34
   7   1   8    0.97    1.31
   7  -1  -8    0.77    0.87
  -7   1   8    0.00    2.31
  -7  -1  -8    2.00    0.87
  -7   1   8    2.15    2.08
   7  -1  -7   -0.18    0.95
   7   1   7   -0.69    1.45
   7   1   7    1.26    1.05
  -7   1   7    1.42    1.90
  -7  -1  -7    0.46    1.05
  -7   1   7    1.51    2.07
   7  -1  -6  109.75    6.05
   7  -1  -6  104.42    6.48
   7   1   6  118.22    6.84
   7   1   6  108.35    6.13
   7  -1  -6  106.55    6.16
   7   1   6  110.79    6.37
  -7   1   6  112.24    6.01
  -7   1   6  108.51    9.69
  -7  -1  -6  108.82    6.18
  -7   1   6  124.50   10.91
  -7  -1  -6  111.48    6.01
   7  -1  -5   22.33    1.73
   7   1   5   22.25    1.85
   7  -1  -5   22.28    1.88
   7   1   5   22.97    2.11
   7  -1  -5   20.79    2.03
   7   1   5   25.54    1.82
  -7   1   5   21.93    1.65
  -7  -1  -5   19.95    1.92
  -7   1   5   16.31    2.76
  -7  -1  -5   23.13    1.70
  -7   1   5   24.76    3.42
   7  -1  -4  458.10   24.70
   7  -1  -4  453.18   24.67
   7   1   4  512.87   35.84
   7   1   4  488.16   27.34
   7   1   4  446.63   24.71
   7   1   4  466.07   24.41
   7  -1  -4  497.92   24.65
  -7  -1  -4  449.47   24.70
  -7   1   4  475.05   24.61
  -7  -1  -4  472.87   24.64
  -7   1   4  505.14   36.20
  -7   1   4  502.00   41.14
   7   1   3    1.24    0.63
   7  -1  -3   -0.08    0.67
   7   1   3    0.53    0.86
   7  -1  -3    0.09    0.61
   7   1   3    0.76    0.73
   7  -1  -3    0.80    0.98
   7  -1  -3   -0.33    0.65
   7   1   3    0.56    0.76
  -7   1   3    0.63    0.61
  -7  -1  -3    1.85    0.81
  -7  -1  -3    0.94    0.66
  -7  -1  -3    0.46    0.75
  -7   1   3    0.07    1.18
  -7   1   3    0.95    0.90
   7   1   2   86.84    4.93
   7  -1  -2   88.31    5.01
   7   1   2   84.28    5.05
   7  -1  -2   97.36    8.63
   7   1   2   88.22    7.34
   7   1   2   86.40    4.96
   7  -1  -2   92.21    4.94
  -7  -1  -2   87.57    5.03
  -7  -1  -2   95.80    5.06
  -7  -1  -2   94.51    7.41
  -7   1   2   86.58    4.91
  -7   1   2   94.24    5.12
  -7   1   2   92.60    8.35
  -7   1   2   89.54    7.48
  -7  -1  -2   95.40    5.02
   7  -1  -1   37.63    3.35
   7  -1  -1   38.77    4.13
   7   1   1   35.46    2.03
   7  -1  -1   31.90    2.17
   7   1   1   31.83    3.29
   7   1   1   35.22    2.15
   7   1   1   32.18    2.22
   7  -1  -1   31.83    2.42
   7   1   1   37.48    2.31
   7  -1  -1   32.76    2.27
  -7   1   1   37.05    2.24
  -7   1   1   33.71    3.39
  -7  -1  -1   37.06    2.23
  -7  -1  -1   31.78    3.43
  -7   1   1   35.05    2.29
  -7   1   1   38.87    4.09
  -7  -1  -1   35.22    2.23
  -7  -1  -1   34.22    2.19
  -7   1   1   31.92    2.18
   7  -1   0   94.60    5.26
   7  -1   0   94.22    5.35
   7   1   0   94.33    5.33
   7  -1   0   94.31    5.38
   7  -1   0  106.68    9.45
   7  -1   0  105.61    7.76
   7   1   0   90.50    5.37
   7   1   0   97.97    5.32
   7   1   0  106.09    8.04
  -7   1   0   96.91    5.31
  -7   1   0  102.08    5.37
  -7   1   0   98.36    5.34
  -7  -1   0  104.28    5.38
  -7  -1   0  102.89    5.42
  -7   1   0   90.63    7.78
  -7  -1   0   83.53    8.15
  -7  -1   0   89.58    5.31
   7  -1   1   36.77    3.21
   7   1  -1   35.99    3.55
   7   1  -1   33.34    2.30
   7   1  -1   38.38    3.73
   7  -1   1   33.08    2.18
   7  -1   1   35.83    4.33
   7   1  -1   32.26    2.39
   7  -1   1   37.02    2.40
   7  -1   1   37.01    2.33
  -7   1  -1   35.30    2.22
  -7   1  -1   34.94    2.17
  -7  -1   1   30.25    3.89
  -7  -1   1   37.16    2.30
  -7   1  -1   32.43    2.14
  -7   1  -1   36.02    2.32
  -7   1  -1   29.95    3.39
  -7  -1   1   41.64    2.55
  -7  -1   1   33.55    2.19
   7   1  -2  100.59    5.03
   7   1  -2   88.83    7.75
   7  -1   2   92.40    7.06
   7  -1   2   90.46    5.29
   7  -1   2   88.24    4.95
   7  -1   2   82.29    4.90
   7   1  -2   85.91    4.98
  -7   1  -2   86.42    4.90
  -7   1  -2   88.52    4.91
  -7  -1   2   90.10    4.96
  -7   1  -2   89.78    5.39
  -7  -1   2   80.72    7.43
  -7   1  -2   90.66    7.02
   7  -1   3   -0.12    0.65
   7   1  -3   -0.27    0.70
   7   1  -3    0.63    0.84
   7  -1   3    0.45    0.48
   7  -1   3    1.16    0.76
   7  -1   3    0.07    0.69
  -7  -1   3    0.11    0.70
  -7   1  -3    0.92    0.64
  -7   1  -3    1.22    0.74
  -7   1  -3    0.34    0.58
  -7  -1   3    0.11    1.35
   7  -1   4  442.23   24.22
   7  -1   4  460.13   24.06
   7   1  -4  459.80   24.36
   7   1  -4  521.83   24.36
   7  -1   4  486.56   26.99
  -7  -1   4  486.60   24.25
  -7   1  -4  409.61   27.12
  -7   1  -4  470.16   24.20
  -7  -1   4  489.21   35.60
  -7   1  -4  461.30   24.22
   7  -1   5   22.50    2.39
   7   1  -5   20.01    1.98
   7  -1   5   22.33    2.08
   7   1  -5   20.58    1.99
   7  -1   5   21.75    1.84
   7  -1   5   24.45    2.05
  -7   1  -5   22.84    1.75
  -7  -1   5   23.16    1.73
  -7  -1   5   23.70    2.45
  -7   1  -5   22.88    1.78
  -7  -1   5   17.13    2.70
   7  -1   6  115.49    6.99
   7   1  -6  107.80    6.26
   7  -1   6  112.01    6.17
   7   1  -6  108.57    6.39
   7  -1   6  112.32    6.41
  -7  -1   6  113.81    6.11
  -7  -1   6  107.00    9.78
  -7   1  -6  108.73    6.06
  -7   1  -6  113.05    6.19
  -7  -1   6  118.07   10.21
   7  -1   7   -0.69    1.63
   7   1  -7    1.00    1.21
   7  -1   7    0.62    1.25
  -7  -1   7    1.35    2.13
  -7  -1   7    0.05    1.29
  -7  -1   7    0.42    1.34
  -7   1  -7    1.13    1.04
   7  -1   8    1.74    1.47
   7   1  -8    2.71    1.18
   7  -1   8    3.89    1.56
  -7   1  -8    2.03    1.16
  -7  -1   8    1.96    2.39
  -7  -1   8    3.24    1.67
   7  -1   9    3.03    1.62
   7  -1   9    4.71    2.19
  -7  -1   9    2.52    1.85
  -7  -1   9    0.51    2.63
   7  -1  10    3.17    2.54
  -7  -1  10    4.55    3.02
  -7  -1  10    2.75    2.11
   7  -1  11    7.35    2.86
  -7  -1  11    2.33    3.09
   8   1  11   -0.03    2.50
   8   1  10    9.60    2.62
  -8   1  10    7.73    2.78
  -8   1  10    9.65    3.54
   8   1   9    0.09    2.01
  -8   1   9    0.07    1.98
   8   1   8    5.26    1.94
   8  -1  -8    3.65    1.21
  -8  -1  -8    1.42    1.11
  -8   1   8    2.76    2.00
   8   1   7    0.70    1.52
   8  -1  -7    0.69    1.11
   8   1   7    0.25    0.91
  -8   1   7    1.13    1.64
  -8  -1  -7   -0.50    1.15
  -8   1   7    1.17    1.66
   8  -1  -6   94.70    5.34
   8  -1  -6   92.17    5.72
   8   1   6   96.68    5.69
   8   1   6   97.88    5.86
   8   1   6   92.08    5.42
   8  -1  -6   93.49    5.45
  -8   1   6   97.52    8.78
  -8  -1  -6   92.90    5.28
  -8   1   6  103.71    9.40
  -8  -1  -6   93.63    5.51
  -8   1   6   96.27    5.27
   8   1   5    6.27    1.07
   8  -1  -5    4.86    1.02
   8  -1  -5    4.43    0.92
   8  -1  -5    6.06    1.27
   8   1   5    4.86    0.65
   8   1   5    5.81    1.09
  -8   1   5    6.07    0.88
  -8   1   5    4.14    1.93
  -8  -1  -5    5.02    0.99
  -8  -1  -5    5.21    1.21
  -8   1   5    5.57    1.49
   8   1   4   12.98    1.40
   8  -1  -4   12.59    1.35
   8  -1  -4   14.39    1.33
   8   1   4   12.80    1.84
   8   1   4   14.43    0.91
   8   1   4   10.29    1.44
   8  -1  -4   13.22    1.48
  -8  -1  -4   15.56    1.40
  -8   1   4    9.97    1.82
  -8  -1  -4   13.47    1.42
  -8   1   4   11.72    2.20
  -8   1   4   13.22    1.26
   8   1   3    0.09    0.79
   8  -1  -3   -0.39    0.59
   8  -1  -3   -0.08    0.71
   8   1   3    0.03    0.84
   8  -1  -3   -0.06    1.00
   8   1   3   -0.41    0.79
   8  -1  -3    0.13    0.72
   8   1   3   -0.35    0.98
  -8  -1  -3    0.14    0.84
  -8   1   3    0.80    1.01
  -8  -1  -3   -0.53    0.71
  -8   1   3    0.62    0.70
  -8   1   3    0.07    0.99
   8  -1  -2  162.46    8.83
   8   1   2  153.84    8.83
   8  -1  -2  167.43    8.76
   8   1   2  154.79    8.72
   8  -1  -2  190.12   15.02
   8   1   2  156.65   12.85
   8   1   2  161.36    8.71
  -8   1   2  157.76   12.96
  -8  -1  -2  178.00   12.98
  -8   1   2  161.60    8.72
  -8   1   2  170.12   14.64
  -8  -1  -2  159.60    8.83
  -8  -1  -2  168.96    8.83
   8  -1  -1    0.95    0.92
   8   1   1    1.29    0.86
   8  -1  -1   -1.16    0.93
   8  -1  -1   -0.06    0.56
   8   1   1    0.10    0.99
   8  -1  -1    0.18    1.33
   8  -1  -1    0.04    0.67
   8   1   1    0.23    0.44
   8   1   1    0.52    0.65
  -8  -1  -1   -0.34    1.19
  -8  -1  -1    0.12    0.58
  -8  -1  -1    0.65    0.61
  -8  -1  -1   -0.45    0.79
  -8   1   1    0.39    1.02
  -8   1   1    0.65    0.57
   8  -1   0    0.54    1.51
   8   1   0    0.04    0.56
   8  -1   0    0.00    0.49
   8  -1   0    0.23    0.81
   8   1   0   -0.07    0.85
   8  -1   0   -0.22    0.73
   8   1   0    0.53    0.64
   8   1   0    0.10    1.11
   8  -1   0   -0.07    0.70
  -8   1   0    0.25    0.75
  -8   1   0    0.35    0.94
  -8  -1   0    0.35    0.89
  -8  -1   0   -0.10    0.61
  -8  -1   0    0.18    0.82
  -8   1   0   -0.49    0.50
  -8  -1   0   -0.41    1.45
   8  -1   1   -0.08    0.87
   8  -1   1   -0.25    0.67
   8   1  -1   -0.03    0.75
   8  -1   1    0.27    1.24
   8   1  -1    0.71    0.95
   8   1  -1    0.31    0.65
   8  -1   1   -0.08    0.79
  -8   1  -1   -0.56    1.08
  -8   1  -1   -0.57    0.53
  -8   1  -1   -0.70    0.69
  -8   1  -1    0.42    0.48
  -8  -1   1   -0.18    1.46
  -8  -1   1    1.28    0.81
   8  -1   2  150.92    8.60
   8   1  -2  168.77   14.06
   8  -1   2  170.28   12.50
   8  -1   2  155.73    8.68
   8   1  -2  165.99    8.70
   8   1  -2  163.62    8.79
  -8  -1   2  160.48    8.68
  -8   1  -2  155.17    8.64
  -8  -1   2  146.24   12.96
  -8   1  -2  172.33    8.67
  -8   1  -2  165.27    9.54
  -8   1  -2  161.83   12.49
   8  -1   3    0.38    0.47
   8  -1   3    0.72    0.82
   8   1  -3   -0.94    0.92
   8  -1   3   -0.98    1.00
   8  -1   3    0.68    0.79
   8   1  -3    0.00    0.64
  -8   1  -3   -0.62    0.68
  -8  -1   3    0.49    1.11
  -8  -1   3   -0.23    0.76
  -8   1  -3    0.02    0.81
  -8   1  -3   -0.17    0.59
   8   1  -4   12.97    1.50
   8  -1   4   14.60    1.95
   8  -1   4   13.02    1.29
   8  -1   4   11.53    1.29
   8  -1   4   12.30    1.63
   8   1  -4   11.72    1.47
  -8  -1   4    9.31    2.30
  -8   1  -4   13.28    1.35
  -8   1  -4   13.66    1.29
  -8   1  -4   10.87    1.32
  -8  -1   4   12.50    1.31
   8  -1   5    4.73    0.86
   8   1  -5    6.15    1.16
   8  -1   5    5.63    1.46
   8  -1   5    5.31    1.19
   8  -1   5    5.13    1.01
   8   1  -5    3.49    1.19
  -8  -1   5    3.56    0.50
  -8   1  -5    6.42    1.08
  -8  -1   5    3.84    2.00
  -8  -1   5    5.93    1.11
  -8   1  -5    5.91    1.00
   8  -1   6   93.55    5.52
   8  -1   6  104.57    6.16
   8   1  -6   97.82    5.58
   8   1  -6   95.00    5.78
   8  -1   6   88.92    5.70
  -8  -1   6  100.97    8.67
  -8   1  -6   97.00    5.41
  -8   1  -6   96.37    5.56
  -8  -1   6   93.82    8.96
  -8  -1   6  100.43    5.48
   8  -1   7   -0.88    1.10
   8   1  -7    1.05    1.28
   8  -1   7   -1.02    1.22
  -8   1  -7    1.27    1.16
  -8  -1   7    0.69    1.84
  -8  -1   7    1.21    2.31
   8  -1   8    5.31    1.51
   8  -1   8    6.04    2.15
   8   1  -8    1.31    1.35
  -8   1  -8    6.10    1.37
  -8  -1   8    2.73    2.04
  -8  -1   8    5.83    2.35
   8  -1   9   -2.65    2.15
   8   1  -9    0.79    1.12
  -8  -1   9   -0.47    2.66
  -8  -1   9    1.14    2.48
  -8   1  -9    0.16    1.19
   8  -1  10    6.86    2.70
  -8  -1  10    7.26    3.38
  -8  -1  10    8.85    3.08
  -8  -1  11    1.26    3.05
   9   1  11    3.45    2.71
   9   1  10   20.97    2.97
  -9   1  10   16.24    3.41
  -9   1  10   13.98    4.05
   9   1   9    4.55    2.25
  -9   1   9    4.32    3.04
   9  -1  -8   81.24    4.99
   9   1   8   87.22    5.54
  -9  -1  -8   76.12    4.91
  -9   1   8   85.00    8.64
   9  -1  -7    9.04    1.48
   9   1   7    8.04    1.56
  -9   1   7    3.30    2.58
  -9  -1  -7    8.07    1.50
  -9   1   7    6.40    1.94
   9  -1  -6   15.68    2.02
   9   1   6   20.39    2.19
   9  -1  -6   18.97    1.91
   9   1   6   21.94    2.04
   9   1   6   23.38    1.67
  -9   1   6   16.48    2.86
  -9   1   6   17.24    2.71
  -9   1   6   22.95    1.78
  -9  -1  -6   22.19    2.01
   9  -1  -5   17.38    1.55
   9   1   5   15.55    1.72
   9   1   5   17.13    1.81
   9  -1  -5   14.45    1.55
   9  -1  -5   17.30    1.79
   9   1   5   16.50    1.14
  -9   1   5   15.35    1.46
  -9   1   5   12.80    2.18
  -9  -1  -5   14.12    1.62
  -9  -1  -5   16.52    1.48
  -9   1   5   11.74    2.31
   9  -1  -4   14.54    1.39
   9  -1  -4   10.78    1.40
   9   1   4   12.98    1.47
   9  -1  -4   12.41    1.37
   9   1   4   11.86    1.54
  -9   1   4   10.06    1.99
  -9  -1  -4   14.33    1.38
  -9   1   4   11.59    1.27
  -9   1   4   11.35    1.85
  -9  -1  -4   11.62    1.47
   9  -1  -3    0.50    0.85
   9   1   3    0.07    0.92
   9   1   3    0.60    1.13
   9  -1  -3    1.52    0.92
   9  -1  -3    0.66    1.11
   9  -1  -3   -0.17    0.72
   9   1   3    0.73    0.93
  -9   1   3   -0.89    1.04
  -9  -1  -3   -0.01    0.85
  -9   1   3    0.86    1.14
  -9   1   3   -0.08    0.75
  -9  -1  -3    1.47    0.97
   9  -1  -2   79.29    4.74
   9   1   2   77.63    4.79
   9  -1  -2   81.60    4.75
   9  -1  -2   91.32    8.33
   9   1   2   77.48    7.08
   9   1   2   83.96    4.65
   9   1   2   84.18    4.82
  -9   1   2   83.47    7.25
  -9  -1  -2   93.07    7.27
  -9  -1  -2   90.31    4.87
  -9  -1  -2   78.62    4.82
  -9   1   2   87.21    7.98
  -9   1   2   79.82    4.71
   9  -1  -1   16.22    1.52
   9  -1  -1   14.62    2.51
   9  -1  -1   15.32    1.53
   9   1   1   15.98    1.14
   9   1   1   14.88    1.53
   9   1   1   14.67    2.18
   9   1   1   16.89    1.51
   9  -1  -1   13.85    1.48
  -9  -1  -1   10.89    2.26
  -9  -1  -1   16.47    1.45
  -9  -1  -1   16.07    1.47
  -9   1   1   17.39    1.60
  -9   1   1   11.78    2.01
   9   1   0  250.52   13.51
   9  -1   0  250.98   13.62
   9  -1   0  255.97   13.54
   9   1   0  251.23   13.72
   9  -1   0  301.44   19.91
   9  -1   0  284.29   23.29
  -9  -1   0  257.67   13.66
  -9   1   0  262.35   13.61
  -9   1   0  237.26   19.84
  -9  -1   0  238.05   20.17
   9   1  -1   14.32    1.43
   9   1  -1   12.87    2.02
   9  -1   1   16.15    1.53
   9   1  -1   13.13    1.57
   9  -1   1   15.27    1.60
   9  -1   1   17.31    2.09
  -9   1  -1   14.45    1.33
  -9  -1   1   13.86    1.45
  -9  -1   1   11.61    2.38
  -9   1  -1   15.91    1.36
  -9   1  -1    9.27    1.97
   9   1  -2   86.03    4.73
   9   1  -2   85.63    7.48
   9   1  -2   74.83    4.72
   9  -1   2   83.21    4.77
   9  -1   2   90.51    6.77
   9  -1   2   77.56    4.80
  -9   1  -2   79.85    4.69
  -9  -1   2   81.11    4.65
  -9   1  -2   84.36    5.05
  -9   1  -2   80.66    6.82
  -9   1  -2   82.66    4.70
  -9  -1   2   69.65    7.35
   9   1  -3   -0.95    0.69
   9  -1   3    0.79    0.52
   9  -1   3    1.31    0.93
   9  -1   3    1.18    0.91
   9   1  -3    0.59    1.06
   9  -1   3    1.12    1.15
  -9  -1   3   -0.23    1.63
  -9   1  -3    0.64    0.63
  -9   1  -3    0.16    0.63
  -9   1  -3    0.02    0.93
  -9  -1   3    0.10    0.88
   9  -1   4   12.47    1.42
   9   1  -4   11.87    1.51
   9  -1   4   12.35    1.29
   9   1  -4   11.96    1.53
   9  -1   4   12.40    1.71
   9  -1   4   10.75    1.61
  -9   1  -4   10.18    1.25
  -9   1  -4   12.75    1.39
  -9  -1   4    9.42    2.08
  -9   1  -4   12.72    1.34
  -9  -1   4   12.66    1.39
   9   1  -5   14.93    1.78
   9  -1   5   16.45    1.63
   9  -1   5   13.31    1.84
   9  -1   5   14.60    1.57
   9  -1   5   15.84    1.96
   9   1  -5   16.34    1.74
  -9  -1   5   15.20    1.52
  -9   1  -5   17.03    1.71
  -9  -1   5   11.43    2.74
  -9   1  -5   17.02    1.48
   9  -1   6   23.73    2.42
   9  -1   6   18.24    1.91
   9  -1   6   23.68    2.15
   9   1  -6   20.13    2.16
  -9  -1   6   17.59    3.03
  -9   1  -6   18.72    1.83
  -9  -1   6   23.03    1.99
   9  -1   7    7.10    2.06
   9   1  -7    9.15    1.71
   9  -1   7    7.23    1.29
  -9  -1   7    4.41    2.61
  -9  -1   7    8.98    2.24
  -9   1  -7    8.74    1.48
   9   1  -8   79.17    4.96
   9  -1   8   75.72    5.48
  -9   1  -8   76.14    4.72
  -9  -1   8   76.73    6.41
  -9  -1   8   71.70    7.65
   9  -1   9    2.93    2.44
   9   1  -9    3.12    1.43
  -9  -1   9    3.75    1.97
  -9  -1   9    4.08    3.06
  -9   1  -9    2.44    1.44
   9  -1  10   17.79    2.73
  -9  -1  10   16.03    4.12
  -9  -1  10   17.62    3.03
  10   1  10    1.02    2.39
 -10   1  10    1.16    3.31
 -10   1  10    4.13    2.87
  10   1   9   -1.35    2.09
 -10   1   9   -0.52    3.01
  10   1   8    0.59    1.92
  10  -1  -8    1.27    1.38
 -10   1   8    1.26    2.75
 -10  -1  -8   -1.27    1.41
  10   1   7   -0.55    1.69
  10  -1  -7    1.53    1.37
 -10   1   7   -0.37    1.81
 -10  -1  -7   -1.25    1.43
  10   1   6    3.05    1.59
  10  -1  -6    5.10    1.22
 -10   1   6    0.90    1.45
 -10   1   6    3.41    1.87
 -10  -1  -6    3.10    1.46
  10  -1  -5   -0.07    0.97
  10  -1  -5    0.98    1.08
  10   1   5    1.32    1.10
  10   1   5    0.43    1.34
  10  -1  -5    0.85    1.00
 -10   1   5   -0.12    1.29
 -10   1   5    0.63    0.89
 -10  -1  -5    1.29    1.18
 -10   1   5    1.12    1.54
 -10  -1  -5    0.34    0.92
  10   1   4    3.74    1.04
  10  -1  -4    4.97    1.41
  10  -1  -4    5.23    1.16
  10   1   4    5.28    1.25
  10  -1  -4    5.78    1.10
  10  -1  -4    4.88    1.21
 -10  -1  -4    3.84    1.09
 -10  -1  -4    4.18    1.21
 -10   1   4    5.77    1.09
 -10   1   4    2.80    1.40
 -10   1   4    3.52    1.59
  10   1   3    2.86    1.15
  10   1   3    2.01    1.17
  10  -1  -3   -0.92    0.91
  10  -1  -3    1.93    0.79
  10  -1  -3    0.68    1.05
  10  -1  -3    0.31    1.22
 -10   1   3    1.42    0.93
 -10  -1  -3    0.84    1.05
 -10  -1  -3    1.35    1.02
 -10   1   3    2.20    1.70
 -10   1   3    2.50    1.35
  10   1   2    2.36    1.19
  10  -1  -2    1.19    1.51
  10  -1  -2    4.87    1.09
  10  -1  -2    4.44    0.95
  10   1   2    3.14    0.78
  10   1   2    2.66    0.90
 -10  -1  -2    3.53    0.91
 -10  -1  -2    3.27    1.58
 -10   1   2    6.45    1.08
 -10  -1  -2    2.50    1.11
 -10   1   2    3.77    1.32
  10  -1  -1    1.94    0.97
  10  -1  -1    1.78    1.84
  10   1   1    2.50    0.91
  10  -1  -1    1.84    0.84
  10   1   1    3.05    0.91
 -10  -1  -1    1.34    1.73
 -10  -1  -1    3.28    1.11
 -10   1   1    1.80    0.99
 -10   1   1    3.85    1.49
  10   1   0    3.77    1.17
  10  -1   0    0.46    0.88
  10  -1   0    1.46    1.07
  10  -1   0    2.40    1.07
  10   1   0    1.29    1.09
  10  -1   0   -0.93    1.26
 -10   1   0    2.17    1.39
 -10  -1   0    1.19    1.04
 -10  -1   0   -0.29    1.26
 -10   1   0    0.95    0.74
  10  -1   1    3.11    1.11
  10  -1   1    3.30    0.90
  10   1  -1    3.02    0.94
  10   1  -1    2.97    1.50
  10  -1   1    3.40    1.26
 -10  -1   1    3.03    1.10
 -10   1  -1    1.44    1.41
 -10  -1   1    2.55    1.90
 -10   1  -1    2.51    0.70
 -10   1  -1    3.83    1.11
  10  -1   2    5.32    1.30
  10  -1   2    3.25    1.15
  10  -1   2    4.03    0.96
  10   1  -2    4.98    1.26
  10   1  -2    3.50    1.10
 -10   1  -2    2.46    0.85
 -10  -1   2    1.78    1.46
 -10   1  -2    3.17    1.41
 -10   1  -2    2.89    0.77
 -10  -1   2    3.58    1.10
  10  -1   3    2.39    1.11
  10  -1   3    0.88    0.94
  10   1  -3    1.16    1.14
  10   1  -3    2.50    1.21
  10  -1   3    1.79    1.05
 -10   1  -3    2.28    1.04
 -10   1  -3    0.46    0.71
 -10  -1   3    0.11    1.88
 -10   1  -3    0.81    0.95
 -10  -1   3    3.30    1.07
  10   1  -4    4.03    1.31
  10  -1   4    4.00    1.20
  10  -1   4    4.12    1.21
  10  -1   4    6.70    1.06
  10   1  -4    4.51    1.35
  10  -1   4    5.13    0.74
 -10  -1   4    1.94    2.08
 -10   1  -4    4.60    0.93
 -10   1  -4    5.51    1.21
 -10   1  -4    3.93    1.07
 -10  -1   4    3.81    1.14
  10   1  -5    1.68    1.28
  10  -1   5    1.06    1.06
  10  -1   5    1.39    0.71
  10  -1   5    0.88    1.18
  10   1  -5   -0.77    1.15
  10  -1   5   -0.55    1.44
 -10  -1   5    1.50    0.99
 -10   1  -5    0.09    0.93
 -10  -1   5    0.20    1.60
 -10   1  -5    2.64    1.19
  10   1  -6    1.38    1.36
  10  -1   6    1.50    0.87
  10  -1   6    2.70    1.28
  10  -1   6    2.88    1.72
 -10  -1   6    3.36    1.22
 -10   1  -6    3.75    1.25
 -10  -1   6    1.54    2.40
  10   1  -7    0.98    1.57
  10  -1   7   -1.43    1.31
 -10   1  -7   -0.73    1.15
 -10  -1   7    2.29    1.56
 -10  -1   7   -0.05    1.90
  10  -1   8    1.86    2.11
  10   1  -8   -1.87    1.48
 -10  -1   8    0.21    1.70
 -10   1  -8    1.36    1.53
 -10  -1   8    1.44    2.82
  10  -1   9    0.14    1.77
  10   1  -9    0.11    1.53
 -10  -1   9   -0.21    3.05
 -10   1  -9    0.59    1.54
 -10  -1   9    2.33    1.99
  10  -1  10    2.29    2.05
 -10  -1  10   -1.70    3.26
 -10  -1  10    2.52    2.23
  11   1  10   24.01    3.34
 -11   1  10   21.02    4.17
  11   1   9   -0.01    2.26
 -11   1   9    1.15    2.44
  11  -1  -8   95.96    5.78
  11   1   8   94.28    6.20
 -11  -1  -8   88.70    5.84
 -11   1   8   95.11    9.76
  11   1   7    7.59    1.66
  11  -1  -7    7.48    1.60
 -11  -1  -7    7.45    1.79
 -11   1   7    3.03    2.88
  11   1   6    6.91    1.79
  11  -1  -6    5.95    1.56
 -11  -1  -6    6.24    1.70
 -11   1   6    7.60    2.82
  11   1   5    8.75    1.54
  11  -1  -5    9.44    1.55
  11   1   5    8.92    1.71
  11  -1  -5   11.02    1.41
 -11   1   5    5.57    1.76
 -11   1   5    9.92    1.34
 -11   1   5    9.22    2.27
 -11  -1  -5    9.90    1.61
  11  -1  -4    1.49    1.20
  11  -1  -4    0.41    0.87
  11   1   4    0.12    1.32
  11  -1  -4    0.24    1.17
  11   1   4    1.21    1.22
  11  -1  -4    0.25    1.08
 -11   1   4    0.27    0.93
 -11   1   4    0.59    1.97
 -11   1   4    0.00    1.37
 -11  -1  -4    1.35    1.24
 -11  -1  -4   -0.24    1.04
  11  -1  -3    2.34    1.54
  11  -1  -3    4.40    0.88
  11   1   3    2.42    1.33
  11  -1  -3    5.08    1.30
  11   1   3    4.02    1.02
 -11  -1  -3    4.08    1.32
 -11   1   3    3.75    1.14
 -11   1   3    2.90    1.90
  11   1   2   71.46    4.42
  11  -1  -2   78.32    7.67
  11   1   2   64.16    4.40
  11   1   2   76.93    4.06
  11  -1  -2   67.16    4.37
 -11   1   2   66.52    4.22
 -11  -1  -2   68.28    6.66
 -11   1   2   67.39    6.37
 -11  -1  -2   69.08    4.11
 -11  -1  -2   71.48    4.39
 -11  -1  -2   71.97    4.10
  11   1   1    9.83    1.51
  11   1   1    9.58    1.50
  11  -1  -1    9.70    1.65
  11  -1  -1    9.44    1.48
  11  -1  -1    6.19    2.38
 -11   1   1    8.02    1.12
 -11   1   1    5.75    1.86
 -11  -1  -1    9.16    1.24
 -11  -1  -1    3.47    2.09
  11  -1   0  371.82   19.37
  11   1   0  363.55   19.41
  11  -1   0  368.96   19.19
  11   1   0  364.73   19.16
 -11   1   0  402.51   21.41
 -11   1   0  336.04   28.15
 -11   1   0  368.82   19.28
 -11  -1   0  361.50   28.54
 -11  -1   0  376.49   19.34
  11  -1   1    9.42    1.49
  11   1  -1    8.38    1.30
  11   1  -1    7.79    1.98
  11  -1   1    8.39    1.35
  11  -1   1    8.02    1.61
 -11  -1   1    6.63    2.33
 -11   1  -1    5.77    1.83
 -11  -1   1    8.71    1.41
 -11   1  -1    9.08    1.04
 -11   1  -1    8.89    1.20
  11  -1   2   73.54    4.51
  11  -1   2   81.27    6.31
  11   1  -2   78.36    7.06
  11  -1   2   70.13    4.39
  11   1  -2   66.62    4.53
 -11  -1   2   61.62    6.69
 -11   1  -2   76.37    4.59
 -11   1  -2   69.59    6.53
 -11  -1   2   68.39    4.38
 -11   1  -2   69.50    4.40
  11  -1   3    5.30    1.51
  11  -1   3    3.07    1.23
  11  -1   3    3.56    0.99
  11   1  -3    4.02    1.09
 -11   1  -3    3.36    1.28
 -11   1  -3    2.68    0.85
 -11  -1   3    3.55    1.75
 -11  -1   3    4.86    1.26
 -11   1  -3    3.56    1.22
  11  -1   4   -0.35    1.14
  11  -1   4    1.85    1.49
  11  -1   4    1.47    1.08
  11   1  -4    1.82    1.30
 -11  -1   4    0.12    1.02
 -11  -1   4   -0.27    1.56
 -11   1  -4   -0.24    0.71
 -11   1  -4    0.81    1.21
  11  -1   5   10.97    1.94
  11  -1   5    8.65    0.99
  11   1  -5   12.71    1.83
  11  -1   5    9.56    1.57
 -11  -1   5   13.07    1.52
 -11   1  -5   10.21    1.59
 -11  -1   5    6.80    2.75
  11  -1   6    4.97    0.94
  11  -1   6    7.44    2.00
  11   1  -6    7.61    1.69
 -11  -1   6    4.05    2.77
 -11   1  -6    4.30    1.43
  11   1  -7    7.84    1.70
  11  -1   7    6.33    2.16
 -11  -1   7    6.04    1.84
 -11  -1   7    2.95    2.90
 -11   1  -7    5.22    1.50
  11  -1   8   93.35    6.42
  11   1  -8   92.62    5.85
 -11  -1   8   91.47    6.97
 -11  -1   8   83.68    9.68
 -11   1  -8   93.44    5.75
  11  -1   9    0.56    1.86
  11   1  -9    1.95    1.68
 -11  -1   9    1.49    3.18
 -11   1  -9    1.80    1.59
 -11  -1   9   -0.52    1.97
  11  -1  10   25.34    3.55
 -11  -1  10   20.71    4.76
  12   1  10    6.96    2.83
  12  -1  -9    3.73    1.74
  12   1   9    3.89    2.45
 -12   1   9    1.15    3.43
 -12  -1  -9    1.88    1.90
  12  -1  -8    2.37    1.62
  12   1   8    1.58    2.13
 -12  -1  -8    2.55    1.77
 -12   1   8    3.98    3.35
  12   1   7   -0.31    1.86
  12  -1  -7    2.00    1.58
 -12   1   7   -2.43    2.65
 -12  -1  -7    1.25    1.74
  12  -1  -6   59.52    4.33
  12   1   6   63.47    4.48
 -12   1   6   62.51    6.71
 -12  -1  -6   63.20    4.44
  12  -1  -5    3.38    1.16
  12  -1  -5    2.65    1.39
  12   1   5    1.97    1.34
  12   1   5    2.23    1.61
 -12  -1  -5    2.78    1.44
 -12   1   5    2.73    1.15
 -12   1   5    2.77    2.52
 -12   1   5   -0.10    1.31
  12   1   4    8.36    1.63
  12   1   4    8.23    1.72
  12  -1  -4   10.39    1.70
  12  -1  -4    9.28    1.88
  12  -1  -4    9.50    1.27
 -12   1   4    7.12    2.59
 -12   1   4    9.27    1.47
 -12  -1  -4   11.95    1.75
  12   1   3    2.71    1.48
  12  -1  -3    3.49    1.42
  12  -1  -3    0.41    1.43
  12   1   3    1.85    1.36
  12  -1  -3    2.07    0.82
 -12   1   3    1.05    1.98
 -12  -1  -3    2.48    1.05
 -12   1   3    1.99    0.91
  12   1   2  126.85    6.71
  12  -1  -2  135.05   12.07
  12   1   2  128.34    7.18
  12  -1  -2  121.61    7.11
  12   1   2  119.25    7.04
 -12   1   2  120.89    6.96
 -12  -1  -2  122.06   10.63
 -12  -1  -2  121.99    7.18
 -12  -1  -2  129.13    7.19
 -12   1   2  119.60   10.55
 -12  -1  -2  116.24    6.96
  12  -1  -1    2.48    1.33
  12   1   1    1.39    1.32
  12  -1  -1    1.21    1.10
  12   1   1    1.92    1.37
 -12   1   1    0.51    0.87
 -12  -1  -1   -2.11    1.98
 -12  -1  -1    0.52    1.21
 -12   1   1   -1.44    1.61
 -12  -1  -1    0.25    0.52
  12   1   0    2.71    1.07
  12  -1   0    5.97    1.49
  12  -1   0    0.36    1.39
  12   1   0    5.36    1.41
 -12  -1   0    3.41    2.24
 -12  -1   0    0.63    0.94
 -12   1   0    2.68    1.75
  12  -1   1   -0.10    1.39
  12  -1   1    1.95    1.03
  12   1  -1    0.95    1.32
  12   1  -1   -0.47    1.62
 -12  -1   1    1.81    1.24
 -12   1  -1    0.11    1.22
 -12   1  -1   -0.31    0.71
 -12  -1   1    0.85    1.66
 -12   1  -1   -0.49    1.62
  12   1  -2  114.91    6.97
  12  -1   2  137.51   10.06
  12   1  -2  132.84   11.37
  12  -1   2  117.35    6.92
  12  -1   2  119.21    7.07
 -12   1  -2  135.24    7.48
 -12   1  -2  109.24   10.21
 -12  -1   2  123.19    6.96
 -12   1  -2  121.90    6.86
 -12  -1   2  104.31   10.39
  12  -1   3    1.22    1.35
  12   1  -3    1.40    0.54
  12   1  -3    3.19    1.16
  12  -1   3    1.14    1.50
  12  -1   3    1.62    1.28
 -12   1  -3    1.38    1.34
 -12   1  -3    2.58    1.03
 -12  -1   3    1.30    1.21
 -12  -1   3   -0.37    2.15
 -12   1  -3    0.64    0.80
  12  -1   4    9.36    1.55
  12   1  -4   10.31    1.80
  12  -1   4   10.00    1.67
 -12   1  -4   10.00    1.64
 -12   1  -4    7.84    1.13
 -12  -1   4   11.16    1.58
 -12  -1   4    5.88    2.18
  12  -1   5   -0.21    1.23
  12  -1   5    2.21    1.36
  12   1  -5    3.50    1.52
 -12  -1   5    3.58    1.29
 -12  -1   5    1.84    2.62
 -12   1  -5    4.61    1.41
  12  -1   6   68.35    4.44
  12   1  -6   61.93    4.40
 -12  -1   6   57.51    6.78
 -12   1  -6   62.09    4.39
  12   1  -7    1.76    1.75
  12  -1   7    0.45    2.08
 -12  -1   7    2.91    3.06
 -12  -1   7    0.66    2.03
 -12   1  -7    1.15    1.46
  12  -1   8    4.98    2.51
  12   1  -8    5.09    1.84
 -12   1  -8    4.39    1.84
 -12  -1   8    4.39    1.99
 -12  -1   8    3.59    3.41
  12  -1   9    3.03    2.60
  12   1  -9    3.95    1.84
 -12  -1   9    2.35    2.68
 -12   1  -9    0.85    1.80
 -12  -1   9    0.35    2.58
  13   1  10    8.24    2.96
  13  -1  -9    7.26    2.03
  13   1   9    2.89    2.49
 -13  -1  -9    3.80    1.94
 -13   1   9    2.97    3.76
  13   1   8    1.11    2.21
  13  -1  -8   -0.66    1.63
 -13  -1  -8    3.54    2.04
 -13   1   8    0.44    2.46
  13  -1  -7    3.01    1.74
  13   1   7    2.78    2.08
 -13  -1  -7    2.69    1.92
 -13   1   7    4.27    3.23
  13  -1  -6   41.91    3.29
  13   1   6   39.54    3.63
 -13  -1  -6   36.14    3.30
 -13   1   6   29.88    4.81
  13  -1  -5    9.92    1.79
  13   1   5    5.08    1.84
  13   1   5    8.10    1.72
 -13   1   5    7.27    1.43
 -13  -1  -5    5.45    1.74
 -13   1   5    3.27    2.70
  13  -1  -4  218.72   12.39
  13  -1  -4  228.06   12.05
  13   1   4  223.86   12.52
  13   1   4  225.94   12.40
 -13   1   4  242.65   18.72
 -13  -1  -4  234.32   12.51
 -13   1   4  230.66   12.28
  13  -1  -3    2.27    0.82
  13   1   3    1.82    1.57
  13  -1  -3    1.66    1.72
  13   1   3    0.53    1.07
  13  -1  -3    1.66    1.48
 -13   1   3    2.56    1.30
 -13  -1  -3    1.82    1.47
 -13   1   3    1.39    1.65
  13  -1  -2   34.41    4.95
  13   1   2   33.35    2.89
  13   1   2   27.66    2.62
  13  -1  -2   24.22    2.54
 -13  -1  -2   31.53    1.84
 -13   1   2   28.91    2.57
 -13  -1  -2   22.42    3.69
 -13   1   2   20.80    3.57
 -13  -1  -2   30.12    2.79
 -13  -1  -2   27.89    1.84
  13  -1  -1   17.21    2.05
  13  -1  -1   15.44    2.17
  13   1   1   15.67    1.82
  13   1   1   15.65    2.05
 -13   1   1   12.84    2.64
 -13   1   1   15.87    1.84
 -13  -1  -1   17.12    1.45
 -13  -1  -1    8.95    2.90
 -13  -1  -1   13.91    1.87
  13   1   0    7.06    1.71
  13  -1   0    5.12    1.72
  13   1   0    8.56    1.70
  13  -1   0    6.72    1.66
 -13  -1   0    4.80    2.13
 -13  -1   0    5.80    1.52
 -13   1   0    4.94    2.05
 -13   1   0    5.40    1.22
  13   1  -1   17.32    2.09
  13   1  -1   12.18    2.80
  13  -1   1   16.80    1.90
  13  -1   1   14.08    1.76
 -13  -1   1   14.74    1.69
 -13   1  -1   10.93    2.55
 -13  -1   1   10.77    2.52
 -13   1  -1   15.23    1.64
 -13   1  -1   15.69    1.49
  13  -1   2   26.89    2.40
  13   1  -2   29.11    4.03
  13   1  -2   28.05    2.49
  13  -1   2   27.99    2.67
 -13   1  -2   29.34    2.36
 -13  -1   2   29.72    2.31
 -13   1  -2   30.48    2.68
 -13   1  -2   17.30    3.22
 -13  -1   2   22.30    3.85
  13  -1   3    0.70    1.65
  13   1  -3    1.45    0.68
  13  -1   3    1.12    1.46
  13   1  -3    1.60    1.19
  13  -1   3    1.04    1.34
 -13  -1   3    1.36    1.32
 -13   1  -3    0.72    1.48
 -13   1  -3    0.32    0.86
 -13   1  -3    3.12    1.47
 -13  -1   3   -0.89    2.43
  13  -1   4  234.06   12.49
  13  -1   4  216.08   12.56
  13   1  -4  238.42   12.72
 -13  -1   4  219.19   18.92
 -13  -1   4  245.91   12.52
 -13   1  -4  229.60   12.54
  13  -1   5    9.09    2.14
  13  -1   5    7.08    1.69
  13   1  -5   10.39    1.95
 -13  -1   5    6.15    1.48
 -13   1  -5    8.05    1.76
 -13  -1   5    5.07    2.41
  13   1  -6   42.91    3.48
  13  -1   6   38.05    3.46
 -13  -1   6   29.09    4.51
 -13   1  -6   36.11    3.45
  13   1  -7    4.08    1.79
  13  -1   7    5.28    2.29
 -13   1  -7    2.56    1.66
 -13  -1   7   -0.89    3.08
 -13  -1   7    4.76    2.39
  13  -1   8    1.96    2.44
  13   1  -8    1.72    1.88
 -13   1  -8   -0.45    1.62
 -13  -1   8   -1.04    3.32
 -13  -1   8    0.09    1.85
  13   1  -9    6.42    2.12
  13  -1   9    2.67    2.75
 -13  -1   9    1.35    2.79
 -13  -1   9    2.87    2.21
 -13   1  -9    2.95    2.02
  14  -1  -9    2.30    1.79
  14   1   9    3.72    2.65
 -14  -1  -9    0.89    1.88
  14   1   8    2.38    2.35
  14  -1  -8    2.09    1.88
 -14  -1  -8    1.70    2.01
 -14   1   8    0.76    3.46
  14   1   7    0.90    2.09
  14  -1  -7    2.86    1.84
 -14   1   7   -0.32    2.29
 -14  -1  -7    2.65    2.01
  14   1   6    3.45    2.04
  14  -1  -6    4.49    1.77
 -14  -1  -6    1.81    1.73
 -14   1   6    4.13    3.09
  14   1   5    1.11    1.78
  14   1   5    1.72    1.59
  14  -1  -5    0.64    1.61
 -14   1   5    1.57    2.14
 -14   1   5    3.52    1.34
 -14  -1  -5    1.18    1.59
  14  -1  -4    0.40    0.91
  14   1   4   -0.03    1.55
  14   1   4   -0.20    1.73
  14  -1  -4    1.38    1.61
 -14   1   4   -0.43    1.80
 -14  -1  -4   -0.64    1.52
 -14   1   4    0.35    1.39
  14  -1  -3   -0.25    1.57
  14   1   3    2.55    1.63
  14  -1  -3    0.09    0.69
  14   1   3   -0.20    1.21
 -14   1   3    0.11    2.30
 -14   1   3   -0.11    1.37
 -14  -1  -3    1.38    1.51
 -14  -1  -3   -0.03    1.96
  14   1   2    9.02    1.59
  14   1   2    8.18    1.56
  14  -1  -2    8.07    1.85
 -14  -1  -2    5.18    2.57
 -14   1   2    4.10    2.37
 -14  -1  -2    6.43    0.66
 -14  -1  -2    7.40    1.42
 -14   1   2    7.03    1.62
  14   1   1    2.89    1.66
  14  -1  -1    1.10    1.19
  14   1   1    2.42    1.64
  14  -1  -1    0.33    1.73
 -14  -1  -1    1.10    0.71
 -14  -1  -1   -0.75    2.23
 -14   1   1    0.99    2.06
 -14   1   1    1.12    1.42
 -14  -1  -1    3.11    1.57
  14   1   0    0.11    1.56
  14  -1   0    0.21    1.17
  14   1   0   -0.03    1.16
  14  -1   0   -1.36    1.62
 -14  -1   0   -1.17    1.05
 -14   1   0    1.19    1.11
 -14  -1   0   -0.53    2.42
 -14   1   0    1.40    2.10
  14   1  -1    2.14    1.27
  14  -1   1   -0.98    1.65
  14   1  -1   -3.30    1.93
  14  -1   1    1.14    1.62
 -14   1  -1    1.55    1.14
 -14   1  -1    0.15    2.00
 -14  -1   1    1.15    1.90
 -14  -1   1    1.36    1.53
  14  -1   2    5.97    1.80
  14  -1   2    6.47    1.55
  14   1  -2    8.16    1.90
  14   1  -2    4.95    1.97
 -14   1  -2    5.56    1.16
 -14  -1   2    6.01    2.84
 -14   1  -2    4.04    2.06
 -14   1  -2    7.37    1.72
 -14  -1   2    9.97    1.73
  14   1  -3   -0.32    1.64
  14  -1   3   -2.75    1.66
  14  -1   3    0.43    1.17
 -14  -1   3   -0.86    2.55
 -14   1  -3    0.89    1.51
 -14  -1   3    1.49    1.44
 -14   1  -3   -1.57    1.57
  14   1  -4    1.05    1.67
  14  -1   4   -1.42    1.03
  14  -1   4   -0.74    1.29
 -14   1  -4    1.10    1.59
 -14  -1   4    0.20    1.36
 -14  -1   4   -2.03    2.63
  14  -1   5    1.53    1.97
  14  -1   5    3.74    1.65
  14   1  -5    0.01    1.73
 -14  -1   5    1.59    1.41
 -14  -1   5    0.87    2.93
 -14   1  -5    0.47    1.62
  14   1  -6    4.65    1.89
  14  -1   6    4.65    2.26
 -14  -1   6    2.16    3.21
 -14   1  -6    2.80    1.72
  14  -1   7    0.01    1.70
  14   1  -7    1.92    2.03
 -14  -1   7    2.13    2.40
 -14   1  -7    0.03    1.68
 -14  -1   7   -1.08    2.40
  14  -1   8    1.50    2.49
  14   1  -8    0.71    1.82
 -14   1  -8    0.77    2.01
 -14  -1   8    1.94    2.61
 -14  -1   8   -2.49    3.33
  14   1  -9    3.16    2.07
  14  -1   9   -1.40    2.72
 -14   1  -9    2.45    2.00
  15  -1  -9    5.23    2.12
  15   1   9    3.19    2.70
 -15  -1  -9    2.80    2.24
  15  -1  -8   11.51    2.15
  15   1   8   13.72    2.91
 -15  -1  -8   12.83    2.38
 -15   1   8    9.29    4.16
  15  -1  -7    1.98    2.00
  15   1   7    1.82    2.25
 -15  -1  -7    1.90    1.91
 -15   1   7    2.86    3.62
  15  -1  -6   38.24    3.59
  15   1   6   36.86    3.59
 -15  -1  -6   42.62    3.66
 -15   1   6   29.46    4.69
  15   1   5    8.48    2.27
  15  -1  -5   13.47    2.24
 -15  -1  -5   12.78    2.22
 -15   1   5    8.58    3.47
  15   1   4   46.28    4.04
  15  -1  -4   47.23    3.95
  15   1   4   47.76    3.56
 -15  -1  -4   52.59    3.95
 -15   1   4   49.44    3.62
 -15   1   4   35.57    5.34
  15   1   3    3.63    1.41
  15  -1  -3    3.58    1.77
  15   1   3    4.38    1.90
 -15  -1  -3    4.39    1.80
 -15   1   3    2.37    2.62
 -15   1   3    5.05    1.69
 -15  -1  -3    2.69    2.38
  15  -1  -2   30.21    2.93
  15   1   2   31.10    2.97
  15   1   2   34.81    3.09
 -15  -1  -2   20.62    3.93
 -15  -1  -2   36.15    3.17
 -15   1   2   32.23    2.98
 -15   1   2   25.14    3.69
  15  -1  -1    3.81    1.58
  15  -1  -1    5.36    1.47
  15   1   1    4.79    1.87
  15   1   1    4.81    1.89
 -15   1   1    6.09    1.75
 -15   1   1    1.17    2.33
 -15  -1  -1   -1.38    2.51
 -15  -1  -1    5.26    1.40
  15   1   0    6.87    1.62
  15  -1   0    6.56    2.03
  15  -1   0    6.96    1.60
  15   1   0   12.92    2.13
 -15  -1   0    2.05    2.81
 -15   1   0    4.52    2.34
 -15   1   0    6.54    1.43
 -15  -1   0    7.93    1.89
  15   1  -1    4.59    1.88
  15  -1   1    5.35    1.89
  15  -1   1    4.73    1.96
 -15  -1   1    4.23    1.32
 -15   1  -1    1.99    2.26
 -15  -1   1    2.72    2.21
 -15   1  -1    3.50    1.70
  15   1  -2   32.99    2.95
  15  -1   2   36.96    3.38
  15  -1   2   31.23    3.11
 -15   1  -2   26.05    4.00
 -15  -1   2   36.62    3.14
 -15  -1   2   24.24    4.38
 -15   1  -2   34.44    2.78
  15  -1   3    2.13    1.33
  15  -1   3    3.03    1.53
  15   1  -3    6.09    1.98
 -15   1  -3    0.96    1.25
 -15  -1   3    2.01    2.21
 -15  -1   3    3.96    1.67
 -15   1  -3    2.32    2.00
  15   1  -4   54.94    4.17
  15  -1   4   46.22    3.78
  15  -1   4   48.51    3.65
 -15  -1   4   52.61    3.80
 -15  -1   4   41.36    5.99
 -15   1  -4   48.00    3.94
  15  -1   5   10.24    2.41
  15   1  -5    8.70    2.22
  15  -1   5   11.59    2.20
 -15  -1   5    8.86    3.62
 -15   1  -5   10.84    2.16
 -15  -1   5   11.88    1.94
  15  -1   6   37.18    3.66
  15   1  -6   37.20    3.42
 -15   1  -6   40.07    3.56
 -15  -1   6   23.56    5.00
  15  -1   7    0.68    1.82
  15   1  -7    3.25    1.96
 -15  -1   7   -0.49    2.66
 -15  -1   7    0.39    1.78
 -15   1  -7    0.27    1.88
  15  -1   8   10.74    2.92
  15   1  -8   10.66    2.50
 -15  -1   8    9.49    3.49
 -15   1  -8   10.61    2.49
 -15  -1   8   11.49    3.22
  15   1  -9    7.92    2.39
 -15   1  -9    5.07    2.27
  16  -1  -9    7.11    2.23
 -16  -1  -9    7.49    2.54
  16  -1  -8    2.10    1.92
  16   1   8    0.84    2.60
 -16  -1  -8    1.86    2.35
  16   1   7   -0.73    2.29
  16  -1  -7    1.43    2.17
 -16  -1  -7    1.88    2.31
 -16   1   7   -2.64    2.47
  16   1   6   19.17    2.94
  16  -1  -6   18.73    2.62
 -16  -1  -6   22.41    2.78
 -16   1   6   20.09    4.57
  16  -1  -5    1.14    1.83
  16   1   5   -2.18    2.00
 -16  -1  -5   -0.01    1.84
 -16   1   5   -0.98    2.22
  16   1   4    4.74    2.12
  16  -1  -4    9.04    2.18
  16   1   4    6.28    2.10
 -16   1   4    5.14    3.15
 -16  -1  -4    4.74    1.60
 -16   1   4    5.34    1.77
  16   1   3   -0.62    1.88
  16   1   3   -0.14    1.84
  16  -1  -3    0.82    1.38
 -16   1   3    1.09    2.01
 -16   1   3    0.07    1.66
 -16  -1  -3   -1.87    2.36
 -16  -1  -3   -1.16    1.80
  16   1   2   47.63    3.90
  16   1   2   43.27    3.49
  16  -1  -2   47.17    3.98
 -16   1   2   47.80    3.33
 -16  -1  -2   48.23    3.83
 -16  -1  -2   33.39    5.20
 -16   1   2   29.64    4.88
  16  -1  -1   -2.51    1.98
  16   1   1    0.14    1.86
  16   1   1   -0.33    1.37
  16  -1  -1   -0.47    1.35
 -16   1   1    0.80    1.70
 -16  -1  -1   -0.69    2.64
 -16   1   1   -0.69    2.21
 -16  -1  -1    0.57    1.78
  16   1   0   -0.43    1.38
  16  -1   0    0.63    1.42
  16   1   0    1.36    1.93
  16  -1   0    1.02    1.90
 -16   1   0    1.19    1.71
 -16  -1   0   -0.97    1.69
 -16   1   0   -2.63    2.21
 -16  -1   0   -3.88    2.60
  16  -1   1   -0.88    1.79
  16   1  -1    0.42    1.40
  16  -1   1    2.32    1.53
 -16   1  -1   -1.67    1.68
 -16  -1   1   -1.49    1.67
 -16  -1   1   -3.18    2.52
 -16   1  -1   -1.29    2.29
  16   1  -2   46.95    4.02
  16  -1   2   42.55    3.85
  16  -1   2   43.59    4.03
 -16  -1   2   28.52    5.10
 -16   1  -2   48.31    3.36
 -16   1  -2   34.37    4.68
 -16  -1   2   42.47    3.22
  16  -1   3    1.28    1.88
  16   1  -3    1.12    1.43
  16  -1   3   -0.17    2.01
 -16  -1   3   -2.01    2.82
 -16   1  -3    0.01    1.76
 -16   1  -3   -0.54    2.04
 -16  -1   3    2.24    1.32
  16   1  -4    6.22    1.74
  16  -1   4    5.43    1.78
  16  -1   4    5.88    2.03
 -16   1  -4    5.32    2.00
 -16  -1   4    9.08    1.97
 -16  -1   4    1.18    3.10
  16  -1   5   -0.80    2.23
  16   1  -5    2.47    2.08
 -16  -1   5    0.20    3.23
 -16   1  -5    2.22    1.93
  16   1  -6   21.51    2.86
  16  -1   6   20.67    3.14
 -16  -1   6   18.96    4.04
 -16   1  -6   20.59    2.74
  16  -1   7    1.85    1.97
  16   1  -7    3.02    2.32
 -16  -1   7    1.47    3.69
 -16   1  -7    3.08    2.07
 -16  -1   7    2.28    2.52
  16  -1   8    1.74    2.73
  16   1  -8    3.26    2.32
 -16  -1   8    1.34    2.74
 -16   1  -8    2.23    2.37
  17   1   8   41.95    4.40
  17  -1  -8   37.50    3.70
 -17  -1  -8   43.46    4.11
  17  -1  -7    2.99    2.09
  17   1   7    4.14    2.63
 -17  -1  -7    7.42    2.37
 -17   1   7    6.29    4.23
  17  -1  -6   11.14    2.46
  17   1   6   12.07    2.75
 -17   1   6    6.88    3.21
 -17  -1  -6   14.22    2.55
  17   1   5    5.46    2.43
  17  -1  -5    7.52    2.31
 -17  -1  -5    6.62    2.29
 -17   1   5    1.67    3.44
  17  -1  -4    8.83    1.92
  17   1   4   11.99    2.43
  17   1   4    6.76    2.35
 -17   1   4   13.24    2.18
 -17  -1  -4   14.81    2.48
 -17   1   4    5.45    2.73
  17   1   3    1.83    2.04
  17  -1  -3    2.09    1.61
  17   1   3    2.23    2.12
 -17   1   3   -1.74    2.82
 -17  -1  -3    1.78    2.71
 -17  -1  -3    2.40    1.93
 -17   1   3    1.39    1.39
  17   1   2   63.38    4.88
  17  -1  -2   60.67    4.88
  17   1   2   59.78    4.39
 -17  -1  -2   60.86    7.58
 -17   1   2   53.99    7.27
 -17  -1  -2   62.29    4.35
 -17   1   2   62.57    4.27
  17   1   1    5.10    2.14
  17  -1  -1    5.48    1.76
  17   1   1    5.36    2.22
 -17  -1  -1    6.45    2.09
 -17  -1  -1    2.29    2.98
 -17   1   1    1.62    2.69
 -17   1   1    7.60    2.09
  17  -1   0  130.39    8.14
  17   1   0  135.68    8.13
  17  -1   0  128.56    8.18
  17   1   0  139.77    8.02
 -17  -1   0  130.72   12.38
 -17   1   0  136.01    8.00
 -17  -1   0  136.41    7.83
 -17   1   0  123.89   11.90
  17  -1   1    3.49    2.26
  17  -1   1    5.06    1.76
  17   1  -1    5.35    2.25
 -17   1  -1    6.25    2.06
 -17  -1   1    1.84    3.06
 -17   1  -1    0.66    2.87
 -17  -1   1    7.68    1.65
  17  -1   2   66.07    5.16
  17   1  -2   64.79    4.69
  17  -1   2   60.39    4.60
 -17   1  -2   69.09    4.89
 -17   1  -2   64.28    7.17
 -17  -1   2   72.86    4.85
 -17  -1   2   56.50    7.19
  17   1  -3   -0.08    2.09
  17  -1   3   -0.53    2.03
  17  -1   3    2.06    2.26
 -17  -1   3   -3.14    3.05
 -17   1  -3    2.36    2.03
 -17  -1   3    1.33    1.83
 -17   1  -3   -2.40    2.09
  17   1  -4   14.71    2.64
  17  -1   4   11.64    2.67
  17  -1   4   10.87    2.45
 -17  -1   4    7.38    3.84
 -17  -1   4   10.61    2.14
 -17   1  -4   10.93    1.95
  17   1  -5    6.43    2.31
  17  -1   5    3.65    2.42
 -17   1  -5    4.35    2.10
 -17  -1   5   -0.03    2.66
  17   1  -6   10.70    2.52
  17  -1   6    9.22    2.82
 -17  -1   6    7.94    3.38
 -17  -1   6    8.79    2.67
 -17   1  -6    9.14    2.43
  17  -1   7    2.22    2.71
  17   1  -7    7.26    2.62
 -17  -1   7    7.06    2.86
 -17   1  -7    4.96    2.27
 -17  -1   7    0.48    4.14
  17   1  -8   34.64    3.78
  18  -1  -7    3.67    2.29
  18   1   7   -0.37    2.62
 -18  -1  -7    5.66    2.72
  18   1   6   10.85    2.35
  18  -1  -6   10.58    2.58
 -18  -1  -6   14.55    2.68
 -18   1   6    5.27    4.20
  18   1   5    0.17    1.76
  18  -1  -5    2.34    2.28
 -18   1   5   -1.26    2.58
 -18  -1  -5    0.42    2.20
  18  -1  -4    1.07    2.18
  18   1   4    2.01    2.20
  18   1   4    1.46    2.31
 -18   1   4   -4.09    3.07
 -18   1   4    0.68    1.88
 -18  -1  -4    1.39    2.20
  18   1   3    0.70    2.21
  18   1   3    0.60    1.62
  18  -1  -3   -0.25    1.63
 -18   1   3    3.04    1.54
 -18  -1  -3    0.67    1.57
 -18   1   3    1.40    3.02
  18  -1  -2   30.27    3.38
  18   1   2   28.58    3.33
  18   1   2   23.10    3.12
 -18  -1  -2   21.66    4.26
 -18  -1  -2   33.11    3.21
 -18   1   2   29.06    2.76
 -18   1   2   19.56    4.28
  18  -1  -1    0.07    1.63
  18   1   1    0.99    2.11
  18   1   1   -0.89    2.17
 -18  -1  -1   -1.85    2.96
 -18   1   1    0.08    2.03
 -18  -1  -1    1.73    1.54
 -18   1   1   -3.88    2.48
  18   1   0    4.96    2.34
  18  -1   0   -1.61    2.17
  18  -1   0    0.83    2.24
 -18  -1   0   -3.05    2.71
 -18  -1   0   -0.04    2.00
 -18   1   0   -0.47    2.00
 -18   1   0   -1.65    2.87
  18  -1   1   -0.06    1.61
  18   1  -1    2.51    2.31
  18  -1   1   -1.32    2.28
 -18  -1   1   -2.77    3.02
 -18   1  -1   -3.15    2.82
 -18   1  -1    0.62    1.54
 -18  -1   1    1.02    2.01
  18  -1   2   27.87    2.94
  18   1  -2   33.13    3.52
  18  -1   2   24.74    2.91
 -18   1  -2   28.21    3.13
 -18   1  -2   19.06    3.97
 -18  -1   2   28.84    2.76
 -18  -1   2   22.71    4.18
  18  -1   3   -0.66    1.71
  18  -1   3   -1.46    2.18
  18   1  -3    0.32    1.68
 -18   1  -3   -1.96    2.05
 -18  -1   3   -5.90    3.19
 -18  -1   3    1.09    1.47
  18  -1   4   -0.84    2.12
  18  -1   4    1.46    2.43
  18   1  -4   -0.86    2.23
 -18   1  -4    0.22    1.61
 -18  -1   4   -2.47    3.49
 -18  -1   4    3.05    1.90
  18   1  -5   -0.07    2.22
  18  -1   5   -0.37    1.86
 -18   1  -5    0.66    1.65
 -18  -1   5   -3.25    3.54
  18  -1   6   11.37    2.88
  18   1  -6   15.15    2.85
 -18   1  -6   10.70    2.65
 -18  -1   6    9.80    4.65
 -18  -1   6   10.12    2.32
  18  -1   7    5.63    2.99
  18   1  -7    2.80    2.64
 -18  -1   7    1.18    2.76
 -18   1  -7    0.07    2.28
  19   1   6   10.62    3.06
  19  -1  -6   11.98    2.84
 -19   1   6    8.36    4.57
 -19  -1  -6   16.57    3.01
  19  -1  -5    0.65    1.77
  19   1   5    4.18    2.67
 -19  -1  -5    2.49    2.35
 -19   1   5   -4.52    3.57
  19   1   4   30.18    3.15
  19  -1  -4   30.34    3.54
 -19  -1  -4   30.43    3.37
 -19   1   4   20.32    4.22
  19  -1  -3    1.98    2.40
  19   1   3    1.22    2.42
  19   1   3    2.19    2.41
 -19   1   3    3.34    2.11
 -19  -1  -3    2.68    2.30
 -19   1   3   -0.66    3.25
  19   1   2   24.41    2.89
  19   1   2   18.15    3.03
  19  -1  -2   20.45    3.14
 -19  -1  -2   25.68    3.10
 -19   1   2   13.44    4.00
 -19   1   2   24.72    2.64
 -19  -1  -2   17.52    4.15
  19   1   1    7.74    2.08
  19   1   1    6.96    2.44
  19  -1  -1    7.43    2.60
 -19   1   1    2.70    3.14
 -19  -1  -1    9.26    2.50
 -19   1   1    8.37    2.44
 -19  -1  -1    2.11    3.34
  19   1   0    8.85    2.67
  19  -1   0    7.19    2.62
  19  -1   0    4.30    2.00
 -19   1   0    5.83    3.21
 -19   1   0    7.20    2.44
 -19  -1   0    4.25    2.67
 -19  -1   0    6.35    2.38
  19  -1   1    4.54    2.56
  19   1  -1    7.78    2.13
  19  -1   1    5.57    2.03
 -19   1  -1    3.77    2.95
 -19  -1   1    1.02    3.47
 -19   1  -1    7.26    1.94
 -19  -1   1    9.48    2.39
  19   1  -2   22.45    2.86
  19  -1   2   24.07    2.89
  19  -1   2   22.28    3.29
 -19  -1   2   17.93    4.56
 -19   1  -2   17.85    3.98
 -19  -1   2   24.85    3.00
 -19   1  -2   22.92    3.06
  19   1  -3    2.92    2.52
  19  -1   3    0.42    2.51
  19  -1   3    1.25    2.48
 -19   1  -3   -0.31    2.29
 -19  -1   3   -1.38    3.48
 -19  -1   3    2.79    2.14
  19   1  -4   33.97    3.72
  19  -1   4   28.35    3.67
  19  -1   4   28.96    3.24
 -19   1  -4   30.33    3.41
 -19  -1   4   22.08    4.62
  19   1  -5    2.02    2.57
  19  -1   5    2.21    2.72
 -19  -1   5    4.37    2.45
 -19  -1   5   -2.75    4.06
 -19   1  -5    2.45    2.39
  19   1  -6   14.88    2.95
  19  -1   6   14.66    3.20
 -19  -1   6   12.12    3.02
 -19   1  -6   11.92    2.91
  20  -1  -5    1.00    2.63
  20   1   5   -2.80    2.55
 -20  -1  -5    4.00    2.54
 -20   1   5   -1.41    3.71
  20  -1  -4    2.10    2.69
  20   1   4    0.42    2.63
 -20   1   4   -1.24    3.77
 -20  -1  -4    2.55    1.89
  20   1   3    0.63    2.53
  20  -1  -3    0.79    2.57
  20   1   3    2.19    1.97
 -20   1   3    0.24    2.17
 -20  -1  -3   -0.42    2.40
 -20   1   3   -1.10    3.38
  20   1   2    6.74    2.65
  20  -1  -2    4.59    2.76
  20   1   2    3.55    2.03
 -20  -1  -2    9.70    2.64
 -20   1   2    1.85    3.41
 -20  -1  -2    3.24    3.71
 -20   1   2    4.52    1.91
  20   1   1    1.42    1.90
  20   1   1    4.16    2.05
  20  -1  -1    3.56    2.66
 -20  -1  -1    0.33    2.35
 -20  -1  -1   -4.92    3.03
 -20   1   1   -3.22    3.05
 -20   1   1    3.72    2.45
  20  -1   0   -3.97    1.80
  20  -1   0    1.08    2.64
  20   1   0    0.36    1.92
 -20   1   0   -4.14    2.95
 -20  -1   0   -0.26    3.15
 -20  -1   0    0.17    1.72
 -20   1   0    1.29    2.40
  20   1  -1   -0.29    2.61
  20  -1   1    4.35    2.66
  20  -1   1   -0.74    2.55
 -20   1  -1   -1.12    1.72
 -20  -1   1    3.21    1.82
 -20  -1   1   -3.56    3.46
 -20   1  -1   -0.05    2.95
  20  -1   2    2.82    2.74
  20   1  -2    8.71    2.92
  20  -1   2    5.69    2.73
 -20   1  -2    7.97    2.63
 -20  -1   2   -3.20    3.69
 -20  -1   2    8.56    2.52
  20   1  -3    2.03    1.98
  20  -1   3   -0.23    2.55
  20  -1   3    0.98    2.00
 -20  -1   3    1.70    1.72
 -20   1  -3    0.42    1.83
 -20  -1   3   -2.72    2.71
 -20  -1   3    2.41    1.73
  20  -1   4   -1.60    2.73
  20   1  -4    2.54    2.61
 -20  -1   4   -0.62    3.92
 -20  -1   4    5.42    2.20
 -20   1  -4    2.81    2.58
  20  -1   5   -3.19    2.78
  20   1  -5    2.54    2.62
 -20  -1   5    1.07    2.34
 -20   1  -5    1.23    2.55
 -20  -1   5   -6.46    4.07
 -20  -1   6    3.38    2.78
  21   1   4   57.90    5.04
 -21   1   4   57.52    7.86
  21   1   3    0.75    2.66
  21   1   3    5.36    2.79
  21  -1  -3    5.82    2.94
 -21   1   3    1.32    3.85
 -21  -1  -3    5.87    2.67
 -21   1   3    2.73    2.42
  21  -1  -2    4.38    2.91
  21   1   2    5.39    2.94
  21   1   2    4.90    2.18
 -21  -1  -2    5.49    2.10
 -21  -1  -2   -1.38    3.33
 -21   1   2   -1.33    3.41
 -21   1   2    5.59    1.98
  21  -1  -1    1.85    2.76
  21   1   1   -3.49    1.85
  21   1   1    1.26    2.85
 -21  -1  -1    3.70    2.58
 -21   1   1   -3.41    3.16
 -21   1   1    2.23    2.50
 -21  -1  -1    0.76    3.28
  21  -1   0    1.54    2.79
  21  -1   0    0.61    2.19
  21   1   0    4.66    2.23
 -21   1   0    1.18    2.54
 -21   1   0   -4.08    3.48
 -21  -1   0   -4.07    3.14
 -21  -1   0    0.86    1.89
  21   1  -1    4.10    2.92
  21  -1   1   -0.22    2.07
  21  -1   1    1.04    2.80
 -21  -1   1    4.18    2.56
 -21  -1   1   -1.55    3.74
 -21   1  -1   -0.76    3.34
 -21   1  -1    4.28    2.08
  21   1  -2    1.06    2.85
  21  -1   2    0.27    2.81
  21  -1   2    5.21    2.29
 -21  -1   2   -3.50    3.76
 -21  -1   2    5.81    2.04
 -21   1  -2    4.89    2.12
  21  -1   3    3.04    2.94
  21  -1   3    4.00    2.89
  21   1  -3    9.52    3.06
 -21  -1   3   -4.68    3.90
 -21  -1   3    6.80    2.61
 -21   1  -3    4.71    2.12
  21  -1   4   58.81    4.79
 -21  -1   4   41.83    7.13
 -21  -1   5    8.57    2.69
  22   1   3   -4.12    2.74
 -22   1   3   -8.29    3.63
  22  -1  -2   23.83    3.75
  22   1   2   23.15    3.81
  22   1   2   13.43    3.27
 -22   1   2   20.99    2.77
 -22  -1  -2   18.36    2.84
 -22   1   2    9.91    4.47
  22  -1  -1    2.82    3.00
  22   1   1   -3.15    2.86
 -22   1   1   -6.20    3.39
 -22  -1  -1   -0.13    1.98
 -22   1   1   -0.76    2.56
 -22  -1  -1   -3.81    3.69
  22   1   0    3.69    3.03
  22  -1   0   -3.24    2.89
 -22  -1   0    1.26    2.70
 -22   1   0   -8.48    3.04
 -22  -1   0   -5.29    3.71
 -22   1   0   -1.14    2.62
  22  -1   1   -1.27    2.20
  22   1  -1    2.37    2.98
  22  -1   1   -2.07    2.95
 -22  -1   1   -0.62    2.61
 -22  -1   1   -1.63    3.82
 -22   1  -1    3.38    2.78
  22  -1   2   11.69    3.42
  22  -1   2   17.49    3.70
  22   1  -2   24.92    3.72
 -22   1  -2   22.93    2.99
 -22  -1   2   22.90    3.36
 -22  -1   2    6.96    4.63
  22  -1   3   -4.25    2.75
 -22  -1   3   -4.52    4.22
  23   1   2   11.93    3.57
 -23   1   2    1.63    3.99
 -23   1   2   13.10    2.54
  23   1   1    4.66    3.23
 -23   1   1   -9.77    3.70
 -23   1   1    5.36    2.90
  23  -1   0   38.11    4.70
  23   1   0   52.81    5.14
 -23  -1   0   49.32    4.62
 -23   1   0   38.94    3.94
 -23  -1   0   29.29    5.74
  23  -1   1   -1.14    3.21
 -23  -1   1   10.19    3.06
 -23  -1   1   -4.44    3.84
  23  -1   2   11.97    3.56
 -23  -1   2    0.91    4.07
 -23  -1   2   14.35    3.19
 -24  -1   0   -4.52    3.67
   0   2  11   14.77    2.83
   0   2  11    9.96    4.68
   0   2  11   11.40    2.40
   0   2  11   10.12    3.06
   0   2  10   17.93    3.31
   0   2  10   19.56    3.02
   0   2  10   16.86    5.03
   0   2  10   18.74    2.39
   0   2   9   38.69    6.95
   0   2   9   51.15    3.95
   0   2   9   50.45    5.65
   0   2   9   48.83    4.51
   0   2   8  179.42   18.49
   0  -2  -7   10.49    1.91
   0  -2  -6   25.99    2.45
   0  -2  -5    0.22    1.27
   0  -2  -4   27.37    1.51
   0  -2  -4   27.83    1.58
   0  -2  -4   25.94    2.13
   0   2   4   28.65    1.46
   0   2   4   27.76    1.47
   0   2   3   57.56    6.24
   0  -2  -3   54.93    2.95
   0  -2  -3   51.81    3.44
   0   2   3   56.32    2.94
   0   2   3   57.58    2.96
   0  -2  -2   62.85    3.34
   0   2   2   63.08    3.30
   0  -2  -2   62.20    3.30
   0   2   2   62.78    3.31
   0   2   2   58.00    6.36
   0  -2  -1  192.29   10.19
   0   2   1  175.54   17.40
   0   2   1  199.60   10.19
   0   2   1  212.74   10.00
   0  -2  -1  191.17   10.22
   0   2   1  210.52   11.41
   0  -2  -1  197.06   17.42
   0  -2   0  456.50   22.87
   0   2   0  432.76   23.29
   0   2   0  413.79   23.26
   0   2   0  507.79   26.05
   0  -2   0  500.96   26.06
   0  -2   0  427.06   23.26
   0  -2   0  449.73   38.95
   0  -2   0  442.42   23.29
   0   2   0  452.98   38.98
   0   2  -1  210.72   12.40
   0   2  -1  212.54   16.03
   0  -2   1  226.83   16.01
   0  -2   1  200.22   11.01
   0   2  -1  218.48   18.59
   0  -2   1  227.67   18.54
   0  -2   1  216.70   11.05
   0   2  -1  206.27   11.05
   0   2  -1  203.56   11.01
   0  -2   1  211.98   12.40
   0  -2   2   61.60    3.95
   0   2  -2   63.38    3.36
   0   2  -2   59.25    3.91
   0  -2   2   62.75    3.35
   0   2  -2   61.12    4.95
   0  -2   2   61.51    3.40
   0  -2   2   57.51    5.04
   0  -2   2   69.94    6.02
   0   2  -3   58.62    4.59
   0  -2   3   61.32    5.77
   0  -2   3   57.00    3.11
   0  -2   3   59.25    3.94
   0   2  -3   55.99    3.11
   0  -2   3   58.82    3.18
   0  -2   3   55.24    4.69
   0   2  -3   54.46    3.15
   0   2  -3   55.57    3.86
   0   2  -4   27.01    1.78
   0  -2   4   29.11    1.72
   0   2  -4   29.16    1.74
   0  -2   4   29.00    2.79
   0  -2   4   27.19    2.42
   0  -2   4   29.48    1.82
   0  -2   5    0.79    0.90
   0  -2   5    1.49    0.60
   0  -2   5    1.00    0.46
   0   2  -5    0.39    0.49
   0  -2   5    1.00    1.23
   0   2  -5    1.59    0.57
   0  -2   6   26.25    2.97
   0  -2   6   24.06    2.66
   0   2  -6   25.18    1.69
   0  -2   6   25.41    1.59
   0  -2   7   10.51    2.00
   0  -2   7   11.03    1.86
   0   2  -7   13.03    1.16
   0   2  -7   11.86    1.08
   0  -2   8  182.98   14.54
   0   2  -8  176.86    9.45
   0  -2   8  189.46   11.81
   0  -2   9   55.38    4.76
   0  -2   9   49.73    3.97
   0  -2   9   54.24    5.57
   0  -2  10   19.74    2.55
   0  -2  10   19.96    3.29
   0  -2  11   12.79    2.84
   0  -2  11    9.07    2.87
   1   2  11    1.38    2.44
   1   2  11   -0.75    1.96
   1   2  11    1.55    2.17
   1   2  11    0.65    3.78
  -1   2  11    3.54    2.74
  -1   2  11    1.02    2.31
  -1   2  11    0.40    1.99
  -1   2  11    0.04    3.59
   1   2  10    7.80    2.02
   1   2  10    6.61    2.52
   1   2  10    6.50    2.20
   1   2  10    5.95    3.97
  -1   2  10    4.11    1.93
  -1   2  10    4.80    3.84
  -1   2  10    5.45    2.30
  -1   2  10    6.15    2.53
   1   2   9   -1.49    1.67
   1   2   9   -1.10    1.54
   1   2   9    0.05    3.42
  -1   2   9   -0.13    3.07
  -1   2   9    0.86    1.98
   1   2   8    6.59    1.50
  -1   2   8    2.66    2.96
   1   2   7   20.43    1.89
   1  -2  -7   18.48    2.62
  -1   2   7   17.75    3.71
   1  -2  -6   72.73    4.84
  -1  -2  -6   80.93    4.97
  -1   2   6   78.73    9.17
   1  -2  -5   -1.31    1.19
  -1  -2  -5   -0.04    1.28
  -1   2   5   -1.21    1.72
   1  -2  -4    0.25    1.02
   1   2   4    0.43    0.19
   1  -2  -4    0.94    0.29
   1   2   4    0.26    0.19
   1  -2  -4    0.27    0.28
  -1   2   4    0.20    0.20
  -1  -2  -4   -0.01    1.05
  -1  -2  -4    0.29    0.34
  -1   2   4    0.52    1.14
  -1  -2  -4    0.18    0.26
  -1   2   4    0.42    0.18
   1   2   3   59.12    3.20
   1  -2  -3   59.74    3.18
  -1   2   3   58.75    6.46
  -1   2   3   59.57    3.17
  -1  -2  -3   59.25    3.66
  -1  -2  -3   60.88    3.19
  -1   2   3   61.95    3.17
   1   2   2  398.55   19.23
   1   2   2  368.17   19.53
   1   2   2  386.78   19.55
   1  -2  -2  394.88   19.52
   1  -2  -2  376.15   33.16
   1   2   2  359.66   33.21
  -1  -2  -2  360.18   19.53
  -1   2   2  417.44   19.52
  -1   2   2  348.55   33.08
  -1   2   2  401.89   19.52
  -1  -2  -2  369.44   19.58
   1   2   1  123.38    6.46
   1  -2  -1  120.56    6.41
   1   2   1  124.16    6.22
   1   2   1  109.10   11.09
   1   2   1  121.57    6.42
   1  -2  -1  124.53   11.15
   1   2   1  126.60    7.16
   1  -2  -1  123.25    6.40
  -1  -2  -1  128.75    6.48
  -1   2   1  125.41    6.40
  -1  -2  -1  118.66    6.42
  -1   2   1  124.34    6.28
  -1   2   1  124.06    6.41
  -1  -2  -1  123.19   11.19
  -1   2   1  121.22   11.14
  -1   2   1  128.99    7.20
   1  -2   0   -0.01    0.21
   1  -2   0    0.24    0.33
   1   2   0    0.37    0.50
   1  -2   0    0.46    0.64
   1  -2   0    0.94    0.39
   1   2   0    0.35    0.30
   1   2   0    0.36    0.31
   1   2   0    0.12    0.31
   1   2   0    0.68    0.63
   1  -2   0    0.00    0.23
  -1   2   0    0.10    0.25
  -1   2   0    0.80    0.74
  -1  -2   0    0.22    0.33
  -1   2   0    0.44    0.35
  -1   2   0   -0.09    0.30
  -1  -2   0   -0.49    0.26
  -1  -2   0    0.37    0.35
  -1   2   0    0.05    0.18
  -1  -2   0   -0.27    0.37
   1   2  -1  130.69   11.23
   1  -2   1  145.29   11.43
   1   2  -1  121.67    9.78
   1  -2   1  120.56    7.48
   1  -2   1  120.00    6.63
   1  -2   1  123.03    6.54
   1   2  -1  119.30    7.50
   1   2  -1  124.56    6.65
   1   2  -1  123.32    6.71
  -1   2  -1  125.78    6.65
  -1  -2   1  122.37    6.65
  -1  -2   1  132.70   11.18
  -1   2  -1  127.24    9.59
  -1   2  -1  128.17    6.64
  -1   2  -1  141.14   11.48
  -1  -2   1  134.92    9.81
  -1   2  -1  129.14    7.50
  -1  -2   1  124.48    7.54
  -1  -2   1  132.07    6.73
   1  -2   2  399.67   30.75
   1   2  -2  404.12   23.91
   1   2  -2  413.49   21.28
   1  -2   2  465.92   35.71
   1  -2   2  432.19   21.23
   1  -2   2  401.59   23.87
   1   2  -2  433.35   30.95
   1   2  -2  373.56   21.20
   1  -2   2  414.48   21.21
   1  -2   2  394.62   20.97
  -1  -2   2  461.18   35.46
  -1  -2   2  404.68   21.21
  -1   2  -2  411.87   21.20
  -1   2  -2  415.23   30.71
  -1  -2   2  406.49   23.93
  -1  -2   2  435.38   21.29
  -1   2  -2  411.42   21.22
  -1   2  -2  397.83   23.87
  -1  -2   2  374.90   30.92
   1   2  -3   60.75    4.09
   1  -2   3   59.22    3.30
   1  -2   3   59.91    3.97
   1   2  -3   59.97    3.32
   1   2  -3   61.86    3.37
   1  -2   3   65.13    3.34
   1  -2   3   58.56    4.86
   1   2  -3   64.05    4.95
  -1  -2   3   60.40    4.05
  -1  -2   3   59.63    3.30
  -1   2  -3   60.04    3.29
  -1  -2   3   60.39    3.38
  -1  -2   3   55.82    5.08
  -1   2  -3   62.23    4.03
  -1   2  -3   58.89    3.31
  -1  -2   3   60.88    5.84
   1  -2   4    0.01    0.69
   1  -2   4    0.62    0.41
   1   2  -4    0.31    0.47
   1  -2   4    1.06    0.45
   1  -2   4    0.26    0.67
   1   2  -4    1.46    0.55
  -1  -2   4    0.03    0.81
  -1   2  -4    0.43    0.65
  -1   2  -4    1.22    0.54
  -1  -2   4   -0.44    1.00
  -1  -2   4    0.02    0.37
  -1   2  -4    0.59    0.44
  -1  -2   4   -0.22    0.49
   1   2  -5    1.02    0.63
   1  -2   5    1.09    0.59
   1   2  -5    0.74    0.57
   1  -2   5    0.09    0.47
   1  -2   5    0.91    0.90
   1  -2   5    0.97    1.16
  -1  -2   5    0.65    1.02
  -1   2  -5    0.85    0.51
  -1  -2   5    0.11    0.59
  -1  -2   5   -0.59    1.16
  -1  -2   5    0.40    0.44
  -1   2  -5    0.27    0.58
   1  -2   6   85.45    5.73
   1   2  -6   78.24    4.31
   1  -2   6   82.40    6.63
   1  -2   6   76.81    4.26
  -1  -2   6   77.99    4.24
  -1  -2   6   75.35    5.74
  -1  -2   6   83.01    6.79
  -1   2  -6   76.57    4.30
   1  -2   7   19.68    2.56
   1   2  -7   19.03    1.61
   1   2  -7   21.47    1.50
   1  -2   7   22.58    3.04
   1  -2   7   21.42    2.27
  -1   2  -7   23.32    1.55
  -1  -2   7   15.62    2.49
  -1   2  -7   21.25    1.52
  -1  -2   7   18.28    2.71
   1   2  -8    6.39    0.75
   1  -2   8    4.18    2.05
   1  -2   8    6.36    1.69
   1  -2   8    7.92    1.92
  -1  -2   8    4.67    1.96
  -1  -2   8    7.52    2.17
  -1   2  -8    6.69    0.78
   1  -2   9    0.03    1.73
   1  -2   9   -0.49    1.93
   1  -2   9   -0.50    2.03
  -1  -2   9    1.27    2.22
  -1  -2   9   -0.29    1.94
   1  -2  10    8.29    2.61
   1  -2  10    8.33    1.99
  -1  -2  10    5.89    2.13
  -1  -2  10    8.27    2.03
   1  -2  11   -0.23    2.55
   1  -2  11    1.44    2.48
  -1  -2  11    1.86    2.75
  -1  -2  11   -1.36    1.77
   2   2  11    5.67    4.75
   2   2  11    4.80    2.16
  -2   2  11    7.09    3.01
  -2   2  11    3.98    2.09
  -2   2  11    5.27    2.62
   2   2  10    4.83    4.26
   2   2  10   -0.34    2.09
   2   2  10    2.44    1.82
   2   2  10    1.77    2.08
  -2   2  10    1.15    3.31
  -2   2  10    3.04    2.38
  -2   2  10    0.71    2.15
   2   2   9   11.06    2.17
   2   2   9   14.36    2.09
  -2   2   9   12.94    2.89
  -2   2   9   10.80    4.02
   2   2   8    4.85    1.44
   2   2   8    2.89    1.53
  -2   2   8    3.72    3.02
  -2   2   8    3.04    1.59
   2  -2  -7   39.39    3.49
   2   2   7   41.21    2.83
  -2   2   7   28.68    5.22
   2  -2  -6   21.87    2.39
   2   2   6   21.20    1.88
  -2   2   6   14.31    3.54
  -2  -2  -6   23.95    2.38
   2  -2  -5   32.46    1.74
   2   2   5   32.07    2.23
   2  -2  -5   29.23    2.69
   2  -2  -5   32.30    1.75
  -2  -2  -5   33.03    1.74
  -2  -2  -5   32.00    1.72
  -2   2   5   24.10    4.17
  -2  -2  -5   29.54    2.79
   2  -2  -4  104.40    5.42
   2   2   4  104.81    5.39
   2  -2  -4  102.35    5.42
   2   2   4  105.33    5.41
   2  -2  -4  103.12    5.97
   2   2   4  105.36    5.52
  -2   2   4  103.64    5.38
  -2  -2  -4  103.71    5.94
  -2   2   4  105.90    5.38
  -2   2   4  101.55   10.31
  -2  -2  -4  105.17    5.47
  -2  -2  -4   99.10    5.42
   2  -2  -3  126.12    6.56
   2   2   3  124.76    6.57
   2   2   3  125.98    6.60
   2   2   3  131.02    6.53
  -2   2   3  130.59    6.54
  -2  -2  -3  126.42    6.97
  -2  -2  -3  120.04    6.58
  -2   2   3  130.09    6.54
  -2   2   3  115.44   11.79
   2  -2  -2    6.69    1.43
   2   2   2    7.73    0.78
   2  -2  -2    8.62    0.68
   2   2   2    9.20    0.77
   2  -2  -2    8.37    0.66
   2   2   2    8.17    0.64
  -2   2   2    8.26    0.65
  -2  -2  -2    8.11    0.74
  -2   2   2    5.95    1.52
  -2   2   2    9.47    0.71
  -2  -2  -2    7.98    0.77
   2  -2  -1   36.33    3.76
   2   2   1   33.84    1.82
   2  -2  -1   34.21    1.93
   2  -2  -1   33.40    1.92
   2  -2  -1   33.88    1.92
   2   2   1   32.57    1.95
   2   2   1   37.31    2.10
   2   2   1   32.37    1.99
   2   2   1   37.22    3.91
  -2   2   1   33.34    1.91
  -2   2   1   35.66    1.90
  -2  -2  -1   34.87    2.00
  -2  -2  -1   33.15    2.09
  -2   2   1   35.63    3.60
  -2   2   1   34.49    1.92
  -2  -2  -1   32.07    1.81
  -2  -2  -1   32.84    1.94
   2   2   0   15.14    1.55
   2  -2   0   13.72    0.93
   2  -2   0   15.07    2.15
   2  -2   0   13.87    1.16
   2   2   0   14.68    1.84
   2   2   0   15.05    1.06
   2  -2   0   13.12    0.93
   2   2   0   14.17    0.96
   2   2   0   12.50    1.04
   2  -2   0   14.51    0.93
  -2  -2   0   13.29    1.11
  -2   2   0   14.58    0.98
  -2  -2   0   14.29    1.05
  -2  -2   0   14.65    1.09
  -2   2   0   15.90    1.15
  -2  -2   0   14.76    1.94
  -2   2   0   11.65    0.97
  -2   2   0   16.64    2.29
  -2  -2   0   14.18    1.75
  -2   2   0   13.43    0.90
   2   2  -1   33.01    1.99
   2   2  -1   32.81    2.10
   2   2  -1   32.44    2.27
   2   2  -1   35.24    3.17
   2  -2   1   33.66    1.95
   2   2  -1   34.67    3.36
   2  -2   1   32.69    2.19
   2  -2   1   33.80    1.93
   2  -2   1   31.84    1.92
  -2  -2   1   34.64    2.00
  -2   2  -1   33.76    1.90
  -2  -2   1   35.65    2.36
  -2   2  -1   38.45    3.78
  -2  -2   1   36.06    3.26
  -2  -2   1   32.85    2.07
  -2   2  -1   33.30    2.20
  -2  -2   1   36.27    3.30
  -2   2  -1   33.96    1.93
  -2   2  -1   34.76    1.92
   2  -2   2    8.28    0.77
   2  -2   2    7.38    0.80
   2  -2   2    7.29    1.51
   2   2  -2    6.76    0.90
   2  -2   2    9.89    0.82
   2  -2   2   10.08    0.88
   2   2  -2    7.84    0.77
   2   2  -2    6.43    1.12
   2  -2   2    7.82    0.92
   2   2  -2    8.41    0.91
  -2  -2   2    7.17    1.39
  -2   2  -2    8.55    0.77
  -2   2  -2    8.36    0.77
  -2  -2   2    8.66    0.90
  -2  -2   2    7.66    0.75
  -2   2  -2    7.72    0.74
  -2  -2   2   11.93    1.48
  -2  -2   2    6.93    1.09
  -2   2  -2    7.42    0.91
   2   2  -3  127.07    6.87
   2   2  -3  139.79   10.07
   2  -2   3  131.30    6.83
   2  -2   3  122.08    7.74
   2  -2   3  133.48    6.76
   2   2  -3  125.92    6.79
   2  -2   3  123.16    9.73
  -2   2  -3  128.75    6.73
  -2  -2   3  125.33    7.95
  -2  -2   3  126.43    6.86
  -2  -2   3  127.97    6.76
  -2   2  -3  125.61    6.75
  -2   2  -3  126.56    7.81
  -2  -2   3  139.06   11.42
  -2  -2   3  123.33   10.10
   2   2  -4  111.60    8.41
   2   2  -4  105.95    5.70
   2  -2   4  109.26    8.14
   2  -2   4  107.08    6.67
   2  -2   4  103.72    5.59
   2  -2   4  103.64    5.60
   2  -2   4  104.72    5.79
   2   2  -4  101.32    5.63
  -2  -2   4  106.01    8.50
  -2   2  -4  105.02    5.57
  -2  -2   4   97.95    6.79
  -2  -2   4  107.34    5.59
  -2   2  -4  103.10    6.67
  -2  -2   4  104.37    5.68
  -2   2  -4  104.05    5.61
   2  -2   5   32.44    3.02
   2   2  -5   33.97    2.13
   2  -2   5   32.43    2.35
   2  -2   5   35.23    3.11
   2   2  -5   32.69    2.11
   2  -2   5   34.12    2.03
  -2   2  -5   32.76    2.06
  -2  -2   5   34.12    2.01
  -2   2  -5   32.59    2.00
  -2  -2   5   32.55    3.23
  -2  -2   5   33.95    3.58
   2  -2   6   25.89    2.72
   2  -2   6   21.21    2.44
   2  -2   6   23.37    1.58
   2  -2   6   27.18    2.46
  -2  -2   6   23.25    3.17
  -2  -2   6   18.35    2.31
  -2  -2   6   24.61    1.52
  -2   2  -6   23.32    1.66
   2  -2   7   41.96    3.36
   2  -2   7   41.84    4.09
   2   2  -7   39.60    2.45
   2   2  -7   41.16    2.60
   2  -2   7   45.40    3.98
  -2   2  -7   39.89    2.49
  -2  -2   7   45.80    4.23
  -2   2  -7   41.44    2.42
  -2  -2   7   37.48    4.69
   2  -2   8    2.79    1.55
   2  -2   8    3.27    1.81
   2  -2   8    2.85    1.91
   2   2  -8    5.13    0.72
  -2  -2   8    2.95    1.87
  -2   2  -8    4.30    0.79
  -2  -2   8    5.77    1.76
   2  -2   9   14.58    2.62
   2  -2   9   15.55    2.51
  -2  -2   9   10.37    2.73
  -2  -2   9   13.75    2.67
   2  -2  10    4.02    1.82
   2  -2  10    0.80    2.29
  -2  -2  10    3.56    2.48
  -2  -2  10    2.51    2.44
   2  -2  11    6.70    2.65
   2  -2  11    3.41    2.63
  -2  -2  11   -2.41    2.49
  -2  -2  11    6.75    2.99
   3   2  11    5.58    4.59
   3   2  11    2.31    2.05
  -3   2  11    0.94    2.70
  -3   2  11   -1.39    1.97
  -3   2  11    3.20    2.52
   3   2  10    2.44    1.90
   3   2  10    1.30    2.00
  -3   2  10    2.50    3.53
  -3   2  10    1.62    2.26
  -3   2  10    0.76    2.49
   3   2   9   -0.01    1.73
   3   2   9    1.71    1.58
  -3   2   9   -0.62    2.75
  -3   2   9   -0.62    1.57
   3   2   8    3.69    1.59
   3   2   8    0.60    1.38
  -3   2   8    2.31    2.03
  -3   2   8    1.62    2.62
   3  -2  -7    0.83    1.67
   3   2   7    1.51    1.16
   3   2   7    1.89    1.22
  -3   2   7    1.02    1.73
  -3   2   7    1.89    2.44
   3  -2  -6   20.50    2.40
   3  -2  -6   23.72    1.34
   3  -2  -6   23.61    1.29
   3   2   6   22.50    2.01
  -3  -2  -6   23.27    1.28
  -3  -2  -6   24.51    1.29
  -3  -2  -6   28.43    2.53
  -3   2   6   15.10    3.54
   3   2   5    0.34    0.28
   3  -2  -5    1.06    0.42
   3   2   5    0.75    0.30
   3  -2  -5    1.87    1.23
   3   2   5    0.11    0.71
   3  -2  -5    1.17    0.36
  -3   2   5   -0.22    1.60
  -3  -2  -5    0.68    0.37
  -3   2   5    0.39    0.24
  -3  -2  -5    0.47    0.43
  -3   2   5    0.24    0.28
  -3  -2  -5   -0.65    0.93
   3  -2  -4   22.67    1.36
   3   2   4   23.78    1.60
   3   2   4   22.06    1.31
   3  -2  -4   21.04    1.99
   3   2   4   20.93    1.38
  -3   2   4   22.72    1.29
  -3  -2  -4   20.42    1.44
  -3  -2  -4   19.69    1.87
  -3   2   4   14.95    2.98
  -3   2   4   21.10    1.28
   3   2   3    0.55    0.42
   3   2   3   -0.11    0.37
   3   2   3    0.59    0.49
   3  -2  -3    0.64    0.42
   3  -2  -3    0.77    0.37
  -3  -2  -3    0.07    0.41
  -3   2   3    0.84    0.38
  -3   2   3    0.42    1.18
  -3  -2  -3   -0.46    0.85
  -3  -2  -3   -0.33    0.47
  -3   2   3    0.48    0.35
   3   2   2   15.00    1.11
   3   2   2   15.80    1.01
   3   2   2   15.27    1.02
   3   2   2   14.20    1.25
   3  -2  -2   14.09    1.00
   3  -2  -2   14.49    1.03
   3  -2  -2   11.25    2.04
  -3  -2  -2   15.25    1.38
  -3   2   2   13.47    0.99
  -3   2   2   17.69    2.55
  -3  -2  -2   13.16    1.12
  -3  -2  -2   14.58    1.22
  -3  -2  -2   14.54    0.97
  -3   2   2   15.72    1.21
  -3   2   2   14.62    1.01
   3   2   1   24.49    2.32
   3   2   1   22.82    1.46
   3  -2  -1   22.84    1.45
   3  -2  -1   21.98    1.42
   3  -2  -1   22.58    1.54
   3   2   1   22.67    1.49
   3   2   1   23.17    1.36
   3  -2  -1   25.75    2.97
   3   2   1   21.40    1.60
  -3   2   1   23.21    1.44
  -3  -2  -1   23.04    1.47
  -3   2   1   25.37    2.93
  -3   2   1   23.06    1.42
  -3   2   1   23.64    1.44
  -3  -2  -1   24.05    1.49
  -3  -2  -1   24.74    1.59
  -3  -2  -1   23.32    1.36
   3  -2   0    0.11    0.40
   3   2   0    0.05    0.63
   3   2   0    0.06    0.30
   3   2   0   -0.06    0.43
   3  -2   0   -0.16    0.30
   3   2   0    0.16    0.32
   3  -2   0    0.05    0.36
   3   2   0    0.93    0.59
   3  -2   0    0.14    0.41
   3  -2   0    0.43    0.93
  -3  -2   0   -0.09    0.48
  -3  -2   0    1.09    0.88
  -3   2   0    0.25    0.39
  -3   2   0    0.24    0.29
  -3  -2   0   -0.11    0.31
  -3   2   0    0.02    0.33
  -3  -2   0    0.50    0.41
  -3   2   0   -0.40    0.39
  -3  -2   0    0.17    0.53
   3   2  -1   22.58    1.56
   3  -2   1   25.30    1.48
   3  -2   1   21.25    1.37
   3  -2   1   24.38    1.66
   3  -2   1   28.87    3.44
   3   2  -1   21.45    1.44
   3   2  -1   22.90    1.71
   3   2  -1   21.51    2.37
   3   2  -1   21.50    2.36
   3  -2   1   22.54    1.46
  -3  -2   1   22.47    2.35
  -3  -2   1   22.35    1.80
  -3  -2   1   23.17    2.81
  -3   2  -1   23.07    1.41
  -3   2  -1   24.30    1.60
  -3   2  -1   21.75    1.38
  -3   2  -1   23.71    2.99
  -3  -2   1   21.40    1.52
  -3   2  -1   23.73    1.47
  -3  -2   1   21.38    1.51
   3   2  -2   14.22    1.34
   3   2  -2   14.78    1.19
   3  -2   2   16.10    1.36
   3  -2   2   13.79    1.07
   3  -2   2   13.81    1.04
   3   2  -2   15.24    1.89
   3  -2   2   14.47    1.10
   3  -2   2   18.17    2.71
  -3   2  -2   16.09    1.02
  -3  -2   2   15.01    1.28
  -3  -2   2   14.65    1.17
  -3  -2   2   12.22    1.43
  -3  -2   2   11.53    1.89
  -3   2  -2   13.49    1.24
  -3   2  -2   15.61    1.15
  -3   2  -2   14.96    1.14
  -3  -2   2   16.77    1.69
   3  -2   3    0.34    0.35
   3  -2   3    1.33    0.58
   3  -2   3    0.62    0.71
   3   2  -3    0.34    0.69
   3  -2   3    0.96    0.69
   3   2  -3    0.42    0.82
   3  -2   3    0.67    0.45
   3   2  -3    0.24    0.51
  -3  -2   3    0.64    0.71
  -3  -2   3   -0.04    0.48
  -3   2  -3    0.07    0.60
  -3  -2   3   -0.25    0.98
  -3  -2   3    0.22    0.70
  -3  -2   3   -0.68    0.52
  -3   2  -3    1.45    0.46
  -3   2  -3    0.12    0.50
   3  -2   4   20.00    1.86
   3   2  -4   21.79    1.76
   3  -2   4   21.60    1.53
   3  -2   4   19.36    1.88
   3   2  -4   20.64    1.55
   3  -2   4   24.18    2.05
   3   2  -4   23.64    2.59
  -3   2  -4   19.98    1.48
  -3  -2   4   23.48    1.53
  -3  -2   4   15.13    2.03
  -3  -2   4   21.23    2.82
  -3   2  -4   24.72    2.16
  -3  -2   4   24.78    2.83
  -3   2  -4   22.02    1.41
  -3  -2   4   21.22    1.59
   3  -2   5    0.87    1.08
   3   2  -5    0.11    0.66
   3  -2   5    0.04    1.07
   3   2  -5    1.24    0.75
   3  -2   5    0.63    0.69
   3  -2   5    0.19    0.56
  -3   2  -5    0.33    0.50
  -3  -2   5   -0.01    1.20
  -3  -2   5    0.32    0.97
  -3   2  -5    1.77    0.64
  -3  -2   5    0.13    0.55
   3  -2   6   21.89    2.21
   3  -2   6   22.90    2.43
   3  -2   6   26.79    2.71
   3   2  -6   25.88    1.81
   3  -2   6   22.66    1.67
   3   2  -6   25.57    1.83
  -3   2  -6   26.84    1.65
  -3  -2   6   19.22    2.82
  -3   2  -6   27.96    1.75
  -3  -2   6   23.34    1.60
  -3  -2   6   21.79    2.66
   3  -2   7    1.67    1.52
   3   2  -7    1.97    0.70
   3  -2   7    2.19    1.21
   3   2  -7    0.91    0.74
   3  -2   7    0.66    1.11
  -3  -2   7    0.27    1.75
  -3   2  -7    1.20    0.73
  -3  -2   7    1.48    1.62
  -3   2  -7    0.34    0.42
   3  -2   8    4.49    1.88
   3   2  -8    2.32    0.68
   3  -2   8    1.81    1.81
   3  -2   8    1.38    1.38
  -3  -2   8    0.57    1.84
  -3  -2   8    2.50    2.04
  -3   2  -8    2.51    0.79
   3  -2   9    1.28    2.04
   3  -2   9    1.08    1.94
  -3  -2   9    1.49    2.05
  -3  -2   9    0.90    2.26
   3  -2  10    2.96    2.25
   3  -2  10    1.78    1.74
  -3  -2  10    4.26    2.44
  -3  -2  10    5.66    2.64
   3  -2  11    3.45    2.61
   3  -2  11   -0.24    2.42
  -3  -2  11    0.69    2.87
   4   2  11    8.36    2.52
   4   2  11   10.41    4.46
  -4   2  11    8.03    3.18
  -4   2  11    4.45    2.61
   4   2  10   -1.68    1.82
  -4   2  10   -0.04    2.60
  -4   2  10   -1.04    2.93
  -4   2  10    0.96    1.72
   4   2   9    2.83    1.72
   4   2   9    1.59    1.52
  -4   2   9    3.44    2.91
  -4   2   9    0.56    2.34
   4   2   8    3.84    1.64
   4   2   8    3.96    1.57
  -4   2   8    1.67    2.12
  -4   2   8    0.56    2.50
   4   2   7   33.14    3.08
   4  -2  -7   31.90    2.86
   4   2   7   35.67    2.71
  -4   2   7   36.00    4.50
  -4   2   7   25.57    4.65
   4  -2  -6   49.88    2.79
   4   2   6   52.83    2.67
   4  -2  -6   51.89    3.78
   4   2   6   54.02    3.29
   4  -2  -6   48.62    2.88
  -4   2   6   54.74    5.30
  -4   2   6   50.33    6.68
  -4   2   6   52.87    2.66
  -4  -2  -6   49.57    2.83
  -4   2   6   50.15    2.65
  -4  -2  -6   51.40    2.80
   4  -2  -5   90.54    5.54
   4  -2  -5   94.04    4.98
   4   2   5   98.01    5.14
   4   2   5   92.25    4.96
   4  -2  -5   95.50    4.93
  -4   2   5   92.14    4.91
  -4  -2  -5  102.70    5.82
  -4  -2  -5   93.00    5.02
  -4   2   5   91.94    9.54
  -4  -2  -5   84.59    4.92
   4   2   4  246.03   12.51
   4  -2  -4  249.42   12.54
   4  -2  -4  225.50   12.84
   4  -2  -4  243.76   12.55
   4   2   4  219.63   12.60
   4   2   4  245.24   12.49
  -4  -2  -4  248.95   13.02
  -4  -2  -4  226.21   12.61
  -4   2   4  247.82   12.51
  -4   2   4  254.58   12.52
  -4  -2  -4  244.66   12.59
  -4   2   4  256.06   21.87
   4  -2  -3  174.54    9.19
   4  -2  -3  180.61    9.18
   4   2   3  169.27    9.30
   4  -2  -3  173.43   16.04
   4   2   3  174.30    9.11
   4   2   3  170.40    9.19
  -4  -2  -3  179.61    9.28
  -4   2   3  188.42    9.19
  -4  -2  -3  175.53    9.10
  -4   2   3  182.30   15.94
  -4  -2  -3  169.36    9.27
  -4   2   3  179.98    9.16
  -4  -2  -3  172.26    9.46
   4  -2  -2  164.62    8.55
   4   2   2  158.24    8.59
   4   2   2  160.19    9.42
   4   2   2  161.38    8.44
   4  -2  -2  158.86    8.57
   4  -2  -2  164.27   14.84
   4   2   2  157.76    8.68
   4   2   2  182.28   12.60
  -4   2   2  165.29    8.54
  -4  -2  -2  151.70    8.62
  -4  -2  -2  164.55    8.43
  -4  -2  -2  149.84    8.70
  -4  -2  -2  160.29    8.66
  -4   2   2  173.83    8.58
  -4   2   2  171.64   14.68
  -4   2   2  177.24    8.60
   4   2   1    1.80    0.52
   4  -2  -1    1.91    1.00
   4   2   1    1.58    0.29
   4  -2  -1    1.49    0.48
   4   2   1    2.49    0.49
   4  -2  -1    1.97    0.49
   4   2   1    1.65    0.68
   4   2   1    2.15    0.70
   4  -2  -1    1.77    0.54
  -4  -2  -1    1.48    0.47
  -4   2   1    1.43    0.52
  -4  -2  -1    1.65    0.63
  -4   2   1    2.00    0.49
  -4  -2  -1    1.28    0.73
  -4  -2  -1    1.43    0.29
  -4   2   1    1.33    0.49
  -4  -2  -1    1.61    0.61
   4  -2   0  502.59   28.39
   4   2   0  533.03   28.44
   4   2   0  529.20   28.52
   4   2   0  585.55   41.41
   4   2   0  548.78   31.73
   4  -2   0  538.18   28.04
   4  -2   0  521.20   28.38
   4  -2   0  611.31   47.71
  -4   2   0  518.43   28.38
  -4  -2   0  551.19   31.74
  -4  -2   0  529.56   28.45
  -4   2   0  563.38   47.54
  -4  -2   0  614.47   28.07
  -4   2   0  524.51   28.38
  -4  -2   0  593.43   41.48
  -4   2   0  558.02   31.74
  -4   2   0  574.08   28.03
  -4  -2   0  567.82   28.53
   4   2  -1    1.95    0.50
   4  -2   1    3.23    1.19
   4   2  -1    1.14    0.57
   4  -2   1    1.03    0.55
   4  -2   1    1.00    0.59
   4   2  -1    1.21    0.57
   4  -2   1    1.54    0.39
   4  -2   1    1.68    0.51
   4   2  -1    2.80    1.08
  -4   2  -1    1.04    0.39
  -4  -2   1    1.08    0.63
  -4   2  -1    2.92    1.52
  -4   2  -1    1.26    0.35
  -4  -2   1    1.29    0.64
  -4   2  -1    1.66    0.51
  -4   2  -1    1.66    0.52
  -4  -2   1    1.11    0.64
  -4   2  -1    1.72    0.56
  -4  -2   1    2.33    1.07
   4   2  -2  162.87    8.65
   4   2  -2  165.86    8.55
   4  -2   2  164.26    8.50
   4   2  -2  165.64   12.71
   4  -2   2  158.37    9.47
   4  -2   2  154.41    8.42
   4  -2   2  174.90   14.74
   4  -2   2  162.22    8.45
  -4   2  -2  161.43    8.45
  -4   2  -2  160.76    9.55
  -4  -2   2  160.14    8.52
  -4   2  -2  159.74    8.46
  -4   2  -2  164.62    8.40
  -4  -2   2  149.74    9.66
  -4  -2   2  167.02   13.86
  -4  -2   2  148.50   12.69
  -4  -2   2  160.70    8.59
   4  -2   3  155.61    9.21
   4  -2   3  182.90    9.20
   4   2  -3  191.66   13.83
   4  -2   3  165.83   10.37
   4   2  -3  179.68    9.41
   4   2  -3  176.47    9.29
   4  -2   3  170.43    9.21
  -4   2  -3  177.16    9.22
  -4  -2   3  174.33   10.68
  -4  -2   3  186.57    9.37
  -4  -2   3  172.48    9.24
  -4   2  -3  176.52   10.49
  -4   2  -3  179.85    9.18
  -4  -2   3  160.56   13.68
  -4   2  -3  177.97    9.19
  -4  -2   3  184.39   15.13
   4  -2   4  256.15   18.40
   4   2  -4  246.39   13.01
   4  -2   4  248.97   12.85
   4   2  -4  251.73   12.92
   4  -2   4  236.86   12.85
   4  -2   4  245.43   14.54
  -4  -2   4  268.37   21.33
  -4  -2   4  240.07   14.77
  -4   2  -4  232.40   14.63
  -4  -2   4  244.64   12.85
  -4  -2   4  239.21   19.04
  -4   2  -4  242.63   12.80
  -4   2  -4  247.07   12.84
   4  -2   5   93.45    6.17
   4   2  -5   97.83    5.29
   4  -2   5  101.72    7.42
   4  -2   5   98.94    5.52
   4  -2   5   94.14    5.20
   4   2  -5   91.25    5.38
  -4  -2   5   95.78    8.16
  -4  -2   5   87.71    6.48
  -4   2  -5   95.39    5.22
  -4   2  -5   94.38    5.15
  -4  -2   5   97.12    5.19
   4   2  -6   56.80    3.21
   4   2  -6   50.86    3.21
   4  -2   6   51.86    4.41
   4  -2   6   52.12    4.05
   4  -2   6   48.22    3.04
   4  -2   6   53.75    3.67
  -4  -2   6   52.15    4.47
  -4  -2   6   51.78    2.99
  -4   2  -6   53.46    2.98
  -4   2  -6   49.65    3.06
  -4  -2   6   52.15    5.27
   4  -2   7   36.31    3.59
   4  -2   7   39.47    3.31
   4  -2   7   37.71    3.66
   4   2  -7   38.45    2.50
  -4  -2   7   39.55    4.68
  -4  -2   7   27.28    3.45
  -4   2  -7   40.15    2.46
   4   2  -8    4.18    0.86
   4  -2   8    3.75    1.78
   4  -2   8    3.37    1.87
   4  -2   8    3.05    1.31
  -4  -2   8    2.21    2.02
  -4   2  -8    4.47    0.91
  -4  -2   8    0.91    2.07
   4  -2   9    3.47    1.97
   4  -2   9    2.28    1.59
  -4  -2   9    1.56    2.17
  -4  -2   9    4.32    2.44
   4  -2  10   -1.40    2.03
   4  -2  10   -0.21    1.65
  -4  -2  10   -0.69    1.88
  -4  -2  10   -0.55    2.34
   4  -2  11    9.37    2.81
  -4  -2  11    8.60    3.21
   5   2  11   -1.97    2.11
  -5   2  11    4.33    2.69
  -5   2  11    2.48    2.35
   5   2  10   29.14    2.99
  -5   2  10   20.51    3.95
   5   2   9   -0.44    1.48
   5   2   9    0.16    1.68
  -5   2   9   -0.41    1.72
  -5   2   9   -0.84    2.52
   5   2   8   20.35    2.22
   5   2   8   19.14    2.25
  -5   2   8   15.64    3.89
  -5   2   8   15.28    2.73
   5   2   7   18.24    2.00
   5  -2  -7   20.29    1.44
   5   2   7   22.71    2.04
   5  -2  -7   18.22    2.44
  -5  -2  -7   20.81    1.27
  -5   2   7   15.62    3.48
  -5  -2  -7   19.78    1.32
  -5   2   7   17.75    2.99
   5  -2  -6  110.78    6.57
   5   2   6  111.31    5.95
   5   2   6  105.53    7.02
   5   2   6  120.02    6.30
   5  -2  -6  115.48    5.97
   5  -2  -6  109.47    6.04
  -5   2   6  114.22   11.45
  -5   2   6  115.04    5.93
  -5  -2  -6  113.51    5.97
  -5  -2  -6  108.27    6.04
  -5   2   6  118.66    9.49
   5   2   5   -0.76    0.56
   5  -2  -5    0.73    0.64
   5   2   5   -0.56    0.69
   5  -2  -5   -0.27    1.16
   5  -2  -5   -0.10    0.28
   5   2   5   -0.44    0.78
  -5   2   5    0.12    1.41
  -5   2   5    0.50    0.51
  -5   2   5    0.12    1.49
  -5  -2  -5   -0.07    0.38
  -5  -2  -5   -0.90    0.75
   5   2   4   39.36    2.44
   5  -2  -4   39.42    2.31
   5   2   4   36.34    2.44
   5  -2  -4   38.46    2.35
   5  -2  -4   38.02    2.78
  -5   2   4   42.80    5.00
  -5   2   4   36.56    4.01
  -5  -2  -4   42.40    3.00
  -5  -2  -4   38.01    2.49
  -5   2   4   37.44    2.26
  -5  -2  -4   41.47    2.39
   5   2   3   43.10    2.57
   5   2   3   48.33    4.02
   5   2   3   42.56    2.74
   5   2   3   41.89    2.62
   5  -2  -3   42.63    2.57
   5  -2  -3   46.08    2.66
   5  -2  -3   41.78    5.07
  -5   2   3   44.22    2.60
  -5  -2  -3   45.41    2.70
  -5  -2  -3   44.07    2.98
  -5  -2  -3   46.69    2.60
  -5  -2  -3   41.40    2.75
  -5   2   3   46.28    4.94
  -5   2   3   46.26    2.58
  -5   2   3   46.82    4.07
  -5   2   3   54.16    2.97
   5   2   2  241.95   14.27
   5  -2  -2  253.53   12.96
   5   2   2  232.79   12.98
   5   2   2  246.94   12.79
   5  -2  -2  246.06   12.97
   5   2   2  244.87   13.11
   5   2   2  262.42   18.96
   5  -2  -2  257.04   22.15
  -5   2   2  259.77   18.98
  -5   2   2  257.11   12.95
  -5   2   2  246.72   21.87
  -5  -2  -2  228.15   13.04
  -5   2   2  261.20   12.97
  -5  -2  -2  248.34   13.08
  -5   2   2  275.36   12.97
  -5  -2  -2  253.29   12.81
  -5  -2  -2  228.61   13.03
   5  -2  -1   99.28    5.46
   5   2   1   97.94    5.59
   5  -2  -1   98.92    5.51
   5  -2  -1  105.27    5.46
   5   2   1   96.82    5.93
   5   2   1  101.64    8.14
   5   2   1   96.03    5.38
   5   2   1  104.73    5.53
   5  -2  -1  112.97    9.65
  -5  -2  -1   97.13    5.52
  -5   2   1  103.34    5.47
  -5  -2  -1  104.58    5.48
  -5  -2  -1   98.95    5.91
  -5   2   1  105.80    5.48
  -5  -2  -1  105.29    5.63
  -5   2   1   97.04    5.42
  -5  -2  -1  103.85    5.42
  -5  -2  -1  107.30    8.23
  -5   2   1  105.40    7.99
  -5   2   1  101.82    9.42
   5  -2   0    1.05    0.65
   5   2   0   -0.49    0.74
   5  -2   0    0.22    0.45
   5   2   0    0.22    0.60
   5   2   0    1.87    1.05
   5  -2   0    0.17    0.38
   5  -2   0    0.07    1.25
  -5   2   0    0.40    0.46
  -5   2   0    0.56    0.42
  -5   2   0   -0.55    0.52
  -5  -2   0   -0.07    1.19
  -5  -2   0    0.73    0.57
  -5  -2   0    0.34    0.46
  -5   2   0    0.41    0.42
  -5  -2   0   -0.05    0.65
  -5  -2   0    0.35    0.68
  -5   2   0    0.35    0.52
   5  -2   1   97.50    5.95
   5  -2   1  120.25    9.68
   5  -2   1   99.92    5.36
   5   2  -1   98.68    8.87
   5   2  -1  103.13    8.17
   5  -2   1   92.76    5.34
   5   2  -1  104.77    5.44
   5  -2   1   97.34    5.38
   5   2  -1   96.31    5.56
  -5  -2   1  100.55    5.43
  -5  -2   1   93.11    8.37
  -5   2  -1   98.50    5.32
  -5   2  -1  104.17    6.00
  -5  -2   1   98.02    6.12
  -5   2  -1   95.56    7.61
  -5  -2   1  107.58    5.57
  -5   2  -1   98.87    5.35
  -5   2  -1   97.04    5.37
   5  -2   2  227.46   12.70
   5  -2   2  242.47   12.80
   5  -2   2  264.18   22.03
   5   2  -2  237.03   12.98
   5  -2   2  241.48   12.85
   5   2  -2  255.88   12.92
   5   2  -2  259.59   19.09
   5  -2   2  240.18   14.30
  -5  -2   2  271.74   13.02
  -5  -2   2  223.41   19.02
  -5   2  -2  245.35   12.83
  -5  -2   2  251.65   12.90
  -5   2  -2  248.54   12.71
  -5   2  -2  239.15   14.38
  -5   2  -2  255.06   12.83
  -5  -2   2  239.68   14.56
   5   2  -3   42.66    2.87
   5  -2   3   43.07    2.78
   5  -2   3   42.84    2.65
   5  -2   3   45.61    2.99
   5   2  -3   48.61    4.47
   5   2  -3   46.17    2.74
  -5   2  -3   45.94    3.08
  -5  -2   3   44.19    4.25
  -5  -2   3   41.44    2.66
  -5   2  -3   44.06    2.58
  -5   2  -3   43.68    2.63
  -5  -2   3   40.33    3.19
  -5  -2   3   42.68    2.69
   5   2  -4   39.17    2.58
   5  -2   4   38.11    2.81
   5  -2   4   34.11    2.37
   5  -2   4   42.40    3.02
   5   2  -4   35.39    2.63
   5  -2   4   37.42    2.69
   5  -2   4   40.81    3.00
  -5  -2   4   36.75    3.08
  -5  -2   4   37.08    4.21
  -5   2  -4   37.53    2.32
  -5   2  -4   40.27    3.06
  -5   2  -4   38.69    2.40
  -5  -2   4   36.92    2.64
  -5  -2   4   38.99    3.68
  -5  -2   4   36.34    2.39
   5  -2   5    0.43    0.72
   5   2  -5    0.96    0.92
   5  -2   5   -0.63    1.13
   5  -2   5   -0.56    0.47
   5   2  -5   -0.50    0.72
   5  -2   5    0.72    0.93
  -5  -2   5   -0.31    1.08
  -5  -2   5   -1.83    1.27
  -5   2  -5    0.16    0.79
  -5  -2   5   -0.02    0.93
  -5   2  -5   -0.20    0.55
  -5  -2   5   -0.02    0.68
   5   2  -6  116.07    6.54
   5  -2   6  121.13    7.52
   5  -2   6  120.98    9.04
   5  -2   6  112.18    6.32
   5  -2   6  114.27    6.73
   5   2  -6  120.40    6.48
  -5   2  -6  113.14    6.25
  -5  -2   6  119.26    6.29
  -5  -2   6  117.98    9.80
  -5  -2   6  113.61    7.92
  -5   2  -6  115.31    6.35
   5  -2   7   25.50    2.55
   5  -2   7   19.81    2.34
   5   2  -7   21.14    1.90
   5  -2   7   22.54    2.42
  -5  -2   7   20.55    2.82
  -5  -2   7   17.31    3.01
  -5   2  -7   18.83    1.83
   5  -2   8   18.87    2.53
   5  -2   8   21.14    2.48
  -5  -2   8   16.78    3.15
  -5  -2   8   16.66    2.56
  -5   2  -8   19.73    1.79
   5   2  -9    0.57    0.73
   5  -2   9   -0.27    1.77
   5  -2   9    0.98    2.04
  -5  -2   9    0.44    2.37
  -5  -2   9   -1.39    2.14
  -5   2  -9    0.16    0.90
   5  -2  10   24.90    3.18
   5  -2  10   23.47    3.13
  -5  -2  10   20.83    3.16
  -5  -2  10   22.66    4.01
   5  -2  11    6.00    2.73
  -5  -2  11    4.05    2.41
   6   2  11   10.55    2.65
  -6   2  11    9.22    3.51
  -6   2  11    6.68    2.95
   6   2  10   27.26    3.06
  -6   2  10   21.06    4.05
   6   2   9   42.95    3.75
  -6   2   9   29.22    4.42
  -6   2   9   28.16    5.11
   6   2   8   53.55    4.07
   6   2   8   54.19    3.83
  -6  -2  -8   47.11    2.66
  -6   2   8   54.23    7.15
  -6   2   8   54.03    6.14
   6   2   7   13.39    1.63
   6  -2  -7   15.83    1.46
   6   2   7   18.92    1.96
   6  -2  -7   14.86    2.23
  -6  -2  -7   13.51    1.25
  -6   2   7   13.67    3.24
  -6   2   7   13.68    2.71
   6  -2  -6    9.62    1.71
   6  -2  -6   10.75    1.12
   6   2   6    8.91    1.24
   6   2   6    9.79    1.05
   6   2   6   10.73    1.47
  -6   2   6   10.80    0.93
  -6  -2  -6    9.54    1.20
  -6   2   6    7.94    1.87
  -6   2   6    9.07    2.41
   6  -2  -5    3.24    0.70
   6   2   5    3.56    1.00
   6   2   5    2.75    0.73
   6  -2  -5    1.89    1.27
   6   2   5    1.82    0.81
   6  -2  -5    2.01    0.75
  -6  -2  -5    2.55    0.91
  -6   2   5    1.71    1.69
  -6   2   5    3.24    0.64
  -6  -2  -5    2.76    0.70
  -6   2   5    0.88    1.16
   6   2   4   59.14    3.59
   6  -2  -4   63.06    3.47
   6  -2  -4   60.88    3.76
   6   2   4   58.88    3.66
   6   2   4   56.26    3.49
   6  -2  -4   62.38    3.42
  -6   2   4   58.27    5.55
  -6  -2  -4   59.57    3.45
  -6   2   4   59.52    3.36
  -6   2   4   64.48    6.37
  -6  -2  -4   57.72    3.80
  -6  -2  -4   57.83    3.59
  -6  -2  -4   58.71    3.44
   6   2   3   60.96    4.84
   6  -2  -3   54.64    5.99
   6  -2  -3   56.98    3.16
   6   2   3   51.52    3.33
   6   2   3   53.68    3.20
   6   2   3   53.95    3.20
   6   2   3   57.09    3.23
   6  -2  -3   53.43    3.20
  -6   2   3   57.43    5.06
  -6  -2  -3   56.88    3.52
  -6  -2  -3   56.40    3.28
  -6   2   3   62.11    3.52
  -6   2   3   51.60    3.12
  -6  -2  -3   51.80    3.30
  -6   2   3   55.33    5.71
  -6  -2  -3   55.19    3.18
   6   2   2   91.01    5.25
   6   2   2   91.73    5.07
   6   2   2   93.26    5.15
   6  -2  -2   97.17    9.14
   6  -2  -2   91.71    5.11
   6   2   2   96.43    7.57
   6  -2  -2   91.25    5.16
  -6  -2  -2   93.56    5.25
  -6   2   2   95.42    5.14
  -6  -2  -2   96.14    5.24
  -6   2   2  102.04    5.29
  -6   2   2   91.41    8.80
  -6   2   2   97.49    7.60
  -6  -2  -2   97.25    5.24
  -6  -2  -2   95.18    5.11
  -6   2   2   92.47    5.10
   6  -2  -1  151.34   12.51
   6   2   1  130.64    7.32
   6   2   1  121.81   10.56
   6  -2  -1  126.10    7.18
   6  -2  -1  131.57    7.18
   6   2   1  136.25    7.19
   6  -2  -1  135.01    7.12
   6   2   1  128.93    7.05
  -6   2   1  131.60    7.13
  -6  -2  -1  141.75    7.30
  -6   2   1  136.99    7.16
  -6  -2  -1  128.70    7.24
  -6  -2  -1  136.63    7.10
  -6   2   1  132.09   10.42
  -6  -2  -1  128.93    7.77
  -6   2   1  140.18    7.16
  -6  -2  -1  141.16   10.75
  -6  -2  -1  143.23    7.13
  -6   2   1  133.90   12.18
   6   2   0  227.59   11.53
   6   2   0  214.30   11.32
   6  -2   0  216.27   11.41
   6  -2   0  246.92   19.69
   6   2   0  200.30   16.84
   6   2   0  212.46   11.60
   6  -2   0  210.33   11.45
   6  -2   0  212.66   11.37
  -6  -2   0  204.14   11.48
  -6  -2   0  208.82   16.94
  -6   2   0  221.65   11.43
  -6  -2   0  236.76   11.61
  -6   2   0  221.30   19.39
  -6   2   0  214.25   11.40
  -6   2   0  218.65   16.51
  -6   2   0  221.64   11.32
  -6  -2   0  204.94   12.73
  -6  -2   0  243.40   11.42
  -6   2   0  220.82   12.73
   6   2  -1  148.71   10.83
   6  -2   1  129.86    7.10
   6   2  -1  135.20   11.71
   6   2  -1  138.67    7.17
   6  -2   1  127.89    7.04
   6   2  -1  125.84    7.22
   6  -2   1  127.99    7.83
   6  -2   1  130.56    7.10
   6  -2   1  146.09   12.50
  -6  -2   1  120.78    7.99
  -6  -2   1  149.94    7.19
  -6   2  -1  130.21    7.09
  -6   2  -1  138.57    7.04
  -6   2  -1  132.43    7.88
  -6  -2   1  148.46    7.32
  -6   2  -1  119.91   10.12
  -6  -2   1  124.27   10.85
  -6   2  -1  126.71    7.08
  -6  -2   1  132.83    7.18
   6   2  -2   99.08    5.18
   6  -2   2   86.36    5.08
   6  -2   2  101.73    9.32
   6  -2   2   92.41    5.03
   6  -2   2   92.19    5.60
   6   2  -2   97.18    7.86
   6   2  -2   91.30    5.25
   6  -2   2   94.59    5.10
  -6  -2   2   99.52    5.31
  -6   2  -2   92.05    5.08
  -6   2  -2   91.68    5.10
  -6  -2   2   94.16    5.19
  -6   2  -2   92.85    5.70
  -6   2  -2   91.35    7.07
  -6  -2   2   84.68    7.81
  -6   2  -2   91.49    5.09
  -6  -2   2   92.61    5.92
   6  -2   3   48.95    3.31
   6   2  -3   57.95    3.33
   6  -2   3   54.99    3.15
   6  -2   3   56.50    3.53
   6   2  -3   55.49    3.45
  -6   2  -3   58.24    3.16
  -6   2  -3   54.50    3.65
  -6  -2   3   54.19    3.96
  -6  -2   3   45.31    5.23
  -6   2  -3   51.15    3.11
  -6  -2   3   54.85    3.25
  -6  -2   3   54.07    3.19
   6  -2   4   55.60    4.43
   6  -2   4   62.34    4.41
   6  -2   4   57.49    3.56
   6   2  -4   54.83    3.70
   6  -2   4   55.60    3.44
   6  -2   4   60.31    3.87
   6   2  -4   64.32    3.61
  -6  -2   4   57.42    4.39
  -6  -2   4   56.36    5.70
  -6   2  -4   56.35    4.05
  -6   2  -4   62.34    3.40
  -6   2  -4   58.82    3.45
  -6  -2   4   60.47    3.54
  -6  -2   4   59.31    3.62
   6   2  -5    3.67    0.97
   6  -2   5    3.88    1.01
   6  -2   5    2.18    0.49
   6   2  -5    2.75    1.20
   6  -2   5    2.55    0.62
   6  -2   5    0.93    0.94
   6  -2   5    2.20    0.85
  -6  -2   5    1.25    0.74
  -6  -2   5    2.86    0.78
  -6   2  -5    3.06    0.84
  -6  -2   5    1.51    0.78
  -6   2  -5    3.12    0.79
  -6  -2   5    2.32    1.49
  -6  -2   5    1.38    1.32
   6  -2   6    8.99    1.14
   6   2  -6    9.84    1.49
   6  -2   6    7.44    1.52
   6  -2   6   11.98    1.46
   6   2  -6    8.81    1.31
   6  -2   6   10.78    1.75
   6  -2   6   12.65    1.55
  -6  -2   6    5.09    1.82
  -6  -2   6   10.53    2.08
  -6  -2   6    6.43    1.52
  -6   2  -6    9.36    1.05
  -6   2  -6    9.79    1.22
  -6  -2   6    8.02    1.59
  -6  -2   6    9.62    1.10
   6  -2   7   16.36    2.15
   6  -2   7   15.55    2.05
   6  -2   7   10.64    1.80
   6   2  -7   14.96    1.67
  -6  -2   7   11.14    2.36
  -6   2  -7   13.11    1.39
  -6  -2   7   10.58    2.19
  -6  -2   7   13.42    2.79
   6   2  -8   50.97    3.33
   6  -2   8   50.45    4.31
   6  -2   8   53.85    4.22
  -6  -2   8   51.61    4.60
  -6   2  -8   46.76    3.22
  -6  -2   8   49.02    5.53
   6   2  -9   39.87    2.47
   6  -2   9   36.21    3.58
   6  -2   9   31.35    3.36
  -6  -2   9   36.02    4.08
  -6   2  -9   37.04    2.62
  -6  -2   9   29.64    4.55
   6  -2  10   23.05    3.19
  -6  -2  10   17.20    3.77
  -6  -2  10   22.02    3.67
  -6  -2  11    8.32    3.66
   7   2  11    1.27    2.50
   7   2  10    2.58    2.37
  -7   2  10    1.59    3.08
   7   2   9    3.94    1.97
  -7   2   9   -1.04    2.55
   7  -2  -8   -0.14    0.83
   7   2   8    0.81    1.58
  -7   2   8    0.28    2.30
  -7  -2  -8   -0.17    0.67
  -7   2   8    0.72    2.13
   7  -2  -7   -1.05    1.54
   7  -2  -7    1.68    0.95
   7   2   7    1.72    1.41
   7   2   7    0.15    0.96
  -7  -2  -7    0.98    0.94
  -7   2   7    0.45    1.53
  -7   2   7   -0.79    1.99
   7   2   6    6.16    0.97
   7   2   6    6.18    1.02
   7  -2  -6    7.32    0.97
   7  -2  -6    3.84    1.01
   7   2   6    7.58    1.38
   7  -2  -6    5.66    1.51
  -7  -2  -6    6.19    0.91
  -7  -2  -6    4.75    1.23
  -7   2   6    4.85    0.82
  -7   2   6    6.05    2.16
  -7   2   6    4.84    1.68
   7  -2  -5    1.76    0.76
   7   2   5    2.60    0.62
   7   2   5    2.30    1.05
   7  -2  -5    2.21    1.24
   7   2   5    3.55    0.96
   7  -2  -5    2.47    0.87
  -7   2   5    1.88    0.72
  -7  -2  -5    0.86    1.03
  -7  -2  -5    2.03    0.78
  -7   2   5    1.21    1.63
  -7   2   5    2.55    1.62
   7   2   4   -0.16    0.81
   7  -2  -4    1.35    0.75
   7  -2  -4    1.70    0.79
   7   2   4    0.90    0.28
   7  -2  -4    3.07    1.41
   7  -2  -4    0.88    0.94
   7   2   4    0.87    0.84
  -7   2   4    1.02    0.70
  -7  -2  -4    0.52    0.89
  -7   2   4   -0.59    1.14
  -7  -2  -4    0.91    0.81
  -7   2   4    0.89    1.08
   7   2   3    4.89    0.91
   7  -2  -3    5.81    0.84
   7   2   3    6.19    1.08
   7  -2  -3    5.42    0.91
   7  -2  -3    5.97    1.77
   7   2   3    4.69    1.29
  -7   2   3    4.82    1.40
  -7   2   3    4.92    1.48
  -7  -2  -3    6.32    1.03
  -7   2   3    6.47    0.85
  -7  -2  -3    6.51    0.93
  -7  -2  -3    5.81    1.00
   7  -2  -2    5.20    1.70
   7   2   2    6.47    0.93
   7  -2  -2    5.04    0.83
   7  -2  -2    7.21    0.98
   7   2   2    6.22    1.38
   7   2   2    5.05    1.06
  -7  -2  -2    8.21    1.11
  -7   2   2    4.46    1.47
  -7   2   2    7.86    1.21
  -7   2   2    4.35    1.33
  -7  -2  -2    7.28    1.00
  -7  -2  -2    6.89    0.95
  -7   2   2    5.69    0.85
  -7  -2  -2    5.82    1.05
   7   2   1   11.90    1.88
   7   2   1   17.71    1.43
   7   2   1   16.42    1.29
   7  -2  -1   18.77    1.54
   7   2   1   15.00    1.44
   7  -2  -1   15.39    2.55
   7  -2  -1   15.94    1.37
   7  -2  -1   14.70    1.51
  -7  -2  -1   17.55    1.45
  -7  -2  -1   17.15    1.23
  -7   2   1   16.67    1.55
  -7  -2  -1   13.26    2.17
  -7   2   1   17.34    1.42
  -7  -2  -1   16.46    1.47
  -7  -2  -1   15.55    1.14
  -7   2   1   15.83    1.39
  -7   2   1   19.88    2.61
  -7   2   1   15.88    2.11
  -7  -2  -1   14.69    1.37
   7   2   0   -0.46    0.88
   7   2   0   -0.20    0.74
   7  -2   0    0.09    1.51
   7   2   0    0.83    0.78
   7   2   0    0.08    0.83
   7  -2   0    0.00    0.47
   7  -2   0   -0.06    0.62
   7  -2   0    0.54    0.59
  -7   2   0   -0.07    0.51
  -7   2   0    0.45    0.71
  -7   2   0    0.46    0.53
  -7  -2   0   -0.27    0.50
  -7  -2   0    1.48    0.81
  -7   2   0    0.49    0.70
  -7  -2   0    1.01    0.83
  -7   2   0    0.52    0.51
  -7  -2   0   -0.09    0.30
  -7  -2   0   -0.37    0.83
  -7  -2   0    0.15    1.51
  -7   2   0    1.20    1.50
   7   2  -1   16.45    1.40
   7   2  -1   13.55    1.43
   7  -2   1   15.76    2.93
   7  -2   1   14.90    1.42
   7   2  -1   14.89    2.29
   7  -2   1   18.78    1.40
   7  -2   1   15.68    1.24
  -7   2  -1   18.68    1.48
  -7   2  -1   15.08    1.92
  -7   2  -1   16.14    1.44
  -7  -2   1   16.82    1.62
  -7  -2   1   16.12    0.90
  -7  -2   1   18.18    1.67
  -7  -2   1   18.79    1.52
  -7  -2   1   15.42    1.49
  -7  -2   1   13.46    2.25
  -7   2  -1   16.06    1.46
  -7   2  -1   17.67    1.51
   7   2  -2    6.48    1.02
   7  -2   2    5.79    0.77
   7  -2   2    5.71    0.84
   7   2  -2    7.86    1.12
   7  -2   2    5.30    0.91
   7  -2   2    7.11    0.90
  -7  -2   2    4.76    1.81
  -7  -2   2    5.86    0.67
  -7   2  -2    6.29    0.82
  -7   2  -2    4.64    0.88
  -7   2  -2    6.08    0.92
  -7  -2   2    6.94    1.08
  -7   2  -2    5.63    0.85
  -7  -2   2    4.13    0.88
   7  -2   3    3.64    0.90
   7  -2   3    5.44    0.85
   7  -2   3    6.25    0.64
   7   2  -3    5.58    1.09
   7  -2   3    5.91    0.85
   7   2  -3    5.01    0.98
  -7  -2   3    4.56    0.97
  -7   2  -3    5.62    0.96
  -7   2  -3    3.54    0.91
  -7   2  -3    5.47    0.90
  -7  -2   3    6.23    1.27
  -7  -2   3    2.36    1.72
  -7  -2   3    6.27    0.89
   7  -2   4    1.64    1.16
   7   2  -4    1.15    0.94
   7  -2   4    0.38    0.83
   7   2  -4    0.29    1.04
   7  -2   4    1.00    0.25
   7  -2   4    1.84    0.73
  -7  -2   4    0.30    0.95
  -7  -2   4    1.05    0.95
  -7  -2   4    0.45    1.22
  -7   2  -4    1.39    0.84
  -7   2  -4    2.07    0.72
  -7   2  -4    1.32    0.84
  -7  -2   4    0.44    0.78
   7   2  -5    3.15    1.02
   7  -2   5    1.75    0.39
   7  -2   5    2.37    1.04
   7  -2   5    3.12    0.90
   7   2  -5    2.67    1.34
   7  -2   5    1.58    0.56
   7  -2   5    1.74    0.89
  -7   2  -5    1.07    0.99
  -7  -2   5    2.58    0.96
  -7  -2   5    2.10    1.46
  -7  -2   5    2.59    1.51
  -7   2  -5    1.67    0.75
   7  -2   6    5.92    1.33
   7  -2   6    5.06    0.76
   7   2  -6    6.70    1.52
   7  -2   6    5.37    0.94
   7   2  -6    4.66    1.26
   7  -2   6    6.62    1.12
   7  -2   6    5.43    1.68
  -7  -2   6    5.87    1.89
  -7   2  -6    6.17    1.00
  -7   2  -6    4.33    1.12
  -7  -2   6    3.26    0.93
  -7  -2   6    6.46    1.09
  -7  -2   6    5.35    1.51
  -7  -2   6    4.83    0.92
   7  -2   7   -0.57    1.31
   7  -2   7    0.03    1.28
   7   2  -7   -0.58    1.26
  -7  -2   7    0.65    2.13
  -7   2  -7    1.73    1.04
  -7  -2   7    1.50    1.48
   7  -2   8    0.33    1.41
   7  -2   8   -2.26    1.92
   7   2  -8    1.00    1.30
  -7  -2   8    0.75    1.78
  -7   2  -8    0.99    1.14
  -7  -2   8    0.84    2.20
   7  -2   9   -2.19    1.70
   7  -2   9    0.43    2.19
  -7  -2   9   -0.03    2.59
  -7   2  -9   -0.30    1.11
  -7  -2   9    0.30    2.41
   7  -2  10    3.48    2.63
  -7  -2  10    3.33    2.23
  -7  -2  10    1.14    2.93
  -7  -2  11   -0.72    3.05
   8   2  10   14.24    2.62
  -8   2  10    6.90    3.45
   8   2   9   34.17    3.16
  -8   2   9   25.88    4.45
   8  -2  -8   52.92    3.47
   8   2   8   59.36    4.23
  -8   2   8   65.79    7.76
  -8   2   8   51.34    6.06
  -8  -2  -8   54.10    3.41
   8  -2  -7   21.79    2.04
   8   2   7   26.90    2.38
   8  -2  -7   22.68    2.55
  -8   2   7   19.73    3.43
  -8  -2  -7   20.34    1.96
  -8   2   7   18.25    3.38
   8   2   6    1.21    1.21
   8   2   6    0.57    0.65
   8  -2  -6    1.20    0.96
   8   2   6   -0.07    0.96
   8  -2  -6    1.43    1.26
  -8   2   6    0.90    1.48
  -8  -2  -6   -0.93    1.20
  -8   2   6    0.63    1.75
   8   2   5    9.62    0.85
   8  -2  -5    8.17    1.15
   8   2   5    8.80    1.38
   8  -2  -5    8.21    1.50
   8   2   5    8.03    1.36
   8  -2  -5    8.98    1.27
  -8  -2  -5    9.42    1.12
  -8   2   5    7.26    2.02
  -8   2   5    7.66    2.16
  -8  -2  -5    8.36    1.45
  -8   2   5    9.10    1.10
   8  -2  -4    1.30    1.29
   8  -2  -4    1.35    0.75
   8  -2  -4    0.69    1.07
   8  -2  -4    1.30    0.87
   8   2   4    0.96    0.98
   8   2   4    0.59    1.05
  -8   2   4    1.04    1.38
  -8   2   4    1.07    1.60
  -8   2   4    0.56    0.69
  -8  -2  -4   -0.06    0.99
  -8  -2  -4    1.57    0.84
   8  -2  -3   15.96    2.94
   8   2   3   24.58    2.02
   8  -2  -3   22.95    1.76
   8   2   3   21.09    1.85
   8  -2  -3   24.42    1.88
  -8   2   3   21.50    2.77
  -8   2   3   22.48    1.72
  -8  -2  -3   22.63    1.99
  -8   2   3   24.08    3.49
  -8  -2  -3   23.28    1.92
   8  -2  -2   91.33    8.36
   8  -2  -2   74.64    4.56
   8   2   2   76.65    4.50
   8   2   2   76.24    4.63
   8  -2  -2   76.03    4.49
  -8  -2  -2   84.78    4.64
  -8  -2  -2   83.20    4.57
  -8  -2  -2   87.12    6.86
  -8  -2  -2   73.69    4.64
  -8   2   2   82.77    6.82
  -8   2   2   81.57    7.77
  -8   2   2   76.85    4.43
   8  -2  -1  118.14    6.40
   8  -2  -1  114.64    6.41
   8   2   1  115.16    6.36
   8   2   1  111.19    9.68
   8   2   1  120.91    6.56
   8  -2  -1  112.57    6.45
   8  -2  -1  131.93   11.30
  -8  -2  -1  119.14    9.84
  -8   2   1  116.70    6.36
  -8  -2  -1  108.07    6.44
  -8  -2  -1  128.87    6.64
  -8   2   1  119.25   10.98
  -8   2   1  118.43    9.38
  -8  -2  -1  130.39    6.48
  -8  -2  -1  107.71    6.87
   8  -2   0   80.02    7.86
   8   2   0   69.80    4.15
   8  -2   0   68.94    4.26
   8   2   0   68.52    4.33
   8  -2   0   75.08    4.10
   8  -2   0   71.33    4.19
  -8  -2   0   80.31    4.22
  -8   2   0   69.60    4.46
  -8   2   0   69.56    5.92
  -8  -2   0   68.84    4.48
  -8   2   0   67.25    4.09
  -8  -2   0   63.17    6.42
  -8  -2   0   80.14    4.29
  -8  -2   0   73.48    4.16
   8   2  -1  126.19    6.43
   8  -2   1  110.55    6.34
   8   2  -1  109.57    6.53
   8  -2   1  110.95    6.40
   8  -2   1  127.19    9.00
  -8  -2   1  114.20    9.96
  -8   2  -1  119.25    6.32
  -8   2  -1  124.91    7.00
  -8  -2   1  115.14    7.11
  -8  -2   1  116.06    6.39
  -8   2  -1  100.93    9.11
  -8   2  -1  114.29    6.35
   8   2  -2   74.30    4.63
   8  -2   2   75.31    4.39
   8   2  -2   79.47    6.65
   8   2  -2   70.77    6.64
   8  -2   2   75.77    4.43
   8  -2   2   84.66    6.02
   8  -2   2   78.58    4.71
   8   2  -2   84.90    4.57
  -8   2  -2   72.58    4.33
  -8  -2   2   71.30    7.14
  -8  -2   2   76.34    5.06
  -8  -2   2   78.48    4.50
  -8   2  -2   78.34    4.84
  -8   2  -2   72.79    6.19
  -8   2  -2   77.74    4.34
   8   2  -3   23.63    2.06
   8  -2   3   21.71    1.90
   8  -2   3   23.64    1.89
   8  -2   3   25.08    1.99
   8   2  -3   19.74    2.03
   8  -2   3   24.36    1.98
  -8  -2   3   25.15    1.71
  -8  -2   3   22.66    1.77
  -8  -2   3   15.32    2.94
  -8   2  -3   22.25    2.12
  -8   2  -3   21.13    1.71
  -8  -2   3   22.32    2.17
  -8   2  -3   24.41    1.83
   8  -2   4    1.37    0.76
   8  -2   4    0.55    0.87
   8   2  -4    0.30    1.00
   8  -2   4    2.23    1.27
   8   2  -4    0.76    1.19
   8  -2   4    0.60    0.33
  -8   2  -4    0.69    0.79
  -8  -2   4    1.52    0.92
  -8  -2   4    0.93    1.37
  -8   2  -4    2.23    0.67
  -8  -2   4    2.06    0.96
  -8  -2   4    1.28    1.28
  -8   2  -4    0.51    0.88
   8   2  -5    9.61    1.52
   8  -2   5    8.64    1.22
   8  -2   5    9.80    1.46
   8  -2   5    9.01    0.85
   8   2  -5    7.54    1.53
   8  -2   5    7.55    1.22
   8  -2   5    9.18    0.99
  -8  -2   5    7.05    2.00
  -8  -2   5    7.33    1.54
  -8   2  -5    7.38    1.22
  -8   2  -5   10.40    1.23
  -8  -2   5    9.11    1.26
   8   2  -6   -0.49    1.22
   8  -2   6   -0.31    1.57
   8  -2   6    1.49    1.10
   8  -2   6    0.43    0.42
   8  -2   6    1.03    0.92
  -8  -2   6    2.10    1.78
  -8  -2   6   -0.32    0.96
  -8  -2   6   -0.84    2.04
  -8   2  -6    0.22    1.13
   8  -2   7   21.90    2.25
   8  -2   7   21.53    2.67
   8   2  -7   22.80    2.31
  -8  -2   7   18.96    2.88
  -8  -2   7   18.05    3.46
  -8   2  -7   24.79    2.24
   8   2  -8   57.14    3.85
   8  -2   8   57.48    4.34
   8  -2   8   57.95    4.22
  -8  -2   8   52.00    4.89
  -8  -2   8   45.14    6.61
  -8   2  -8   53.97    3.72
   8   2  -9   33.87    2.79
   8  -2   9   27.95    3.11
  -8  -2   9   31.81    3.95
  -8   2  -9   32.48    2.71
  -8  -2   9   25.16    4.51
   8  -2  10   10.67    2.94
  -8  -2  10   10.59    3.30
  -8  -2  10   11.47    3.64
  -8  -2  11    6.27    3.57
   9   2  10    8.64    2.53
  -9   2  10    4.49    2.71
   9   2   9    1.02    2.01
  -9   2   9   -0.93    2.88
   9   2   8   15.02    2.37
   9  -2  -8   12.87    1.59
  -9   2   8    7.93    3.09
  -9  -2  -8    9.77    1.55
   9   2   7   10.41    1.79
   9  -2  -7    9.39    1.89
   9  -2  -7    7.68    1.39
  -9  -2  -7    7.21    1.52
  -9   2   7    4.51    2.63
  -9   2   7    6.03    2.23
   9   2   6   37.42    2.99
   9  -2  -6   36.58    2.71
   9  -2  -6   34.25    3.00
  -9   2   6   38.03    5.05
  -9  -2  -6   31.54    2.92
  -9   2   6   37.34    4.49
   9  -2  -5    0.77    0.96
   9   2   5   -0.56    0.98
   9   2   5    0.80    1.16
   9  -2  -5    0.45    1.12
   9  -2  -5    0.76    0.94
  -9   2   5    1.64    1.96
  -9  -2  -5    0.50    0.98
  -9   2   5   -0.10    0.86
  -9  -2  -5    1.42    1.15
  -9   2   5    0.08    1.47
   9  -2  -4    0.50    0.93
   9  -2  -4   -0.25    0.89
   9   2   4    0.09    1.03
   9  -2  -4   -0.64    0.93
   9  -2  -4    1.71    1.47
   9   2   4    0.37    1.14
  -9  -2  -4   -0.21    1.08
  -9   2   4    1.05    1.68
  -9   2   4    1.77    1.49
  -9  -2  -4   -0.82    0.86
  -9   2   4    0.42    0.80
   9   2   3    9.57    1.43
   9   2   3    8.59    1.25
   9  -2  -3    9.11    1.14
   9  -2  -3    7.06    2.08
   9  -2  -3    7.50    1.23
  -9   2   3    6.37    1.69
  -9   2   3    8.68    1.12
  -9  -2  -3    9.26    1.37
  -9   2   3    6.37    1.86
  -9  -2  -3    8.65    1.30
   9  -2  -2  238.66   12.61
   9  -2  -2  266.64   21.72
   9  -2  -2  230.78   12.65
   9   2   2  228.68   12.48
   9   2   2  232.86   12.79
  -9   2   2  233.68   12.58
  -9  -2  -2  262.06   18.75
  -9  -2  -2  230.34   12.68
  -9  -2  -2  254.98   12.77
  -9   2   2  226.27   21.09
  -9   2   2  230.99   18.49
   9  -2  -1   18.72    1.97
   9  -2  -1   17.91    3.17
   9  -2  -1   23.37    2.00
   9   2   1   20.55    1.91
   9   2   1   20.98    1.88
   9  -2  -1   22.56    1.65
  -9  -2  -1   21.89    1.60
  -9  -2  -1   27.68    2.14
  -9   2   1   25.10    3.67
  -9  -2  -1   24.75    2.08
  -9  -2  -1   17.50    2.89
  -9   2   1   20.82    2.80
  -9   2   1   25.95    1.72
   9   2   0   -0.05    0.91
   9  -2   0    1.10    0.75
   9  -2   0    0.06    0.81
   9   2   0   -0.08    1.07
  -9   2   0   -0.54    0.91
  -9  -2   0   -0.65    0.60
  -9   2   0    1.06    0.68
  -9  -2   0   -0.88    0.96
  -9  -2   0   -0.80    1.77
  -9   2   0   -0.11    0.62
   9   2  -1   25.69    2.01
   9  -2   1   23.69    1.85
   9  -2   1   20.38    1.92
   9  -2   1   26.48    2.44
  -9  -2   1   18.69    3.19
  -9   2  -1   21.09    1.73
  -9  -2   1   24.75    2.15
  -9   2  -1   23.70    1.89
  -9  -2   1   21.49    1.83
   9   2  -2  222.18   19.65
   9  -2   2  219.15   12.18
   9   2  -2  229.16   12.34
   9  -2   2  226.05   12.12
   9  -2   2  247.10   17.30
   9   2  -2  254.86   19.70
  -9   2  -2  212.12   17.45
  -9   2  -2  218.10   12.12
  -9  -2   2  229.91   13.68
  -9  -2   2  208.62   18.06
  -9  -2   2  226.95   12.19
  -9   2  -2  245.79   13.51
   9   2  -3    8.87    1.30
   9   2  -3    9.97    1.27
   9  -2   3    8.65    1.16
   9  -2   3    7.44    0.98
   9  -2   3    8.11    1.26
   9  -2   3    9.60    1.21
  -9  -2   3    8.05    1.45
  -9   2  -3    8.57    1.16
  -9   2  -3    8.82    1.20
  -9  -2   3    8.77    1.31
  -9  -2   3    3.30    2.22
  -9   2  -3    8.00    1.24
   9   2  -4   -2.24    1.00
   9  -2   4    1.21    1.00
   9  -2   4    0.69    0.73
   9   2  -4    0.24    1.19
   9  -2   4    0.55    1.29
   9  -2   4    0.17    0.42
  -9   2  -4    0.86    0.99
  -9  -2   4    1.11    1.02
  -9   2  -4   -0.79    0.84
  -9   2  -4    0.71    0.92
  -9  -2   4   -0.52    0.90
  -9  -2   4    0.41    1.48
   9  -2   5    0.40    0.99
   9  -2   5    0.56    0.34
   9  -2   5    0.98    0.90
   9   2  -5    0.57    1.14
   9  -2   5   -0.05    1.43
   9   2  -5    1.12    1.32
  -9  -2   5    0.65    0.98
  -9  -2   5    0.05    2.07
  -9   2  -5    0.83    1.07
  -9  -2   5    1.04    1.14
  -9   2  -5    0.77    0.89
   9  -2   6   32.82    2.76
   9  -2   6   33.35    2.97
   9   2  -6   36.94    3.31
   9  -2   6   40.60    3.02
  -9   2  -6   35.66    2.88
  -9  -2   6   29.24    4.42
  -9  -2   6   39.89    3.62
  -9  -2   6   40.87    2.66
   9  -2   7    7.05    1.44
   9  -2   7    8.21    1.79
   9   2  -7    6.15    1.79
  -9  -2   7   10.14    2.38
  -9   2  -7    8.18    1.53
  -9  -2   7    5.09    2.74
   9   2  -8   10.98    1.90
   9  -2   8    9.14    1.81
   9  -2   8   11.91    2.60
  -9  -2   8   12.91    2.78
  -9   2  -8   12.63    1.74
  -9  -2   8    8.11    3.08
   9  -2   9    4.44    2.49
   9   2  -9   -0.31    1.47
  -9   2  -9    0.00    1.39
  -9  -2   9    0.75    2.94
  -9  -2   9    2.52    2.67
   9  -2  10    7.82    3.01
  -9  -2  10    3.19    2.35
  -9  -2  10    6.03    3.33
  10   2  10    3.84    2.37
 -10   2  10   -0.09    3.29
  10   2   9    4.50    2.37
 -10   2   9    1.11    2.32
  10  -2  -8    6.08    1.45
  10   2   8    4.72    2.01
 -10   2   8    4.26    2.34
 -10  -2  -8    4.11    1.54
  10  -2  -7   20.94    2.48
  10  -2  -7   21.26    2.00
  10   2   7   23.07    2.46
 -10  -2  -7   18.82    2.17
 -10   2   7   18.54    3.19
  10  -2  -6   30.52    2.56
  10  -2  -6   31.15    2.84
  10   2   6   38.91    3.05
 -10   2   6   28.06    4.12
 -10  -2  -6   36.20    3.05
 -10   2   6   34.59    4.82
  10   2   5   72.80    4.56
  10  -2  -5   68.93    4.49
  10   2   5   70.69    4.55
  10  -2  -5   75.52    4.36
  10  -2  -5   74.46    4.45
 -10  -2  -5   73.19    4.44
 -10   2   5   72.41    7.66
 -10   2   5   79.16    7.35
 -10   2   5   70.89    4.26
 -10  -2  -5   70.78    4.59
  10   2   4  268.00   14.60
  10  -2  -4  281.50   14.45
  10  -2  -4  266.82   24.49
  10  -2  -4  264.35   14.47
  10  -2  -4  269.15   14.45
  10   2   4  270.45   14.34
 -10   2   4  279.75   21.35
 -10  -2  -4  282.92   14.51
 -10  -2  -4  265.89   14.56
 -10   2   4  282.15   24.14
 -10   2   4  273.29   14.37
  10   2   3  131.10    7.24
  10  -2  -3  120.29    7.06
  10   2   3  118.27    6.99
  10  -2  -3  128.81   12.36
  10  -2  -3  129.57    7.03
 -10   2   3  127.68    6.97
 -10   2   3  125.32   10.43
 -10  -2  -3  135.09    7.17
 -10   2   3  124.65   11.85
 -10  -2  -3  127.96    7.16
  10  -2  -2    1.51    1.07
  10   2   2    2.41    1.21
  10  -2  -2    1.13    1.60
  10   2   2    1.35    1.07
 -10   2   2    2.63    1.20
 -10  -2  -2    1.98    1.77
 -10   2   2    2.27    1.56
 -10   2   2    1.30    1.01
 -10  -2  -2    2.75    1.19
  10  -2  -1   -0.45    0.92
  10   2   1    1.29    1.19
  10  -2  -1    1.99    1.09
  10   2   1    0.96    1.07
 -10  -2  -1    0.91    0.53
 -10   2   1   -0.42    1.47
 -10   2   1    0.80    0.72
 -10   2   1   -0.11    1.22
 -10  -2  -1    0.31    1.81
 -10  -2  -1    1.59    0.85
  10  -2   0   61.47    3.75
  10  -2   0   72.39    5.40
  10   2   0   60.12    3.88
  10  -2   0   59.53    3.84
  10   2   0   58.72    3.86
 -10  -2   0   63.20    3.79
 -10   2   0   59.50    5.49
 -10  -2   0   57.70    6.50
 -10  -2   0   61.54    4.01
 -10   2   0   59.37    3.66
  10  -2   1    1.62    1.14
  10  -2   1    0.49    0.74
  10   2  -1    2.16    0.97
  10  -2   1   -0.81    1.16
 -10   2  -1    1.30    0.78
 -10   2  -1    0.48    1.25
 -10  -2   1    1.48    1.11
 -10   2  -1    0.85    0.77
 -10  -2   1    1.03    0.76
 -10  -2   1    1.01    1.58
  10  -2   2    1.96    1.18
  10  -2   2    1.85    0.99
  10   2  -2    1.37    0.95
  10   2  -2    1.10    0.85
  10  -2   2    2.01    0.77
 -10   2  -2    1.55    1.09
 -10  -2   2    0.90    1.64
 -10  -2   2    3.63    1.05
 -10   2  -2    2.66    0.82
 -10   2  -2   -0.93    1.18
 -10  -2   2    1.65    0.90
  10  -2   3  118.18    6.99
  10  -2   3  131.10    9.46
  10  -2   3  117.40    6.83
  10  -2   3  129.22    7.38
  10   2  -3  119.46    7.09
 -10  -2   3  131.36    7.91
 -10  -2   3  120.48    6.91
 -10   2  -3  121.11    6.87
 -10  -2   3  102.65   10.64
 -10   2  -3  128.80    7.65
  10  -2   4  254.25   14.20
  10   2  -4  302.01   14.39
  10  -2   4  278.55   20.01
  10  -2   4  261.82   14.15
  10   2  -4  262.48   14.35
  10  -2   4  279.95   15.60
 -10  -2   4  260.50   16.16
 -10   2  -4  273.65   14.21
 -10  -2   4  267.18   14.18
 -10   2  -4  274.51   14.16
 -10  -2   4  234.46   21.02
 -10   2  -4  254.24   15.86
  10  -2   5   72.33    4.65
  10  -2   5   72.83    4.85
  10   2  -5   81.07    4.66
  10   2  -5   76.21    4.77
  10  -2   5   69.89    4.43
 -10   2  -5   73.39    4.46
 -10  -2   5   61.46    7.46
 -10  -2   5   72.76    5.57
 -10   2  -5   71.63    4.31
 -10  -2   5   68.82    4.47
  10  -2   6   39.54    3.52
  10  -2   6   31.00    2.62
  10   2  -6   30.49    2.88
  10  -2   6   36.75    2.79
 -10   2  -6   34.71    2.74
 -10  -2   6   39.11    2.63
 -10  -2   6   27.91    3.32
 -10  -2   6   24.35    4.23
  10  -2   7   21.33    2.05
  10  -2   7   19.50    2.72
  10   2  -7   24.17    2.54
 -10  -2   7   18.80    2.62
 -10   2  -7   20.92    2.08
 -10  -2   7   16.13    3.64
  10   2  -8    5.60    1.87
  10  -2   8    6.15    2.44
 -10  -2   8    6.52    2.63
 -10   2  -8    4.36    1.61
 -10  -2   8    1.81    2.97
  10   2  -9    0.88    1.74
  10  -2   9    2.67    2.57
 -10  -2   9    0.39    2.05
 -10   2  -9    2.41    1.64
 -10  -2   9    1.26    3.17
  10  -2  10    3.91    2.89
 -10  -2  10    0.04    3.23
  11   2  10    7.39    2.75
  11   2   9    1.24    2.12
 -11   2   9    2.01    3.31
  11  -2  -8    3.77    1.51
  11   2   8    1.92    1.93
 -11  -2  -8    1.00    1.54
 -11   2   8    3.43    3.09
  11  -2  -7    3.49    1.65
  11  -2  -7    4.46    1.46
  11   2   7    4.85    1.80
 -11   2   7    2.55    2.13
 -11  -2  -7    6.25    1.75
  11  -2  -6   18.92    2.13
  11   2   6   20.90    2.33
  11  -2  -6   18.33    2.04
 -11   2   6   17.42    3.44
 -11   2   6   14.26    2.84
 -11  -2  -6   23.90    2.30
  11  -2  -5    0.43    1.23
  11  -2  -5    1.95    1.25
  11   2   5    1.35    1.39
  11   2   5    0.52    1.41
 -11  -2  -5    2.81    1.43
 -11   2   5    0.53    1.12
 -11   2   5    2.91    2.35
 -11   2   5    0.10    1.74
  11   2   4    2.31    1.29
  11  -2  -4    1.82    1.24
  11  -2  -4    0.62    1.08
  11   2   4    0.48    1.21
  11  -2  -4    2.26    1.55
  11  -2  -4   -0.04    0.93
 -11   2   4    1.65    1.67
 -11  -2  -4   -0.48    1.12
 -11   2   4   -0.32    1.42
 -11  -2  -4    3.05    1.39
 -11   2   4    0.18    0.98
  11   2   3    8.75    1.58
  11   2   3    6.80    1.47
  11  -2  -3   10.21    1.52
  11  -2  -3    7.53    2.29
 -11   2   3    5.64    1.95
 -11   2   3    7.35    2.13
 -11  -2  -3    7.93    1.54
 -11   2   3    6.39    1.05
  11  -2  -2   79.91    4.90
  11   2   2   81.69    4.99
  11   2   2   82.19    5.18
 -11   2   2   83.86    4.83
 -11  -2  -2   90.41    7.87
 -11   2   2   87.70    7.56
 -11   2   2   86.26    8.60
 -11  -2  -2   81.70    5.09
  11   2   1    6.22    1.46
  11  -2  -1    4.31    1.49
  11  -2  -1    4.73    1.06
  11   2   1    4.29    1.30
 -11  -2  -1    3.41    1.03
 -11   2   1    4.11    1.20
 -11   2   1    2.70    1.47
 -11  -2  -1    4.32    1.85
 -11  -2  -1    4.47    0.69
  11  -2   0    0.15    0.90
  11   2   0    0.69    1.17
  11  -2   0    1.00    1.36
  11   2   0    0.21    0.96
 -11  -2   0   -0.98    1.52
 -11   2   0   -0.66    0.77
 -11   2   0   -0.31    1.41
 -11  -2   0    0.09    0.69
 -11  -2   0   -0.36    1.16
  11   2  -1    3.71    1.13
  11  -2   1    3.06    1.13
  11  -2   1    2.68    1.48
  11  -2   1    5.37    1.36
 -11   2  -1    2.81    0.97
 -11  -2   1    3.29    2.41
 -11   2  -1    5.37    0.99
 -11  -2   1    4.50    1.07
 -11  -2   1    5.87    1.13
 -11   2  -1    1.91    1.51
  11   2  -2   92.80    7.89
  11  -2   2   82.73    5.13
  11   2  -2   82.82    5.30
  11  -2   2   93.08    6.93
  11  -2   2   79.64    5.19
 -11  -2   2   85.60    5.12
 -11   2  -2   89.87    5.48
 -11   2  -2   79.38    5.04
 -11   2  -2   72.41    7.22
 -11  -2   2   91.41    5.67
 -11  -2   2   78.72    8.32
  11  -2   3    5.77    1.32
  11  -2   3    8.00    1.19
  11  -2   3   10.34    1.53
  11   2  -3    9.20    1.71
 -11   2  -3    7.30    1.28
 -11  -2   3    7.34    1.20
 -11  -2   3    7.13    2.63
 -11   2  -3    9.34    1.50
 -11   2  -3    6.81    1.22
 -11  -2   3    7.72    1.44
  11  -2   4    1.41    0.93
  11  -2   4    1.18    1.56
  11   2  -4    0.03    1.44
  11  -2   4    1.33    0.76
  11  -2   4    1.10    0.65
 -11   2  -4   -0.19    0.99
 -11  -2   4    0.45    0.89
 -11  -2   4    3.36    1.48
 -11  -2   4   -0.66    1.66
 -11   2  -4    1.31    1.26
  11  -2   5    0.11    1.21
  11  -2   5    0.37    0.80
  11  -2   5    1.23    1.66
  11   2  -5    1.01    1.53
 -11  -2   5    1.04    1.67
 -11  -2   5   -1.23    2.39
 -11   2  -5    2.34    1.34
 -11  -2   5    1.16    1.18
  11  -2   6   22.07    2.25
  11   2  -6   22.21    2.45
  11  -2   6   21.95    2.42
 -11   2  -6   20.89    2.13
 -11  -2   6   20.94    2.89
 -11  -2   6   14.02    3.65
  11   2  -7    3.87    1.71
  11  -2   7    3.46    2.22
 -11   2  -7    4.55    1.68
 -11  -2   7    2.41    2.29
 -11  -2   7    6.35    1.96
  11   2  -8    2.74    1.91
  11  -2   8    4.96    2.45
 -11  -2   8    4.12    2.60
 -11  -2   8    0.39    2.99
 -11   2  -8    3.47    1.65
  11  -2   9   -0.86    2.60
  11   2  -9   -0.77    1.73
 -11  -2   9    1.21    2.08
 -11   2  -9    2.54    1.78
 -11  -2   9   -1.23    3.09
 -11  -2  10    3.63    3.72
  12   2   9   13.64    2.74
 -12   2   9   13.63    4.07
  12  -2  -8   28.57    2.59
  12   2   8   26.26    2.99
 -12   2   8   19.07    3.80
 -12  -2  -8   25.62    2.70
  12  -2  -7   18.34    2.18
  12   2   7   22.90    2.62
 -12   2   7   17.73    3.93
 -12  -2  -7   19.51    2.52
  12  -2  -6    1.49    1.48
  12   2   6    2.52    1.69
  12  -2  -6    3.55    1.57
 -12  -2  -6    1.41    1.77
 -12   2   6    3.08    2.63
  12  -2  -5   11.49    1.88
  12   2   5   13.06    1.85
  12  -2  -5   12.00    1.68
  12   2   5   13.26    1.91
 -12   2   5   11.61    3.00
 -12  -2  -5   14.17    1.96
 -12   2   5   12.04    1.57
 -12   2   5    7.29    2.35
  12  -2  -4   17.98    1.76
  12  -2  -4   19.66    2.02
  12   2   4   16.31    2.05
  12   2   4   16.93    2.02
 -12   2   4   13.79    2.61
 -12  -2  -4   15.69    2.06
 -12   2   4   10.47    2.54
 -12   2   4   18.64    1.78
  12  -2  -3   31.38    2.81
  12   2   3   34.25    2.88
  12   2   3   31.02    2.81
 -12   2   3   34.38    4.77
 -12   2   3   29.58    2.52
 -12  -2  -3   33.73    2.88
 -12   2   3   25.41    3.76
  12   2   2   19.59    1.94
  12   2   2   18.50    2.10
  12  -2  -2   14.72    1.90
 -12   2   2   17.67    1.80
 -12  -2  -2   13.47    2.89
 -12   2   2   10.62    2.46
 -12  -2  -2   15.67    1.97
  12   2   1   37.63    3.22
  12  -2  -1   37.43    3.33
  12  -2  -1   40.87    3.11
  12   2   1   35.19    3.01
 -12  -2  -1   31.21    4.52
 -12  -2  -1   42.02    2.68
 -12  -2  -1   42.37    3.12
 -12   2   1   35.72    4.41
 -12   2   1   43.17    2.99
  12  -2   0   14.24    2.02
  12   2   0   13.20    1.71
  12   2   0   13.88    1.61
  12  -2   0   14.43    1.88
 -12   2   0   13.69    1.74
 -12  -2   0   17.43    1.70
 -12  -2   0    8.89    2.51
 -12   2   0   10.65    2.14
 -12  -2   0   15.60    1.89
  12   2  -1   49.22    5.11
  12   2  -1   38.00    3.28
  12  -2   1   35.79    2.97
  12  -2   1   38.24    2.86
 -12  -2   1   41.30    2.87
 -12   2  -1   35.82    4.37
 -12  -2   1   42.49    3.15
 -12   2  -1   42.73    3.04
 -12  -2   1   30.25    4.65
  12  -2   2   19.60    2.18
  12  -2   2   18.52    2.43
  12  -2   2   17.43    1.78
  12   2  -2   14.45    2.13
  12   2  -2   19.35    1.96
 -12  -2   2   15.29    1.79
 -12  -2   2   18.84    1.77
 -12   2  -2   17.22    1.90
 -12   2  -2   10.16    2.32
 -12  -2   2   14.40    3.36
 -12   2  -2   19.27    1.88
  12  -2   3   35.37    3.21
  12  -2   3   30.79    2.70
  12   2  -3   29.77    2.85
  12  -2   3   31.14    2.88
 -12  -2   3   35.17    3.16
 -12  -2   3   22.56    4.17
 -12   2  -3   31.33    2.79
 -12   2  -3   30.47    2.80
 -12   2  -3   38.09    3.51
 -12  -2   3   34.05    2.79
  12  -2   4   15.56    1.99
  12   2  -4   19.81    2.27
  12  -2   4   12.86    2.13
 -12  -2   4   11.98    2.83
 -12   2  -4   16.45    1.82
 -12  -2   4   16.72    1.94
 -12  -2   4   16.24    2.21
 -12   2  -4   18.11    1.80
  12  -2   5   14.22    1.84
  12  -2   5    9.49    1.21
  12  -2   5   13.77    1.92
  12   2  -5   15.02    2.15
 -12  -2   5    9.59    2.19
 -12   2  -5   11.73    1.79
 -12  -2   5    9.08    3.23
 -12  -2   5   12.44    1.73
  12  -2   6    1.04    1.49
  12   2  -6    2.20    1.67
 -12   2  -6    3.52    1.73
 -12  -2   6    4.63    2.18
 -12  -2   6    1.69    2.84
  12  -2   7   21.88    2.90
  12   2  -7   18.87    2.47
 -12   2  -7   19.42    2.22
 -12  -2   7   14.43    3.41
 -12  -2   7   19.00    2.70
  12  -2   8   22.19    2.92
  12   2  -8   30.41    2.99
 -12   2  -8   25.41    2.54
 -12  -2   8   23.35    4.66
 -12  -2   8   22.46    3.56
  12   2  -9   11.68    2.26
  12  -2   9   10.19    3.13
 -12  -2   9    7.81    2.57
 -12  -2   9    8.74    3.26
 -12   2  -9   11.49    2.23
  13   2   9    0.23    2.31
 -13   2   9    1.87    3.56
  13  -2  -8    7.59    1.88
  13   2   8    8.87    2.39
 -13  -2  -8    6.10    2.09
 -13   2   8    3.80    3.57
  13   2   7    2.11    1.96
  13  -2  -7    4.93    1.59
 -13   2   7    1.32    2.33
 -13  -2  -7    3.52    1.80
  13  -2  -6    9.87    1.80
  13   2   6   12.48    2.16
  13  -2  -6   10.68    1.86
 -13  -2  -6   11.31    2.22
 -13   2   6    6.21    2.53
  13  -2  -5    0.83    1.25
  13   2   5   -0.15    1.51
  13   2   5    2.45    1.54
  13  -2  -5    0.10    1.45
 -13   2   5   -2.39    1.74
 -13   2   5    1.66    1.24
 -13  -2  -5    0.69    1.57
 -13   2   5   -1.35    2.46
  13   2   4    8.75    1.85
  13   2   4    7.71    1.79
  13  -2  -4    7.43    1.37
  13  -2  -4    9.27    1.77
 -13   2   4    9.06    1.55
 -13   2   4    6.12    2.13
 -13   2   4    5.83    2.21
 -13  -2  -4    8.98    1.85
  13   2   3    0.06    1.47
  13   2   3    2.16    1.46
  13  -2  -3    1.48    1.46
 -13   2   3    1.22    2.13
 -13   2   3   -0.12    1.23
 -13  -2  -3    3.63    1.58
  13  -2  -2   20.45    2.21
  13   2   2   19.44    2.34
  13   2   2   17.35    2.11
 -13  -2  -2   15.05    2.85
 -13   2   2   18.12    2.90
 -13   2   2   20.01    2.01
 -13  -2  -2   17.17    2.13
  13  -2  -1    6.37    1.33
  13   2   1    5.27    1.56
  13   2   1    6.42    1.79
  13  -2  -1    4.78    1.43
 -13  -2  -1    3.63    2.53
 -13   2   1    2.97    1.91
 -13   2   1    5.51    1.51
 -13  -2  -1    4.63    0.81
 -13  -2  -1    5.69    1.29
  13  -2   0   -3.06    1.50
  13   2   0   -1.33    1.08
  13   2   0   -1.65    1.42
  13  -2   0    0.68    1.07
 -13   2   0    1.10    1.35
 -13   2   0   -0.02    1.56
 -13  -2   0   -1.11    2.55
 -13  -2   0    1.19    1.40
 -13  -2   0    0.75    0.86
  13   2  -1    6.05    1.72
  13  -2   1    4.94    1.77
  13   2  -1    2.65    1.93
  13  -2   1    7.06    1.70
 -13  -2   1    3.39    2.16
 -13  -2   1    6.46    1.16
 -13  -2   1    6.03    1.30
 -13   2  -1    7.33    1.62
 -13   2  -1    2.07    1.94
  13  -2   2   17.88    2.16
  13  -2   2   22.81    2.64
  13   2  -2   18.43    2.03
  13  -2   2   20.96    2.10
  13   2  -2   15.00    2.35
 -13  -2   2   17.28    2.03
 -13   2  -2   10.50    2.51
 -13  -2   2   16.27    1.90
 -13  -2   2   12.06    3.38
 -13   2  -2   20.57    1.89
  13   2  -3    0.52    1.20
  13  -2   3    0.32    1.25
  13  -2   3    0.92    1.14
 -13  -2   3    1.80    1.10
 -13   2  -3   -0.60    1.05
 -13  -2   3    1.88    1.33
 -13   2  -3    0.43    1.28
 -13  -2   3    1.11    2.69
 -13   2  -3    1.78    1.11
  13  -2   4    6.92    1.61
  13  -2   4    7.68    1.74
  13   2  -4    6.22    1.90
 -13  -2   4   10.96    1.92
 -13  -2   4    8.48    1.62
 -13   2  -4    7.06    1.75
 -13  -2   4    4.99    2.40
  13  -2   5   -0.32    1.87
  13  -2   5   -2.19    1.39
  13   2  -5    2.07    1.68
 -13  -2   5    1.06    1.33
 -13  -2   5    2.69    1.83
 -13   2  -5    0.73    1.57
 -13  -2   5   -3.80    2.62
  13   2  -6   11.69    2.23
  13  -2   6   10.99    2.43
 -13  -2   6   12.72    2.55
 -13   2  -6    9.91    1.94
 -13  -2   6    6.36    3.43
  13  -2   7    1.62    1.82
  13   2  -7    4.37    1.97
 -13  -2   7    1.09    1.80
 -13  -2   7    1.42    2.45
 -13   2  -7    3.76    1.71
  13  -2   8    4.60    2.11
  13   2  -8    6.23    2.26
 -13   2  -8    8.31    1.93
 -13  -2   8    5.26    3.68
 -13  -2   8    7.23    2.87
  13   2  -9    1.97    2.16
  13  -2   9    3.48    2.99
 -13   2  -9   -0.37    1.87
 -13  -2   9    0.25    2.21
 -13  -2   9   -0.42    2.74
  14   2   9   31.05    3.64
  14   2   8   37.91    3.73
  14  -2  -8   44.09    3.64
 -14  -2  -8   36.98    3.50
 -14   2   8   30.66    5.01
  14   2   7   11.17    2.40
  14  -2  -7    9.64    1.96
 -14   2   7    8.91    3.74
 -14  -2  -7   13.53    2.27
  14   2   6    0.91    1.87
  14  -2  -6    1.04    1.40
  14  -2  -6    2.96    1.66
 -14  -2  -6    3.05    1.85
 -14   2   6    2.50    3.09
  14  -2  -5    2.03    1.66
  14  -2  -5    1.62    1.21
  14   2   5    2.37    1.73
 -14   2   5    0.89    2.09
 -14  -2  -5    3.59    1.99
  14   2   4   20.81    2.46
  14   2   4   25.47    2.68
  14  -2  -4   23.87    2.13
  14  -2  -4   21.05    2.47
 -14   2   4   19.10    3.31
 -14  -2  -4   24.16    2.60
 -14   2   4   25.31    2.33
  14  -2  -3   11.20    1.65
  14   2   3    8.59    1.90
  14   2   3   11.83    2.06
 -14   2   3    8.75    1.68
 -14   2   3    4.97    2.56
 -14  -2  -3    8.27    1.59
  14   2   2   26.15    2.65
  14   2   2   21.99    2.38
  14  -2  -2   21.93    2.23
 -14  -2  -2   27.41    2.39
 -14  -2  -2   18.24    3.54
 -14   2   2   24.47    2.17
 -14   2   2   16.68    3.12
  14   2   1   68.17    4.79
  14  -2  -1   70.60    4.92
  14   2   1   70.25    5.02
  14  -2  -1   67.05    4.77
 -14  -2  -1   66.13    7.35
 -14  -2  -1   78.94    4.69
 -14   2   1   67.88    7.08
 -14   2   1   78.32    4.57
 -14  -2  -1   80.12    4.63
  14  -2   0  192.31   10.79
  14  -2   0  195.82   10.79
  14   2   0  197.44   10.79
  14   2   0  191.86   10.53
 -14   2   0  190.87   10.54
 -14  -2   0  205.85   11.57
 -14  -2   0  189.48   16.04
 -14   2   0  173.72   15.57
 -14  -2   0  195.06   10.63
  14   2  -1   74.15    8.05
  14   2  -1   79.55    4.96
  14  -2   1   77.86    4.92
  14  -2   1   77.21    4.83
 -14  -2   1   74.52    4.74
 -14  -2   1   78.88    5.19
 -14   2  -1   68.06    7.14
 -14  -2   1   75.79    8.35
 -14   2  -1   73.40    4.69
  14  -2   2   26.12    2.67
  14   2  -2   22.83    2.36
  14  -2   2   26.46    2.35
 -14   2  -2   15.93    2.98
 -14  -2   2   21.36    2.27
 -14  -2   2   23.20    2.40
 -14  -2   2   16.81    3.36
 -14   2  -2   22.02    2.39
  14  -2   3    7.26    1.72
  14   2  -3   10.76    1.79
  14  -2   3    9.99    2.00
 -14  -2   3   10.97    1.59
 -14  -2   3   11.09    1.85
 -14  -2   3    7.89    3.30
 -14   2  -3    9.45    1.92
 -14   2  -3    9.53    1.91
  14   2  -4   30.50    2.68
  14  -2   4   18.10    2.32
  14  -2   4   20.59    2.45
 -14  -2   4   21.25    2.58
 -14  -2   4   23.29    2.40
 -14  -2   4   13.70    3.36
 -14   2  -4   24.73    2.51
  14   2  -5    1.74    1.91
  14  -2   5    1.97    2.11
  14  -2   5   -0.74    1.54
 -14  -2   5    0.23    3.05
 -14   2  -5    1.46    1.69
 -14  -2   5    2.95    1.54
 -14  -2   5    2.20    1.47
  14   2  -6    1.22    1.85
  14  -2   6    0.76    2.21
 -14   2  -6    1.54    1.70
 -14  -2   6    1.46    3.30
 -14  -2   6    0.74    1.58
  14  -2   7   12.92    2.37
  14   2  -7   12.02    2.33
 -14   2  -7    9.59    2.26
 -14  -2   7   10.17    2.36
 -14  -2   7    5.90    3.05
  14   2  -8   37.26    3.60
  14  -2   8   35.70    3.61
 -14  -2   8   33.91    4.33
 -14   2  -8   34.03    3.31
 -14  -2   8   29.93    5.50
  14   2  -9   29.70    3.25
 -14   2  -9   25.73    3.03
  15   2   9    0.80    2.61
  15  -2  -8    2.98    2.04
  15   2   8    3.72    2.47
 -15   2   8    6.69    3.96
 -15  -2  -8    7.51    2.17
  15   2   7    2.78    2.18
  15  -2  -7    1.66    1.99
 -15   2   7    2.41    3.46
 -15  -2  -7    4.45    2.04
  15   2   6   29.12    3.23
  15  -2  -6   31.72    3.02
 -15   2   6   28.26    4.94
 -15  -2  -6   36.07    3.45
  15   2   5    0.45    1.39
  15  -2  -5    1.75    1.82
 -15  -2  -5    1.08    1.85
 -15   2   5   -1.37    2.73
  15   2   4    4.63    1.92
  15  -2  -4    4.66    1.90
  15   2   4    5.30    1.93
 -15   2   4    2.49    2.72
 -15  -2  -4    6.48    1.61
 -15   2   4    4.34    1.65
  15  -2  -3    3.61    1.82
  15  -2  -3    2.74    1.03
  15   2   3    1.90    1.79
  15   2   3    6.55    2.00
 -15   2   3    1.77    2.50
 -15   2   3    4.23    1.65
 -15  -2  -3    5.80    1.91
  15  -2  -2   63.71    4.67
  15   2   2   66.94    4.47
  15   2   2   68.94    4.32
 -15  -2  -2   59.36    7.37
 -15   2   2   59.85    6.87
 -15   2   2   61.91    4.39
 -15  -2  -2   63.26    4.30
  15  -2  -1   12.30    1.89
  15  -2  -1   12.02    2.38
  15   2   1   12.14    2.07
  15   2   1   16.61    2.08
 -15   2   1    7.77    2.56
 -15  -2  -1   17.03    1.58
 -15  -2  -1    5.08    3.20
 -15  -2  -1   13.64    2.18
 -15   2   1   12.56    2.03
  15  -2   0    0.33    1.40
  15  -2   0    1.55    1.34
  15   2   0    3.09    1.81
 -15  -2   0   -0.40    2.82
 -15   2   0    3.81    1.65
 -15  -2   0    2.59    1.01
 -15   2   0    0.26    1.96
 -15  -2   0    0.55    1.24
  15  -2   1   14.29    2.40
  15  -2   1   12.10    2.23
  15   2  -1   12.84    1.94
 -15   2  -1   12.45    2.07
 -15  -2   1   14.68    1.69
 -15  -2   1   13.61    2.11
 -15   2  -1    7.53    2.51
 -15  -2   1    7.73    3.43
  15   2  -2   68.04    4.91
  15  -2   2   64.59    4.88
  15  -2   2   66.13    4.77
 -15  -2   2   59.30    7.13
 -15   2  -2   56.61    6.65
 -15  -2   2   72.78    4.88
 -15  -2   2   65.90    4.32
 -15   2  -2   64.87    4.32
  15   2  -3    3.03    1.52
  15  -2   3    4.21    1.49
  15  -2   3    2.78    1.60
 -15   2  -3    3.48    1.78
 -15  -2   3   -0.53    3.02
 -15   2  -3    4.77    1.45
 -15  -2   3    5.62    1.64
 -15  -2   3    1.97    1.27
  15  -2   4    5.03    1.52
  15   2  -4    4.36    1.60
  15  -2   4    6.58    1.74
 -15   2  -4    5.99    1.98
 -15  -2   4    7.25    1.96
 -15  -2   4    0.44    3.09
 -15  -2   4    6.33    1.79
  15  -2   5   -1.77    2.12
  15  -2   5    0.14    1.80
  15   2  -5    2.28    2.05
 -15  -2   5    1.53    1.61
 -15   2  -5    1.78    1.84
 -15  -2   5   -3.26    3.09
 -15  -2   5    3.80    2.05
  15  -2   6   32.08    3.54
  15   2  -6   36.13    3.39
 -15   2  -6   29.00    2.99
 -15  -2   6   30.89    3.55
 -15  -2   6   21.05    4.85
  15   2  -7    5.08    2.38
  15  -2   7    5.27    2.09
 -15   2  -7    1.73    1.91
 -15  -2   7   -0.57    2.74
 -15  -2   7    4.30    2.65
  15   2  -8    2.92    2.38
  15  -2   8    4.56    2.28
 -15  -2   8    0.79    3.00
 -15  -2   8    3.47    2.91
 -15   2  -8    6.75    2.35
  15   2  -9    4.36    2.36
 -15   2  -9    1.68    2.28
  16   2   8    1.68    2.53
  16  -2  -8    2.60    2.18
 -16  -2  -8    4.31    2.40
  16   2   7    6.31    2.53
  16  -2  -7   13.82    2.32
 -16  -2  -7    7.99    2.35
 -16   2   7    8.18    4.03
  16   2   6    9.48    2.53
  16  -2  -6   10.13    2.26
 -16   2   6    8.88    3.13
 -16  -2  -6   12.15    2.44
  16  -2  -5   34.33    3.30
  16   2   5   30.88    3.28
 -16  -2  -5   37.96    3.46
 -16   2   5   25.57    4.89
  16   2   4   42.37    4.06
  16  -2  -4   46.11    4.08
  16   2   4   48.50    3.68
 -16  -2  -4   49.00    4.13
 -16   2   4   51.32    3.75
 -16   2   4   30.92    5.31
  16   2   3   35.24    3.32
  16   2   3   41.10    3.32
  16  -2  -3   36.23    3.38
 -16   2   3   35.98    3.35
 -16   2   3   26.78    4.53
 -16  -2  -3   40.99    3.67
  16   2   2   31.73    3.16
  16  -2  -2   25.69    2.86
  16   2   2   22.98    2.73
 -16  -2  -2   27.18    2.88
 -16  -2  -2   17.31    3.94
 -16   2   2   27.14    2.71
 -16   2   2   22.03    3.77
  16   2   1    2.63    1.82
  16  -2  -1    4.90    2.03
  16  -2  -1    4.29    2.21
  16   2   1    6.38    2.13
 -16   2   1    4.37    1.43
 -16   2   1    2.09    2.23
 -16  -2  -1    4.13    1.50
 -16  -2  -1   -1.88    2.81
  16  -2   0   22.77    2.66
  16   2   0   27.76    3.03
  16  -2   0   25.38    2.89
 -16   2   0   23.98    2.68
 -16  -2   0   24.51    2.80
 -16  -2   0   27.53    2.49
 -16   2   0   20.32    3.53
 -16  -2   0   16.74    4.13
  16  -2   1    0.70    2.06
  16   2  -1    2.47    2.06
  16  -2   1    1.78    1.47
 -16   2  -1    3.75    1.48
 -16  -2   1    1.80    3.09
 -16  -2   1    5.75    1.36
 -16  -2   1    5.43    1.95
 -16   2  -1    1.31    2.46
  16  -2   2   28.44    2.81
  16  -2   2   27.58    2.83
  16   2  -2   32.26    3.25
 -16   2  -2   21.25    3.68
 -16   2  -2   30.04    2.95
 -16  -2   2   30.73    2.75
 -16  -2   2   33.36    3.30
 -16  -2   2   21.58    4.02
  16  -2   3   37.17    3.63
  16   2  -3   37.08    3.39
  16  -2   3   34.18    3.47
 -16  -2   3   41.79    3.13
 -16   2  -3   38.59    4.61
 -16  -2   3   23.86    5.05
 -16  -2   3   44.30    3.84
 -16   2  -3   33.90    3.26
  16  -2   4   46.65    4.12
  16   2  -4   46.42    3.79
  16  -2   4   42.68    4.00
 -16  -2   4   49.36    3.84
 -16  -2   4   32.19    5.72
 -16   2  -4   45.85    3.56
 -16  -2   4   49.29    4.48
  16   2  -5   35.83    3.54
  16  -2   5   32.44    3.51
 -16  -2   5   31.19    3.52
 -16  -2   5   17.42    4.78
 -16   2  -5   36.04    3.08
  16  -2   6   10.59    2.84
  16   2  -6   11.57    2.55
 -16   2  -6   12.45    2.40
 -16  -2   6    5.48    3.95
 -16  -2   6   10.42    2.75
  16  -2   7    7.54    2.33
  16   2  -7   13.30    2.56
 -16  -2   7   14.17    3.09
 -16   2  -7    5.90    2.24
 -16  -2   7    3.24    3.17
  16   2  -8    0.25    2.13
 -16  -2   8    3.99    2.32
 -16   2  -8   -1.29    2.32
  17   2   8   -2.18    2.55
  17  -2  -8    1.91    2.27
 -17  -2  -8    2.00    2.22
  17   2   7   -0.97    2.39
  17  -2  -7    4.29    2.39
 -17  -2  -7    4.11    2.31
 -17   2   7   -2.06    3.75
  17  -2  -6   -0.36    2.04
  17   2   6    2.25    2.32
 -17  -2  -6    1.90    2.26
 -17   2   6    1.69    3.65
  17  -2  -5   -1.06    1.98
  17   2   5   -1.39    2.13
 -17  -2  -5    1.16    2.05
 -17   2   5    1.20    3.15
  17   2   4    3.98    2.16
  17   2   4    0.50    1.53
  17  -2  -4    0.38    2.09
 -17   2   4   -0.36    2.92
 -17   2   4   -0.77    1.73
 -17  -2  -4    2.49    2.09
  17   2   3   -0.13    1.45
  17  -2  -3    3.52    2.13
  17   2   3    1.12    2.07
 -17  -2  -3    3.30    2.06
 -17   2   3   -1.98    1.93
 -17   2   3    0.56    1.82
  17   2   2    3.25    2.14
  17  -2  -2    3.01    1.62
  17   2   2   -0.35    1.94
 -17   2   2    2.80    2.67
 -17  -2  -2    4.18    1.61
 -17   2   2    3.44    1.92
 -17  -2  -2    1.29    3.04
  17  -2  -1    1.65    2.11
  17   2   1    1.41    1.49
  17  -2  -1   -1.53    1.65
  17   2   1    3.05    2.17
 -17   2   1   -0.18    2.42
 -17   2   1    2.56    1.44
 -17  -2  -1   -0.14    3.03
 -17  -2  -1    2.81    2.00
  17  -2   0    0.29    1.55
  17   2   0    0.18    1.55
  17  -2   0   -0.17    1.60
 -17   2   0   -0.30    1.37
 -17  -2   0    0.79    1.45
 -17   2   0   -2.90    2.47
 -17  -2   0   -4.27    2.86
  17  -2   1   -1.21    1.60
  17  -2   1   -1.39    2.07
  17   2  -1    1.91    2.19
 -17  -2   1    2.21    2.51
 -17  -2   1    2.17    1.48
 -17   2  -1    0.54    1.43
 -17   2  -1   -0.35    2.37
 -17  -2   1    3.59    1.32
  17   2  -2    2.94    2.22
  17  -2   2    4.05    2.25
  17  -2   2    0.04    2.20
 -17   2  -2    0.75    1.46
 -17   2  -2    0.06    2.31
 -17  -2   2    1.94    1.56
 -17  -2   2    3.88    2.02
 -17  -2   2    2.51    2.61
  17  -2   3   -1.51    2.01
  17  -2   3   -0.26    2.23
  17   2  -3    0.59    2.21
 -17  -2   3    3.55    1.87
 -17  -2   3    1.95    1.68
 -17   2  -3    0.08    1.44
 -17  -2   3   -2.87    3.32
  17  -2   4    2.00    2.16
  17   2  -4    3.61    2.26
  17  -2   4    0.47    2.39
 -17  -2   4    2.50    1.95
 -17  -2   4    2.67    1.91
 -17   2  -4    0.08    2.03
 -17  -2   4   -3.02    3.43
  17   2  -5    3.30    2.38
  17  -2   5    0.91    2.39
 -17  -2   5   -0.33    2.72
 -17   2  -5   -2.05    2.04
 -17  -2   5    5.39    2.23
  17   2  -6    5.90    2.37
  17  -2   6   -1.05    2.53
 -17   2  -6   -0.54    2.11
 -17  -2   6    1.61    2.28
 -17  -2   6   -1.12    2.77
  17   2  -7    3.70    2.37
  17  -2   7    2.74    2.18
 -17  -2   7   -0.40    2.53
 -17   2  -7   -0.20    2.20
 -17  -2   7   -4.83    3.91
  18   2   7   18.30    3.28
  18  -2  -7   16.10    2.84
 -18  -2  -7   15.73    3.20
  18  -2  -6   15.69    3.06
  18   2   6   17.18    2.95
 -18   2   6   16.84    3.96
 -18  -2  -6   25.87    3.20
  18   2   5   12.77    2.68
  18  -2  -5   13.78    2.58
 -18   2   5    7.93    3.91
 -18  -2  -5   13.63    2.71
  18   2   4   24.72    3.13
  18  -2  -4   27.11    3.21
 -18   2   4   17.79    3.73
 -18  -2  -4   21.46    3.05
  18   2   3   26.24    3.16
  18   2   3   17.92    2.87
  18  -2  -3   23.39    3.04
 -18   2   3   10.32    3.79
 -18  -2  -3   25.07    3.00
 -18   2   3   23.55    2.78
  18   2   2    9.33    2.55
  18   2   2    6.39    2.33
  18  -2  -2    5.89    1.95
 -18  -2  -2    3.55    3.33
 -18  -2  -2    9.58    2.45
 -18   2   2    2.14    2.78
 -18   2   2    6.99    2.20
  18  -2  -1    6.73    1.96
  18   2   1    5.61    1.84
  18  -2  -1    5.53    2.12
  18   2   1    6.45    1.99
 -18  -2  -1    7.60    2.31
 -18   2   1    9.80    2.28
 -18   2   1    5.89    2.96
 -18  -2  -1    4.62    3.48
  18  -2   0    2.49    1.75
  18   2   0    1.22    2.34
  18  -2   0    0.98    1.85
 -18   2   0    3.47    2.09
 -18   2   0    1.79    2.64
 -18  -2   0    5.85    2.26
 -18  -2   0    0.40    3.38
  18  -2   1    5.59    2.50
  18  -2   1    7.08    2.48
  18   2  -1   10.05    2.11
 -18   2  -1    4.47    3.05
 -18  -2   1    6.74    2.98
 -18   2  -1    8.20    2.36
 -18  -2   1    7.94    2.33
  18  -2   2    3.70    2.41
  18  -2   2    5.95    2.01
  18   2  -2    9.10    2.13
 -18  -2   2    6.20    3.03
 -18   2  -2    3.76    2.69
 -18  -2   2   10.86    2.35
 -18  -2   2    8.71    1.88
 -18   2  -2    3.60    2.17
  18  -2   3   21.31    2.75
  18  -2   3   22.48    2.70
  18   2  -3   23.62    3.24
 -18  -2   3   21.32    2.65
 -18   2  -3   21.68    2.88
 -18  -2   3   23.40    2.85
 -18  -2   3    8.43    4.31
  18  -2   4   27.04    3.27
  18  -2   4   21.47    3.27
  18   2  -4   27.92    3.43
 -18   2  -4   23.00    3.12
 -18  -2   4   24.13    3.04
 -18  -2   4   20.89    5.13
 -18  -2   4   27.40    3.00
  18   2  -5   15.05    2.92
  18  -2   5   10.64    2.40
 -18  -2   5   12.54    2.70
 -18   2  -5   12.37    2.68
 -18  -2   5    4.43    3.39
  18   2  -6   22.05    3.19
  18  -2   6   18.76    3.31
 -18   2  -6   21.38    3.01
 -18  -2   6   15.68    4.29
 -18  -2   6   21.74    3.42
 -18  -2   7   19.00    3.60
  19   2   7    3.06    2.76
  19  -2  -6   11.19    2.78
  19   2   6    9.53    2.93
 -19   2   6    6.66    4.42
 -19  -2  -6   13.71    2.92
  19   2   5    1.71    2.47
  19  -2  -5    0.68    2.34
 -19   2   5   -2.39    3.61
 -19  -2  -5    2.43    2.48
  19   2   4    0.75    1.76
  19  -2  -4    1.21    2.50
 -19   2   4   -0.53    3.37
 -19  -2  -4    2.97    2.37
  19   2   3    3.08    2.48
  19   2   3    3.50    2.41
  19  -2  -3    3.00    2.47
 -19  -2  -3    1.77    2.38
 -19   2   3   -0.57    3.11
 -19   2   3    3.15    2.20
  19   2   2   31.21    3.57
  19  -2  -2   36.34    3.45
  19   2   2   44.25    4.06
 -19  -2  -2   45.13    3.66
 -19   2   2   26.56    4.83
 -19   2   2   38.76    3.44
 -19  -2  -2   30.35    5.28
  19  -2  -1    4.55    1.98
  19   2   1   10.43    2.75
  19   2   1    3.66    1.89
 -19  -2  -1    4.52    2.39
 -19  -2  -1   -0.32    3.49
 -19   2   1    3.57    2.89
 -19   2   1    8.57    2.43
  19  -2   0   -0.01    2.41
  19  -2   0    0.48    1.87
  19   2   0    1.03    1.83
 -19  -2   0    1.87    1.70
 -19  -2   0   -1.97    3.38
 -19   2   0   -1.36    2.89
 -19   2   0    0.76    2.20
  19   2  -1    8.28    2.73
  19  -2   1    5.18    2.68
  19  -2   1    4.21    1.99
 -19  -2   1   -1.69    3.48
 -19  -2   1    5.74    1.86
 -19   2  -1    6.13    2.38
 -19   2  -1    1.10    2.99
  19   2  -2   40.59    4.11
  19  -2   2   34.97    3.56
  19  -2   2   32.31    3.91
 -19   2  -2   42.93    3.89
 -19  -2   2   47.12    3.62
 -19  -2   2   29.26    5.03
  19  -2   3    2.39    2.54
  19  -2   3    4.84    2.74
  19   2  -3    5.63    2.09
 -19  -2   3    4.13    1.86
 -19   2  -3    0.83    2.39
 -19  -2   3   -3.66    3.74
 -19  -2   3    3.87    2.27
  19  -2   4    0.86    2.62
  19   2  -4    1.91    2.60
  19  -2   4   -0.93    2.31
 -19  -2   4    2.48    2.02
 -19   2  -4    0.92    1.76
 -19  -2   4   -2.40    4.03
 -19  -2   4    1.18    2.13
  19  -2   5   -0.63    2.77
  19   2  -5    0.02    2.53
 -19  -2   5   -1.51    3.15
 -19   2  -5    0.25    2.34
 -19  -2   5    1.09    2.33
 -19  -2   6   13.62    3.11
  20   2   6   -1.12    2.66
  20   2   5   -1.11    2.53
 -20   2   5   -1.89    2.79
  20  -2  -4   -0.55    2.62
  20   2   4    0.96    2.58
 -20   2   4   -0.38    3.58
 -20  -2  -4    6.77    2.72
  20   2   3    3.97    2.01
  20  -2  -3    5.73    2.74
  20   2   3    6.43    2.18
 -20  -2  -3    8.01    2.13
 -20   2   3    4.24    2.79
 -20   2   3    7.24    2.47
  20   2   2   11.13    3.02
  20  -2  -2    8.31    2.87
  20   2   2    8.37    2.69
 -20   2   2    3.50    3.40
 -20  -2  -2    2.56    3.71
 -20  -2  -2   12.38    2.80
 -20   2   2   13.81    2.28
  20  -2  -1   32.37    3.71
  20   2   1   35.14    3.90
 -20  -2  -1   18.57    4.79
 -20   2   1   26.81    3.35
 -20  -2  -1   26.51    3.00
 -20   2   1   22.16    4.48
  20  -2   0   49.10    4.77
  20  -2   0   56.30    4.72
  20   2   0   60.65    5.41
 -20  -2   0   62.67    5.03
 -20   2   0   43.10    6.09
 -20  -2   0   46.79    6.71
 -20   2   0   59.83    4.93
  20  -2   1   22.92    3.50
  20   2  -1   25.65    3.18
  20  -2   1   29.47    3.71
 -20   2  -1   29.50    3.04
 -20  -2   1   16.51    4.88
 -20  -2   1   33.44    3.52
  20  -2   2    2.77    2.88
  20   2  -2    9.68    2.40
  20  -2   2   10.33    2.97
 -20  -2   2   13.16    2.73
 -20   2  -2    9.32    2.71
 -20  -2   2    5.20    3.31
  20  -2   3    7.84    2.91
  20   2  -3    9.49    3.00
  20  -2   3    3.91    2.24
 -20   2  -3    6.00    2.05
 -20  -2   3    6.67    2.42
 -20  -2   3   -3.13    4.05
  20  -2   4    0.23    2.84
  20   2  -4   -0.69    1.96
 -20  -2   4   -4.50    4.13
 -20  -2   4    3.64    2.33
 -20   2  -4    3.47    2.65
 -20  -2   5    3.64    2.45
 -20  -2   6    2.86    2.84
  21   2   5   -5.37    2.60
  21   2   4    0.36    2.63
 -21   2   4   -2.69    3.65
  21  -2  -3    1.64    2.77
  21   2   3   -1.99    2.50
 -21  -2  -3    6.05    2.80
 -21   2   3    0.01    3.60
  21   2   2    6.98    2.76
  21  -2  -2    7.09    3.07
  21   2   2   10.45    2.55
 -21  -2  -2   17.08    3.11
 -21  -2  -2    7.93    4.09
 -21   2   2    9.72    2.73
 -21   2   2    4.31    3.45
  21  -2  -1   -4.71    2.71
  21   2   1    0.76    2.08
 -21   2   1    3.31    1.97
 -21  -2  -1    2.80    2.67
 -21   2   1   -7.29    2.79
 -21  -2  -1   -2.72    3.40
  21  -2   0    2.90    2.84
  21   2   0    0.73    2.10
  21  -2   0    1.02    2.20
 -21   2   0   -5.02    3.22
 -21   2   0    1.00    1.93
 -21  -2   0    1.68    1.93
 -21  -2   0   -3.64    3.31
  21   2  -1    2.93    2.88
  21  -2   1   -1.34    2.00
  21  -2   1   -0.87    2.79
 -21  -2   1   -2.92    3.74
 -21  -2   1    3.32    1.98
 -21   2  -1   -1.55    2.55
  21   2  -2    9.03    3.16
  21  -2   2   11.34    3.27
  21  -2   2    8.19    2.47
 -21  -2   2    9.55    2.22
 -21  -2   2    2.81    3.28
 -21   2  -2    7.97    2.28
  21  -2   3   -0.57    2.86
  21   2  -3    4.70    2.92
  21  -2   3   -0.19    2.79
 -21  -2   3    3.85    2.52
 -21   2  -3    2.75    2.07
 -21  -2   3   -6.12    4.08
 -21  -2   4   -3.75    4.33
  22   2   3    3.66    2.93
 -22   2   3   -0.02    3.79
  22   2   2    1.41    2.18
  22   2   2    3.20    3.11
 -22  -2  -2   -1.52    4.10
 -22  -2  -2    4.03    2.20
 -22   2   2   -4.60    3.44
 -22   2   2    7.09    2.83
  22   2   1   11.55    3.38
  22  -2  -1    9.13    3.32
 -22   2   1   -2.88    3.37
 -22  -2  -1    2.06    4.02
 -22   2   1    9.28    2.33
 -22  -2  -1   11.87    3.05
  22  -2   0   12.19    2.81
  22  -2   0   15.25    3.00
  22   2   0   15.48    3.53
 -22  -2   0   22.00    3.37
 -22  -2   0    7.73    3.49
 -22   2   0   12.89    2.60
  22   2  -1   10.80    3.31
  22  -2   1    5.74    3.18
  22  -2   1    5.94    2.49
 -22   2  -1    4.64    3.00
 -22  -2   1    1.54    4.22
 -22  -2   1    6.96    2.89
  22  -2   2   -1.38    3.00
  22   2  -2    7.67    3.28
 -22   2  -2    4.57    2.97
 -22  -2   2    4.72    2.73
 -22  -2   2    0.54    3.31
  22  -2   3    9.56    2.73
 -22  -2   3    2.68    5.09
 -22  -2   3   13.28    3.06
  23   2   2    8.77    3.48
 -23   2   2    5.40    2.95
 -23   2   2   -0.66    3.82
  23   2   1    5.00    3.27
 -23  -2  -1   -0.09    3.99
 -23   2   1    1.77    2.85
  23   2   0   -1.74    3.17
 -23   2   0    1.71    2.96
 -23  -2   0   -5.67    3.62
  23  -2   1   -0.07    2.41
 -23  -2   1   -4.22    4.02
 -23  -2   1    6.08    2.87
  23  -2   2    4.19    2.63
 -23  -2   2    4.67    2.89
   0   3  11    2.18    4.05
   0   3  11    0.70    2.23
   0   3  11   -0.46    2.56
   0   3  10   -0.28    1.67
   0   3  10    0.22    3.91
   0   3  10   -0.31    2.33
   0   3  10    0.57    1.88
   0   3   9   -1.50    3.39
   0   3   9   -0.58    1.40
   0  -3  -8    2.13    2.22
   0   3   8   -0.47    1.20
   0   3   8    0.84    3.30
   0   3   7   -0.21    2.91
   0  -3  -7   -0.88    1.77
   0   3   6   -0.70    2.52
   0  -3  -6    2.46    1.65
   0   3   5    0.22    0.24
   0   3   5    0.17    0.24
   0  -3  -5    0.24    0.37
   0   3   5   -0.99    1.52
   0  -3  -5   -0.64    0.45
   0  -3  -5   -0.21    1.42
   0  -3  -4   -0.14    1.19
   0  -3  -4   -0.65    0.38
   0   3   4   -0.22    1.32
   0   3   4   -0.09    0.38
   0   3   4   -0.26    0.34
   0   3   3    0.15    0.37
   0  -3  -3   -0.36    0.45
   0   3   3   -0.32    0.37
   0   3   3   -0.73    1.51
   0  -3  -3   -0.31    0.41
   0   3   2   -0.16    0.35
   0  -3  -2   -0.42    0.41
   0   3   2   -0.12    0.34
   0   3   2    0.08    1.01
   0  -3  -2   -0.39    0.45
   0  -3  -2   -0.71    0.81
   0   3   2   -0.02    0.47
   0  -3  -1   -0.25    0.42
   0   3   1    0.05    1.09
   0   3   1    0.02    0.32
   0   3   1   -0.23    0.40
   0  -3  -1    0.47    0.44
   0  -3  -1    0.29    0.50
   0  -3  -1   -0.30    0.67
   0   3   0   -0.15    0.71
   0  -3   0    0.28    0.62
   0  -3   0   -0.12    0.35
   0  -3   0   -0.20    0.21
   0  -3   0    0.37    0.48
   0   3   0    0.32    0.43
   0  -3   0    0.28    0.50
   0   3   0   -0.21    0.30
   0   3  -1    0.19    0.40
   0  -3   1   -0.18    0.57
   0  -3   1    0.56    0.59
   0  -3   1   -0.36    0.36
   0   3  -1   -0.08    0.44
   0  -3   1   -0.33    0.48
   0  -3   1    0.48    0.82
   0   3  -1   -0.03    0.37
   0   3  -1    0.94    1.09
   0   3  -1    0.95    0.62
   0  -3   2   -0.04    0.54
   0  -3   2   -0.40    0.38
   0   3  -2   -0.48    0.60
   0  -3   2    0.63    0.79
   0   3  -2   -0.17    1.24
   0  -3   2    0.94    1.02
   0   3  -2   -0.53    0.46
   0   3  -2    0.06    0.73
   0  -3   2    0.16    0.51
   0  -3   3    0.69    0.53
   0   3  -3   -0.53    0.61
   0   3  -3   -0.13    0.49
   0   3  -3   -0.15    0.62
   0  -3   3    0.00    0.67
   0  -3   3    0.23    1.18
   0  -3   3    0.88    0.99
   0  -3   3    0.60    0.57
   0   3  -3   -0.51    0.53
   0  -3   4    0.91    1.11
   0  -3   4    0.19    0.52
   0   3  -4    0.79    0.52
   0  -3   4   -1.03    1.00
   0  -3   4   -0.57    1.34
   0   3  -4   -1.05    0.59
   0   3  -4    0.05    0.56
   0   3  -5   -0.07    0.62
   0  -3   5   -0.03    0.59
   0   3  -5    0.74    0.78
   0  -3   5   -0.90    1.11
   0  -3   5   -0.76    1.28
   0  -3   6    0.73    1.20
   0  -3   6   -0.45    1.28
   0   3  -6    1.20    0.74
   0  -3   6   -0.41    0.58
   0   3  -6   -0.62    0.67
   0   3  -7    0.51    0.73
   0   3  -7    1.06    0.75
   0  -3   7    1.33    1.38
   0  -3   7   -0.48    1.43
   0  -3   8    0.25    1.66
   0   3  -8   -0.09    0.79
   0  -3   8   -2.07    1.96
   0  -3   8    0.78    1.36
   0   3  -9    0.11    0.79
   0  -3   9   -1.56    2.21
   0  -3   9   -0.31    2.05
   0  -3  10   -1.40    2.32
   0  -3  10    1.22    2.54
   0  -3  11    1.45    2.80
   0  -3  11   -0.55    2.53
   1   3  11    9.25    3.10
   1   3  11   11.99    5.11
  -1   3  11   10.35    4.54
  -1   3  11    8.96    3.04
  -1   3  11    8.23    2.57
   1   3  10    0.86    3.03
   1   3  10    2.99    1.79
   1   3  10    3.59    2.08
  -1   3  10    1.10    1.90
  -1   3  10    4.29    3.97
  -1   3  10    1.92    2.41
   1   3   9   11.61    4.89
   1   3   9   20.64    2.32
  -1   3   9   22.59    2.28
  -1   3   9   12.74    4.61
   1   3   8    5.30    3.96
   1  -3  -8   13.06    2.66
   1   3   8   11.94    1.70
  -1  -3  -8   13.64    2.32
  -1   3   8   10.59    4.01
   1   3   7   22.93    5.22
   1   3   7   38.14    2.65
   1  -3  -7   33.99    3.33
  -1   3   7   23.93    4.71
  -1  -3  -7   35.58    3.12
   1   3   6   21.82    1.76
   1   3   6   14.50    3.95
   1  -3  -6   19.28    2.18
  -1   3   6   14.99    3.40
  -1  -3  -6   23.50    2.59
   1   3   5  132.94   14.06
   1  -3  -5  135.40    7.21
   1   3   5  147.21    7.30
   1  -3  -5  134.44    7.15
   1   3   5  136.34    7.10
   1  -3  -5  132.49    7.92
   1   3   5  141.90    7.09
  -1  -3  -5  138.23    7.97
  -1   3   5  138.76    7.11
  -1   3   5  139.75    7.09
  -1   3   5  132.01   13.84
  -1  -3  -5  134.41    7.22
  -1  -3  -5  138.56    7.14
   1   3   4  181.07    9.31
   1  -3  -4  178.24    9.29
   1   3   4  188.51    9.26
   1   3   4  171.79   17.09
   1   3   4  185.52    9.28
  -1  -3  -4  175.68    9.29
  -1   3   4  185.91    9.27
  -1   3   4  164.72   16.89
  -1  -3  -4  177.23    9.84
  -1   3   4  174.79    9.27
   1   3   3  223.50   11.55
   1   3   3  215.67   20.76
   1  -3  -3  228.29   11.78
   1  -3  -3  225.06   11.74
   1   3   3  226.45   11.77
  -1   3   3  237.95   11.74
  -1  -3  -3  229.54   11.76
  -1   3   3  236.02   11.74
  -1  -3  -3  230.41   11.85
  -1   3   3  211.29   20.64
   1  -3  -2   83.54    4.59
   1   3   2   87.07    4.61
   1   3   2   89.22    5.16
   1   3   2   81.38    8.52
   1  -3  -2   90.23    8.52
   1  -3  -2   86.61    4.63
   1   3   2   85.91    4.65
   1   3   2   83.50    4.40
  -1  -3  -2   86.32    4.69
  -1  -3  -2   85.35    4.62
  -1   3   2   91.39    4.50
  -1   3   2   88.49    4.59
  -1   3   2   87.63    4.60
  -1   3   2   78.19    8.56
   1  -3  -1   84.63    4.57
   1   3   1   74.53    4.59
   1   3   1   84.68    4.57
   1   3   1   83.26    8.35
   1  -3  -1   84.20    4.58
   1  -3  -1   85.81    4.42
   1   3   1   87.92    5.09
   1  -3  -1   95.69    8.25
  -1   3   1   87.23    8.21
  -1  -3  -1   88.47    5.14
  -1   3   1   88.42    5.15
  -1  -3  -1   88.19    4.66
  -1  -3  -1   85.34    4.60
  -1   3   1   72.07    4.56
  -1   3   1   91.25    4.57
  -1   3   1   86.03    4.38
  -1  -3  -1   86.15    8.20
   1  -3   0   79.74    4.39
   1   3   0   78.67    4.45
   1  -3   0   87.34    7.71
   1   3   0   82.05    4.39
   1   3   0   87.91    6.47
   1  -3   0   82.04    4.40
   1  -3   0   80.42    4.93
   1  -3   0   81.85    4.24
   1   3   0   83.92    4.93
   1   3   0   74.86    7.65
  -1  -3   0   82.17    4.45
  -1   3   0   80.11    4.38
  -1  -3   0   81.96    4.95
  -1   3   0   79.52    4.20
  -1   3   0   81.01    7.82
  -1   3   0   82.28    4.92
  -1   3   0   81.11    4.42
  -1  -3   0   83.40    7.70
  -1  -3   0   78.16    4.41
   1   3  -1   85.22    8.25
   1  -3   1   84.28    4.65
   1   3  -1   91.21    4.77
   1  -3   1   86.80    4.77
   1   3  -1   90.22    4.88
   1  -3   1   94.81    8.29
   1  -3   1   85.97    4.77
   1   3  -1   82.76    5.36
   1  -3   1   87.85    5.42
   1   3  -1   87.67    7.04
  -1  -3   1   83.93    4.76
  -1  -3   1   87.42    5.45
  -1   3  -1   92.30    6.87
  -1   3  -1   90.54    5.39
  -1   3  -1   88.09    8.33
  -1  -3   1   95.63    8.17
  -1   3  -1   89.17    4.75
  -1  -3   1   91.37    6.99
  -1  -3   1   90.30    4.83
  -1   3  -1   86.70    4.78
   1  -3   2   97.71    8.38
   1  -3   2   80.24    5.34
   1   3  -2   85.62    4.68
   1  -3   2   86.65    4.67
   1  -3   2   88.95    4.72
   1  -3   2   90.05    6.72
   1   3  -2   89.98    8.22
   1   3  -2   89.64    5.40
   1   3  -2   82.94    7.05
   1  -3   2   83.89    4.68
   1   3  -2   83.19    4.78
  -1   3  -2   83.82    4.64
  -1  -3   2   93.69    8.03
  -1  -3   2   89.47    7.10
  -1   3  -2   82.65    4.69
  -1  -3   2   86.71    5.45
  -1   3  -2   91.40    8.50
  -1   3  -2   76.64    6.80
  -1  -3   2   88.08    4.67
  -1  -3   2   93.47    4.80
  -1   3  -2   81.89    5.35
   1   3  -3  241.05   18.15
   1  -3   3  235.58   12.37
   1  -3   3  244.45   14.14
   1  -3   3  262.03   21.17
   1   3  -3  232.89   12.46
   1  -3   3  197.64   17.93
   1   3  -3  232.79   12.38
   1  -3   3  248.76   12.43
   1   3  -3  231.11   14.11
  -1  -3   3  241.28   12.38
  -1  -3   3  251.48   12.48
  -1  -3   3  224.06   18.20
  -1   3  -3  232.57   14.10
  -1  -3   3  241.07   14.23
  -1   3  -3  237.68   12.36
  -1   3  -3  239.06   12.41
  -1  -3   3  254.16   20.89
  -1   3  -3  240.11   17.90
   1   3  -4  186.81   13.89
   1   3  -4  180.41    9.47
   1  -3   4  162.76   13.84
   1  -3   4  197.29   16.48
   1  -3   4  180.81   10.97
   1  -3   4  182.86    9.46
  -1  -3   4  177.62   11.03
  -1  -3   4  180.05    9.44
  -1   3  -4  185.57    9.45
  -1  -3   4  163.68   14.00
  -1  -3   4  188.65   16.16
  -1   3  -4  178.03    9.50
   1  -3   5  137.53   10.94
   1  -3   5  140.77    8.78
   1  -3   5  139.46    7.37
   1   3  -5  137.88    7.45
   1   3  -5  135.35    7.39
  -1   3  -5  135.91    7.39
  -1  -3   5  147.59   12.89
  -1  -3   5  138.97    7.36
  -1   3  -5  137.87    7.36
  -1  -3   5  145.63    9.00
  -1  -3   5  133.86   11.13
   1  -3   6   18.99    1.55
   1  -3   6   16.48    2.30
   1  -3   6   19.28    1.90
   1   3  -6   22.48    1.62
   1   3  -6   20.84    1.69
   1  -3   6   17.45    2.15
  -1   3  -6   19.91    1.52
  -1  -3   6   14.34    2.44
  -1  -3   6   17.46    2.45
  -1  -3   6   21.01    1.47
  -1   3  -6   19.53    1.61
   1  -3   7   33.44    3.97
   1  -3   7   34.80    2.90
   1   3  -7   36.40    2.38
   1  -3   7   40.32    3.55
   1   3  -7   32.40    2.45
  -1   3  -7   34.90    2.32
  -1  -3   7   40.74    4.19
  -1  -3   7   30.92    3.50
   1  -3   8   12.24    2.45
   1  -3   8    7.97    2.00
   1  -3   8    9.99    2.16
   1   3  -8   11.18    1.15
  -1   3  -8   11.96    1.18
  -1  -3   8    8.75    2.14
  -1  -3   8    9.68    2.05
   1  -3   9   20.05    2.83
   1  -3   9   18.74    3.03
   1   3  -9   23.59    1.72
  -1  -3   9   17.67    3.15
  -1   3  -9   21.05    1.75
  -1  -3   9   19.76    2.86
   1  -3  10    3.45    2.50
   1  -3  10    4.97    2.46
  -1  -3  10    4.04    2.63
  -1  -3  10    1.02    2.43
   1  -3  11   15.12    3.24
   1  -3  11   11.96    2.47
  -1  -3  11    9.35    3.26
  -1  -3  11    8.29    3.01
   2   3  11    0.27    2.58
   2   3  11    4.20    4.60
  -2   3  11    0.19    2.62
  -2   3  11    2.15    2.29
  -2   3  11    3.84    3.95
   2   3  10    9.14    4.90
   2   3  10    9.81    2.04
   2   3  10    4.81    2.24
  -2   3  10    8.83    4.23
  -2   3  10    9.95    3.05
  -2   3  10    6.71    1.95
   2   3   9    0.23    1.57
   2   3   9    1.43    2.95
   2   3   9   -1.91    1.57
  -2   3   9   -0.03    2.24
  -2   3   9    0.78    3.32
   2   3   8   36.37    2.74
   2   3   8   21.88    5.05
   2  -3  -8   39.41    3.68
  -2   3   8   23.32    5.15
   2  -3  -7    8.21    1.76
   2   3   7   10.44    1.37
   2   3   7    4.16    2.80
  -2  -3  -7    8.50    1.95
  -2   3   7    4.13    3.03
   2  -3  -6   73.59    3.93
   2   3   6   81.63    4.38
   2  -3  -6   74.70    3.96
   2  -3  -6   72.07    4.81
  -2  -3  -6   73.92    3.90
  -2  -3  -6   75.13    3.92
  -2   3   6   70.21    9.08
  -2  -3  -6   78.20    5.19
   2   3   5   14.41    0.96
   2   3   5   13.94    0.95
   2   3   5   16.75    1.36
   2  -3  -5   14.81    1.07
   2  -3  -5   13.67    1.96
   2  -3  -5   13.66    1.06
  -2   3   5   13.57    0.93
  -2  -3  -5   17.11    1.94
  -2  -3  -5   14.57    1.18
  -2   3   5    9.91    2.99
  -2  -3  -5   15.20    1.05
  -2   3   5   14.38    0.94
   2   3   4   25.64    1.68
   2   3   4   28.59    4.42
   2  -3  -4   25.47    1.62
   2   3   4   28.18    1.59
   2   3   4   26.13    1.62
  -2   3   4   27.07    1.55
  -2   3   4   17.38    3.56
  -2  -3  -4   25.47    1.64
  -2   3   4   25.87    1.56
  -2  -3  -4   28.20    2.52
   2   3   3   62.09    3.48
   2   3   3   63.58    3.35
   2   3   3   65.61    3.49
   2   3   3   58.80    7.18
   2  -3  -3   62.62    3.45
   2  -3  -3   62.60    6.97
  -2   3   3   63.04    3.42
  -2   3   3   65.01    3.41
  -2   3   3   61.46    6.99
  -2  -3  -3   64.86    3.59
  -2  -3  -3   61.69    3.48
   2   3   2  413.39   20.01
   2   3   2  380.66   20.47
   2   3   2  378.56   20.42
   2   3   2  415.55   22.79
   2   3   2  349.47   34.73
   2  -3  -2  408.33   20.42
   2  -3  -2  406.13   34.75
   2  -3  -2  393.39   20.39
  -2   3   2  410.37   20.39
  -2  -3  -2  365.74   20.42
  -2   3   2  410.29   20.39
  -2   3   2  385.45   34.65
  -2  -3  -2  397.79   20.51
  -2   3   2  428.41   20.12
   2   3   1    1.75    0.66
   2   3   1    2.60    0.55
   2   3   1    2.50    0.66
   2   3   1    2.44    0.45
   2  -3  -1    2.78    0.46
   2  -3  -1    2.32    0.98
   2  -3  -1    2.97    0.56
   2  -3  -1    2.82    0.50
   2   3   1    1.76    1.27
  -2   3   1    3.12    0.54
  -2   3   1    2.45    0.52
  -2  -3  -1    2.24    0.26
  -2  -3  -1    1.93    0.50
  -2  -3  -1    1.71    0.58
  -2  -3  -1    2.61    0.67
  -2   3   1    2.29    1.07
  -2  -3  -1    1.46    0.91
  -2   3   1    2.99    0.39
  -2   3   1    2.21    0.58
   2  -3   0    0.17    0.52
   2   3   0    0.25    0.74
   2   3   0    0.55    0.35
   2  -3   0    0.48    0.59
   2   3   0   -0.16    0.50
   2  -3   0   -0.56    0.48
   2  -3   0    0.33    0.75
   2   3   0    0.64    0.78
   2  -3   0   -0.05    0.36
   2   3   0   -0.28    0.64
  -2  -3   0   -0.10    0.43
  -2  -3   0    0.05    0.81
  -2  -3   0    0.32    0.66
  -2   3   0    0.35    0.51
  -2  -3   0   -0.11    0.43
  -2   3   0   -0.01    0.39
  -2  -3   0    0.48    0.50
  -2   3   0   -0.12    0.30
  -2   3   0    1.07    0.92
  -2   3   0   -0.29    0.33
   2  -3   1    2.71    1.05
   2   3  -1    3.07    0.64
   2   3  -1    1.58    0.59
   2   3  -1    2.31    0.95
   2  -3   1    2.27    0.69
   2   3  -1    1.99    0.49
   2  -3   1    1.31    0.48
   2   3  -1    3.82    1.08
   2  -3   1    2.48    0.49
   2  -3   1    2.93    0.63
  -2  -3   1    1.69    0.79
  -2  -3   1    2.71    0.58
  -2   3  -1    1.64    0.54
  -2   3  -1    2.59    0.66
  -2  -3   1    2.91    0.73
  -2  -3   1    3.42    0.68
  -2   3  -1    2.16    0.50
  -2   3  -1    2.49    0.44
  -2   3  -1    3.22    1.20
  -2  -3   1    2.80    1.06
   2   3  -2  409.35   21.24
   2  -3   2  407.21   20.96
   2   3  -2  415.57   21.35
   2  -3   2  446.00   35.83
   2   3  -2  407.53   23.90
   2  -3   2  403.14   23.82
   2   3  -2  435.70   35.53
   2  -3   2  409.36   21.21
   2   3  -2  426.15   31.06
  -2  -3   2  428.64   21.33
  -2   3  -2  397.68   21.18
  -2   3  -2  393.82   23.84
  -2  -3   2  437.52   35.39
  -2   3  -2  344.74   30.63
  -2  -3   2  412.21   21.23
  -2   3  -2  419.95   35.82
  -2   3  -2  400.14   21.22
  -2  -3   2  411.52   23.95
  -2  -3   2  422.65   31.08
   2  -3   3   65.10    4.24
   2   3  -3   63.16    3.55
   2  -3   3   60.61    3.64
   2  -3   3   63.13    3.53
   2  -3   3   64.26    4.96
   2   3  -3   62.27    5.44
   2  -3   3   60.76    3.53
   2  -3   3   65.50    6.80
   2   3  -3   65.75    3.70
  -2   3  -3   62.27    3.49
  -2  -3   3   62.25    3.54
  -2   3  -3   59.50    3.54
  -2  -3   3   68.10    6.05
  -2   3  -3   64.93    4.17
  -2   3  -3   61.64    4.87
  -2  -3   3   60.94    4.30
  -2  -3   3   63.88    3.61
  -2  -3   3   60.32    5.59
   2  -3   4   22.10    1.68
   2  -3   4   28.27    1.94
   2  -3   4   27.33    2.52
   2   3  -4   26.62    1.88
   2   3  -4   28.84    2.84
   2   3  -4   26.79    1.82
   2  -3   4   18.68    2.49
  -2  -3   4   24.95    1.69
  -2  -3   4   21.43    2.38
  -2  -3   4   27.39    3.50
  -2  -3   4   22.74    3.08
  -2   3  -4   24.51    1.75
  -2   3  -4   26.88    1.67
   2  -3   5   13.59    1.50
   2  -3   5   12.75    1.70
   2   3  -5   14.73    1.29
   2  -3   5   13.81    1.21
   2   3  -5   13.20    1.32
   2  -3   5   15.17    1.91
  -2  -3   5   12.39    1.76
  -2  -3   5    9.45    2.08
  -2  -3   5   14.52    1.19
  -2   3  -5   13.76    1.25
  -2   3  -5   15.23    1.28
  -2  -3   5   10.42    2.09
   2  -3   6   76.79    4.21
   2  -3   6   80.04    5.62
   2  -3   6   75.18    4.58
   2   3  -6   69.33    4.27
   2  -3   6   77.16    6.40
   2   3  -6   74.62    4.31
  -2   3  -6   78.62    4.21
  -2  -3   6   74.02    4.16
  -2   3  -6   73.45    4.25
  -2  -3   6   73.09    6.75
  -2  -3   6   78.47    5.78
   2   3  -7    7.35    1.09
   2  -3   7    6.48    1.78
   2  -3   7    7.71    1.67
   2  -3   7    5.88    1.61
  -2  -3   7    4.00    1.65
  -2   3  -7    8.42    1.08
  -2  -3   7    5.79    1.88
   2   3  -8   35.66    2.39
   2  -3   8   35.16    3.26
   2  -3   8   35.13    4.22
   2  -3   8   37.65    3.71
  -2  -3   8   35.52    4.56
  -2  -3   8   31.03    3.73
  -2   3  -8   38.05    2.44
   2  -3   9    1.02    2.20
   2   3  -9    1.27    0.80
   2  -3   9    0.00    1.52
  -2  -3   9   -0.42    1.92
  -2   3  -9   -0.49    0.87
  -2  -3   9    1.43    2.41
   2  -3  10   10.20    2.64
   2  -3  10    9.19    2.85
  -2  -3  10    9.58    2.48
   2  -3  11    1.92    2.68
   2  -3  11    0.71    2.67
  -2  -3  11   -0.70    2.90
  -2  -3  11   -0.61    2.66
   3   3  11   10.49    4.59
   3   3  11   11.15    3.29
  -3   3  11   13.76    3.56
  -3   3  11   12.37    2.94
   3   3  10   13.38    5.48
   3   3  10   16.39    2.46
  -3   3  10   11.20    3.21
  -3   3  10    8.42    4.12
   3   3   9   50.10    4.29
   3   3   9   38.51    7.56
   3   3   9   53.22    3.73
  -3   3   9   37.76    6.71
  -3   3   9   52.03    6.16
   3   3   8   41.76    3.19
   3  -3  -8   40.18    3.48
  -3   3   8   28.54    5.58
   3   3   7   94.57    5.26
   3  -3  -7   96.73    6.07
  -3  -3  -7   98.13    6.05
  -3   3   7   72.94    9.93
   3  -3  -6   12.90    1.03
   3  -3  -6   12.82    2.12
   3   3   6   14.26    0.73
   3   3   6   14.10    1.39
   3   3   6   13.41    0.72
   3  -3  -6   14.03    1.04
  -3  -3  -6   13.07    1.00
  -3  -3  -6   12.25    1.00
  -3   3   6    8.52    3.10
  -3  -3  -6   14.60    2.09
   3  -3  -5    7.22    0.73
   3   3   5    6.69    0.96
   3  -3  -5    6.03    1.38
   3   3   5    6.13    0.62
  -3  -3  -5    6.37    0.73
  -3  -3  -5    6.12    0.76
  -3  -3  -5    5.90    1.74
  -3   3   5    5.74    0.60
  -3   3   5    7.86    0.69
  -3   3   5    4.95    1.95
   3  -3  -4  287.97   14.60
   3   3   4  282.31   14.61
   3  -3  -4  284.73   14.60
   3   3   4  281.89   14.64
   3   3   4  294.58   14.45
  -3  -3  -4  273.58   14.70
  -3   3   4  267.07   25.46
  -3   3   4  299.32   14.57
  -3  -3  -4  276.16   15.11
  -3   3   4  291.07   14.57
  -3  -3  -4  262.86   14.61
   3  -3  -3   95.46    9.53
   3   3   3   90.70    5.13
   3   3   3   90.47    5.07
   3   3   3   91.82    4.93
   3  -3  -3   91.04    5.02
   3  -3  -3   95.43    5.05
   3   3   3   98.41    5.59
  -3   3   3  109.38    5.17
  -3  -3  -3   91.31    5.16
  -3   3   3   95.63    5.00
  -3  -3  -3   88.56    5.39
  -3  -3  -3   87.55    5.07
  -3   3   3   98.53    5.02
  -3   3   3   93.43    9.44
   3   3   2    6.05    0.74
   3  -3  -2    4.17    1.60
   3   3   2    5.17    1.88
   3   3   2    4.81    0.60
   3   3   2    5.26    0.52
   3  -3  -2    4.86    0.66
   3   3   2    4.80    0.83
   3  -3  -2    5.81    0.70
  -3   3   2    6.42    0.75
  -3   3   2    5.59    0.68
  -3  -3  -2    6.22    0.56
  -3  -3  -2    4.54    0.77
  -3   3   2    4.13    1.61
  -3   3   2    5.48    0.66
  -3  -3  -2    5.22    0.82
   3  -3  -1  324.40   26.76
   3  -3  -1  295.57   15.49
   3   3   1  296.83   15.74
   3  -3  -1  303.87   15.70
   3   3   1  258.11   26.63
   3   3   1  333.53   22.94
   3   3   1  281.31   15.82
   3   3   1  315.75   17.49
   3  -3  -1  287.50   15.69
  -3  -3  -1  309.25   17.51
  -3  -3  -1  310.84   15.39
  -3  -3  -1  294.35   15.75
  -3  -3  -1  312.07   15.83
  -3   3   1  303.17   26.62
  -3   3   1  300.61   15.69
  -3   3   1  306.15   15.44
  -3   3   1  315.15   17.59
  -3   3   1  313.34   15.70
   3   3   0  718.45   38.86
   3  -3   0  770.16   38.30
   3  -3   0  709.89   38.83
   3  -3   0  672.46   38.81
   3   3   0  644.38   64.89
   3   3   0  829.02   56.51
   3  -3   0  778.08   43.46
   3   3   0  812.44   43.43
   3  -3   0  803.40   65.11
   3   3   0  709.51   38.97
  -3  -3   0  799.50   64.99
  -3   3   0  700.15   38.82
  -3  -3   0  732.16   38.87
  -3  -3   0  849.08   43.47
  -3  -3   0  803.09   38.99
  -3   3   0  728.60   38.82
  -3   3   0  786.54   38.26
  -3   3   0  718.77   64.96
  -3   3   0  832.19   43.47
   3   3  -1  289.52   26.47
   3  -3   1  330.96   26.90
   3  -3   1  296.93   15.82
   3   3  -1  311.56   15.87
   3   3  -1  299.68   17.76
   3  -3   1  303.93   15.82
   3  -3   1  305.92   17.73
   3   3  -1  293.54   23.18
   3  -3   1  297.27   15.60
   3   3  -1  297.91   15.98
  -3  -3   1  305.33   15.86
  -3   3  -1  301.28   15.56
  -3  -3   1  308.38   26.45
  -3   3  -1  305.61   15.80
  -3  -3   1  309.68   17.83
  -3  -3   1  324.92   23.25
  -3   3  -1  291.58   15.81
  -3  -3   1  319.55   15.96
  -3   3  -1  322.37   17.76
  -3   3  -1  298.42   26.74
   3   3  -2    4.96    0.79
   3   3  -2    4.29    1.13
   3   3  -2    4.30    0.92
   3  -3   2    5.14    0.63
   3  -3   2    3.80    0.75
   3   3  -2    3.11    0.96
   3  -3   2    3.86    0.64
   3  -3   2    5.12    1.52
   3  -3   2    4.30    0.84
   3   3  -2    4.14    1.17
  -3  -3   2    3.69    0.89
  -3  -3   2    4.01    0.89
  -3  -3   2    4.80    0.91
  -3   3  -2    5.38    0.90
  -3  -3   2    4.64    0.80
  -3   3  -2    4.18    0.64
  -3   3  -2    4.57    0.68
  -3   3  -2    4.08    0.64
  -3   3  -2    5.69    0.73
  -3   3  -2    5.92    2.00
  -3  -3   2    5.78    1.59
   3   3  -3   91.94    5.21
   3  -3   3   99.60    9.33
   3  -3   3   88.24    5.77
   3   3  -3   95.68    5.08
   3   3  -3   93.95    7.69
   3  -3   3   88.61    5.02
   3  -3   3   89.97    5.01
  -3   3  -3   91.84    5.02
  -3  -3   3   88.77    6.06
  -3   3  -3   96.09    5.87
  -3  -3   3   90.06    5.03
  -3  -3   3   82.90    7.77
  -3   3  -3   92.15    4.98
  -3  -3   3   97.89    8.34
   3   3  -4  289.60   15.06
   3  -3   4  303.03   21.57
   3  -3   4  272.79   16.99
   3  -3   4  283.03   14.96
   3   3  -4  293.83   15.17
   3   3  -4  312.82   22.18
   3  -3   4  281.98   14.99
  -3   3  -4  281.33   15.02
  -3  -3   4  289.17   15.01
  -3  -3   4  254.18   22.11
  -3  -3   4  284.73   17.24
  -3  -3   4  316.29   25.08
  -3   3  -4  284.83   14.96
   3   3  -5    5.91    0.99
   3  -3   5    3.77    1.06
   3  -3   5    5.98    1.41
   3  -3   5    6.50    0.94
   3   3  -5    5.60    1.02
   3  -3   5    8.14    1.42
  -3   3  -5    6.37    0.91
  -3   3  -5    4.97    0.82
  -3  -3   5    6.97    0.90
  -3  -3   5    4.81    1.68
  -3  -3   5    5.34    1.66
  -3  -3   5    4.54    1.58
   3  -3   6   14.77    1.30
   3   3  -6   13.56    1.40
   3  -3   6   12.96    1.61
   3  -3   6   11.14    1.67
   3   3  -6   12.58    1.34
   3  -3   6   14.68    2.05
  -3  -3   6   10.62    2.32
  -3  -3   6   13.54    2.29
  -3   3  -6   13.90    1.33
  -3   3  -6   15.54    1.34
  -3  -3   6   14.06    1.31
  -3  -3   6   11.93    2.31
   3  -3   7   88.34    5.64
   3  -3   7   89.88    7.42
   3   3  -7   87.62    5.07
   3  -3   7   95.36    6.28
  -3  -3   7   84.19    8.18
  -3  -3   7   88.10    6.79
  -3   3  -7   90.04    5.02
   3  -3   8   41.15    3.87
   3  -3   8   41.24    3.37
   3   3  -8   39.77    2.70
  -3  -3   8   34.06    4.05
  -3   3  -8   44.58    2.74
  -3  -3   8   43.95    5.45
   3  -3   9   59.64    5.43
   3  -3   9   55.07    4.26
   3   3  -9   55.56    3.30
  -3  -3   9   63.82    5.92
  -3  -3   9   56.84    6.30
  -3   3  -9   53.25    3.38
   3  -3  10   13.59    2.92
   3  -3  10   16.94    2.90
  -3  -3  10   13.43    2.74
   3  -3  11   12.51    3.15
  -3  -3  11   14.31    3.57
   4   3  11   -1.66    4.62
  -4   3  11    0.30    3.08
  -4   3  11    3.59    2.63
   4   3  10    1.19    1.83
   4   3  10    1.11    3.44
  -4   3  10    2.46    2.14
  -4   3  10    1.56    3.66
   4   3   9    0.22    1.56
   4   3   9   -0.53    1.57
  -4   3   9    1.49    2.45
  -4   3   9   -1.29    2.84
   4  -3  -8    8.65    2.34
   4   3   8    4.40    1.53
   4   3   8    7.13    1.65
  -4   3   8    4.17    2.42
  -4   3   8    2.90    3.00
   4  -3  -7    0.60    1.30
   4  -3  -7    1.86    0.38
   4  -3  -7    2.42    0.47
   4   3   7    2.27    1.28
  -4  -3  -7    1.88    0.36
  -4  -3  -7    1.50    1.59
  -4  -3  -7    1.99    0.38
  -4   3   7    2.28    2.51
   4  -3  -6   22.71    2.42
   4  -3  -6   25.63    1.63
   4   3   6   26.48    2.13
  -4   3   6   19.67    3.95
  -4   3   6   23.63    1.43
  -4  -3  -6   25.38    2.68
  -4  -3  -6   23.45    1.61
  -4  -3  -6   24.60    1.59
   4   3   5    3.27    0.65
   4  -3  -5    3.29    1.49
   4  -3  -5    3.80    0.67
   4   3   5    3.20    0.88
  -4  -3  -5    3.93    1.31
  -4  -3  -5    3.90    0.71
  -4   3   5    3.91    0.57
  -4   3   5    4.35    2.21
   4  -3  -4   19.39    1.31
   4  -3  -4   17.85    1.37
   4   3   4   16.37    1.41
   4   3   4   17.51    1.43
  -4  -3  -4   18.51    1.51
  -4   3   4   15.96    2.97
  -4  -3  -4   18.73    1.39
  -4  -3  -4   15.86    1.83
  -4   3   4   16.06    1.24
   4  -3  -3    9.01    0.93
   4  -3  -3    8.53    0.85
   4  -3  -3    7.39    2.07
   4   3   3    8.42    0.83
   4   3   3   10.24    0.97
   4   3   3    9.30    1.04
   4   3   3    9.68    0.92
  -4  -3  -3    9.83    1.05
  -4   3   3    8.93    2.07
  -4   3   3    9.42    0.89
  -4   3   3   10.53    1.11
  -4  -3  -3    9.88    1.08
  -4   3   3    8.03    0.81
  -4  -3  -3   11.77    1.55
   4   3   2   73.68    4.27
   4   3   2   77.35    3.96
   4  -3  -2   74.20    4.08
   4   3   2   72.87    4.13
   4  -3  -2   73.69    4.10
   4   3   2   80.42    6.17
   4   3   2   74.97    4.41
   4  -3  -2   76.36    7.71
  -4   3   2   73.42    4.06
  -4   3   2   71.39    7.34
  -4   3   2   75.14    4.08
  -4  -3  -2   72.44    4.25
  -4  -3  -2   73.26    4.19
  -4   3   2   76.91    4.11
  -4  -3  -2   70.99    3.93
   4   3   1    2.87    0.73
   4  -3  -1    1.64    1.26
   4  -3  -1    1.22    0.56
   4   3   1    1.67    0.41
   4   3   1    2.68    0.50
   4  -3  -1    1.27    0.48
   4   3   1    1.97    0.76
   4   3   1    1.53    0.62
   4   3   1    0.51    1.24
   4  -3  -1    1.95    0.66
  -4  -3  -1    1.99    0.74
  -4   3   1    1.37    0.59
  -4  -3  -1    2.16    0.77
  -4   3   1    2.21    0.60
  -4  -3  -1    2.19    0.47
  -4   3   1    1.94    0.55
  -4   3   1    2.87    1.36
  -4  -3  -1    2.07    0.47
  -4   3   1    1.96    0.62
   4   3   0    1.24    0.99
   4  -3   0    1.02    0.48
   4  -3   0    1.50    1.24
   4   3   0    0.09    0.60
   4  -3   0   -0.17    0.37
   4   3   0   -0.34    0.56
   4  -3   0    0.30    0.62
   4   3   0    0.69    0.42
   4   3   0   -0.15    0.89
   4  -3   0    0.93    0.56
  -4   3   0    0.00    0.41
  -4  -3   0   -0.42    0.51
  -4   3   0   -0.26    0.54
  -4  -3   0    1.09    0.51
  -4   3   0    0.63    0.42
  -4  -3   0    0.19    1.10
  -4   3   0    0.17    0.43
  -4   3   0    1.78    1.42
  -4  -3   0   -0.05    0.70
  -4  -3   0    0.50    0.49
   4  -3   1    2.43    0.67
   4   3  -1    1.78    0.56
   4  -3   1    2.04    0.49
   4   3  -1    1.13    0.69
   4  -3   1    2.25    0.56
   4   3  -1    1.83    0.92
   4  -3   1    2.01    0.68
   4  -3   1    2.76    1.58
   4   3  -1    1.61    0.66
   4   3  -1    1.59    0.85
  -4  -3   1    1.87    1.06
  -4  -3   1    1.60    0.89
  -4   3  -1    1.62    0.53
  -4  -3   1    2.01    0.80
  -4   3  -1    2.29    0.69
  -4  -3   1    2.13    0.76
  -4   3  -1    1.59    0.51
  -4   3  -1    3.38    1.71
  -4  -3   1    0.53    0.73
  -4   3  -1    2.12    0.63
   4  -3   2   74.94    4.07
   4  -3   2   83.00    7.60
   4  -3   2   73.18    4.62
   4   3  -2   74.85    4.72
   4  -3   2   72.17    4.11
   4   3  -2   70.21    4.25
   4   3  -2   80.55    6.37
   4   3  -2   76.70    6.83
   4   3  -2   76.71    4.17
   4  -3   2   66.25    4.03
  -4   3  -2   67.59    5.51
  -4  -3   2   72.25    6.63
  -4   3  -2   73.66    4.04
  -4  -3   2   68.84    4.87
  -4  -3   2   73.13    4.10
  -4   3  -2   71.82    4.10
  -4  -3   2   73.97    4.21
  -4  -3   2   74.04    6.69
  -4   3  -2   73.48    4.07
  -4   3  -2   75.55    4.70
   4   3  -3    8.20    1.26
   4  -3   3    8.02    1.00
   4  -3   3    9.63    0.92
   4   3  -3    8.98    1.07
   4  -3   3    7.95    1.13
   4   3  -3    6.53    1.64
  -4   3  -3    9.98    1.26
  -4  -3   3    9.82    1.51
  -4   3  -3   10.62    0.91
  -4  -3   3    7.79    1.88
  -4  -3   3    7.96    1.28
  -4  -3   3    9.05    1.04
  -4   3  -3    7.69    0.88
   4   3  -4   14.61    1.57
   4  -3   4   14.02    1.63
   4  -3   4   17.44    1.43
   4  -3   4   14.01    1.44
   4   3  -4   16.92    1.49
  -4  -3   4   15.53    2.03
  -4  -3   4   14.46    1.40
  -4  -3   4   12.64    2.31
  -4   3  -4   17.73    1.34
  -4  -3   4   16.68    2.31
  -4   3  -4   16.12    1.45
   4  -3   5    4.15    1.30
   4   3  -5    4.34    1.19
   4  -3   5    3.91    0.82
   4  -3   5    2.53    0.76
   4  -3   5    2.34    1.28
   4   3  -5    3.54    0.90
  -4   3  -5    3.40    0.72
  -4  -3   5    3.78    1.71
  -4  -3   5    1.79    1.20
  -4  -3   5    4.01    1.28
  -4   3  -5    3.88    0.97
  -4  -3   5    3.19    0.79
   4   3  -6   25.86    1.92
   4  -3   6   21.81    2.51
   4  -3   6   22.63    2.44
   4   3  -6   25.13    2.17
   4  -3   6   25.36    1.86
   4  -3   6   25.99    2.26
  -4  -3   6   23.31    1.77
  -4   3  -6   22.68    1.92
  -4  -3   6   22.68    2.55
  -4  -3   6   19.64    3.04
  -4  -3   6   19.02    2.87
  -4   3  -6   23.82    1.77
   4  -3   7    1.21    1.09
   4  -3   7    0.11    1.59
   4  -3   7    0.43    1.23
  -4  -3   7   -0.33    1.83
  -4  -3   7    0.14    1.95
  -4   3  -7    2.98    0.96
   4  -3   8    5.87    2.03
   4  -3   8    6.23    2.10
   4   3  -8    8.14    1.23
  -4  -3   8    6.58    2.39
  -4  -3   8    5.25    2.44
  -4   3  -8    7.33    1.19
   4   3  -9    0.70    0.91
   4  -3   9   -1.01    2.02
   4  -3   9    1.76    2.13
  -4  -3   9   -0.38    2.39
  -4   3  -9   -1.05    1.00
  -4  -3   9   -0.75    2.39
   4  -3  10    0.00    2.16
   4  -3  10    4.84    2.47
  -4  -3  10    0.98    2.08
  -4  -3  10   -3.23    2.53
   4  -3  11    1.32    2.44
   5   3  11   15.84    6.20
  -5   3  11   10.90    3.79
   5   3  10    3.80    3.84
   5   3  10    3.73    2.17
  -5   3  10    5.80    3.03
   5   3   9   34.58    2.91
  -5   3   9   25.20    4.07
  -5   3   9   23.45    5.16
   5   3   8    2.56    1.36
   5   3   8    2.75    1.61
   5  -3  -8    2.08    2.08
  -5   3   8    2.25    2.76
  -5   3   8    0.31    2.16
   5   3   7   48.90    3.29
   5  -3  -7   46.44    2.68
   5   3   7   39.51    3.60
   5  -3  -7   45.39    2.74
   5  -3  -7   46.59    3.89
  -5  -3  -7   48.54    2.69
  -5  -3  -7   48.86    2.67
  -5   3   7   51.52    5.64
  -5   3   7   58.61    7.69
   5  -3  -6    5.98    0.89
   5   3   6    8.41    1.23
   5  -3  -6    4.20    1.68
   5   3   6    6.44    0.78
   5  -3  -6    6.93    0.80
  -5  -3  -6    6.49    0.93
  -5  -3  -6    6.56    0.81
  -5   3   6    6.77    0.71
  -5   3   6    6.92    2.56
  -5  -3  -6    8.08    2.16
   5  -3  -5   50.45    2.95
   5   3   5   51.87    3.08
   5  -3  -5   48.16    3.46
   5  -3  -5   48.97    2.99
   5   3   5   50.26    3.00
  -5  -3  -5   53.58    3.12
  -5   3   5   51.72    2.89
  -5  -3  -5   50.39    3.04
  -5   3   5   52.46    6.49
  -5  -3  -5   52.60    3.92
   5   3   4    1.92    0.77
   5  -3  -4    3.66    0.69
   5   3   4    2.43    0.85
   5  -3  -4    3.85    0.72
  -5  -3  -4    3.69    0.88
  -5   3   4    3.12    1.81
  -5  -3  -4    2.58    1.06
  -5  -3  -4    2.62    0.93
  -5   3   4    3.94    0.67
   5  -3  -3  147.57   14.30
   5   3   3  144.01    8.16
   5   3   3  148.29    8.76
   5  -3  -3  149.87    8.00
   5  -3  -3  146.62    8.01
   5   3   3  149.49    7.87
  -5  -3  -3  158.65    8.18
  -5  -3  -3  150.88    8.36
  -5  -3  -3  146.59    7.86
  -5   3   3  154.67    7.97
  -5  -3  -3  144.28    8.11
  -5   3   3  153.28   13.97
  -5   3   3  176.20    8.14
   5   3   2    2.94    0.91
   5  -3  -2    4.00    1.60
   5  -3  -2    3.54    0.68
   5   3   2    4.38    0.47
   5   3   2    4.61    1.19
   5   3   2    4.54    0.68
   5   3   2    3.37    0.62
   5  -3  -2    4.12    0.76
  -5   3   2    3.85    0.70
  -5  -3  -2    3.74    0.61
  -5  -3  -2    4.54    0.92
  -5  -3  -2    4.45    0.78
  -5   3   2    4.47    0.72
  -5   3   2    4.11    1.51
  -5   3   2    4.44    0.79
   5  -3  -1  132.38    7.04
   5   3   1  127.52    6.88
   5   3   1  130.54    7.11
   5   3   1  125.46    7.21
   5   3   1  132.14   10.37
   5  -3  -1  145.57   12.40
   5  -3  -1  128.79    7.06
   5   3   1  132.06    7.73
   5  -3  -1  124.11    7.03
  -5  -3  -1  133.41    6.93
  -5   3   1  132.22    7.04
  -5  -3  -1  146.23   10.61
  -5   3   1  129.18    7.88
  -5  -3  -1  133.49    7.23
  -5   3   1  134.20    6.95
  -5  -3  -1  130.12    7.73
  -5   3   1  133.43   12.22
  -5  -3  -1  133.72    7.14
  -5   3   1  128.42    7.00
   5  -3   0    0.90    0.60
   5   3   0   -0.37    0.90
   5  -3   0    1.30    0.56
   5   3   0    1.45    1.04
   5  -3   0    1.45    0.57
   5  -3   0    1.50    1.44
   5   3   0    1.00    0.54
   5   3   0    0.32    0.47
   5   3   0    0.77    1.08
  -5  -3   0    0.90    1.28
  -5  -3   0   -0.60    0.76
  -5   3   0    0.15    0.59
  -5  -3   0    1.57    0.62
  -5   3   0    0.73    0.68
  -5  -3   0    0.36    0.57
  -5   3   0    0.53    0.54
  -5  -3   0   -0.01    0.57
  -5   3   0    0.92    1.11
  -5   3   0    1.12    0.63
   5  -3   1  126.76    6.89
   5   3  -1  122.24   11.57
   5   3  -1  119.19   10.31
   5   3  -1  130.42    7.19
   5  -3   1  130.07    6.96
   5  -3   1  125.76    6.87
   5   3  -1  131.71    7.01
   5  -3   1  122.97    7.68
   5   3  -1  127.13    7.79
   5  -3   1  145.66   12.44
  -5   3  -1  125.55    6.89
  -5  -3   1  129.23    7.02
  -5   3  -1  133.28    6.83
  -5   3  -1  131.59    6.89
  -5   3  -1  134.81    7.77
  -5  -3   1  131.38   10.65
  -5  -3   1  132.38    7.08
  -5  -3   1  128.25    7.88
  -5   3  -1  129.56   12.04
   5   3  -2    2.80    0.89
   5  -3   2    3.36    0.77
   5   3  -2    3.51    1.09
   5   3  -2    4.34    0.89
   5  -3   2    3.97    0.88
   5  -3   2    3.86    0.71
   5   3  -2    6.31    1.55
  -5   3  -2    3.76    0.66
  -5  -3   2    3.49    1.40
  -5   3  -2    4.22    0.76
  -5  -3   2    4.35    0.91
  -5  -3   2    4.21    1.11
  -5  -3   2    3.00    0.79
  -5   3  -2    3.91    0.85
  -5   3  -2    2.40    0.34
  -5   3  -2    4.31    0.66
   5  -3   3  145.57    7.98
   5   3  -3  146.29    8.03
   5   3  -3  148.22    8.16
   5  -3   3  145.92    8.92
   5  -3   3  151.15    7.98
  -5   3  -3  150.31    9.07
  -5  -3   3  130.49   11.94
  -5   3  -3  151.40    7.92
  -5  -3   3  154.48    9.26
  -5  -3   3  154.69    8.01
  -5   3  -3  148.03    7.96
  -5  -3   3  155.36   12.92
   5  -3   4    1.98    0.91
   5  -3   4    1.29    0.79
   5  -3   4    3.11    1.14
   5   3  -4    2.22    1.13
   5   3  -4    2.27    0.88
  -5  -3   4    1.30    1.70
  -5   3  -4    2.65    0.84
  -5  -3   4    2.06    1.11
  -5  -3   4    2.06    0.72
  -5  -3   4    2.57    0.84
  -5   3  -4    3.16    0.74
   5  -3   5   49.45    3.27
   5   3  -5   49.81    3.16
   5  -3   5   49.84    3.77
   5   3  -5   51.24    3.37
   5  -3   5   50.16    3.11
  -5  -3   5   40.10    5.22
  -5   3  -5   52.09    2.97
  -5  -3   5   48.98    3.04
  -5  -3   5   51.08    4.93
  -5  -3   5   53.13    4.39
  -5   3  -5   48.38    3.13
   5  -3   6    5.73    0.99
   5  -3   6    7.35    1.58
   5  -3   6    5.97    0.91
   5  -3   6    5.05    1.33
   5   3  -6    8.30    1.27
   5   3  -6    8.31    1.47
  -5  -3   6    2.76    1.96
  -5  -3   6    5.67    1.60
  -5   3  -6    7.58    1.01
  -5   3  -6    5.99    1.14
  -5  -3   6    4.01    1.54
  -5  -3   6    6.39    1.06
   5  -3   7   51.01    4.29
   5   3  -7   53.07    3.42
   5  -3   7   48.85    4.00
  -5  -3   7   49.51    4.96
  -5  -3   7   47.44    5.77
  -5   3  -7   49.45    3.20
   5  -3   8    3.12    1.55
   5  -3   8    2.21    1.80
  -5  -3   8    2.30    2.20
  -5   3  -8    1.91    1.11
  -5  -3   8    4.55    2.37
   5   3  -9   30.30    2.27
   5  -3   9   29.48    3.36
   5  -3   9   31.88    3.37
  -5  -3   9   24.84    3.41
  -5  -3   9   25.85    4.07
  -5   3  -9   28.98    2.37
   5  -3  10    0.91    2.16
   5  -3  10    1.89    2.46
  -5  -3  10    5.34    2.92
  -5  -3  10    1.65    2.66
   6   3  10   10.56    2.31
  -6   3  10    6.31    3.23
   6   3   9   -2.34    1.80
  -6   3   9    0.60    2.61
  -6   3   9    0.51    3.08
   6  -3  -8   11.08    2.45
   6   3   8   14.92    2.09
  -6   3   8   11.48    3.51
  -6   3   8   12.21    2.58
  -6  -3  -8   12.83    0.94
   6   3   7    3.23    1.11
   6  -3  -7    4.76    1.86
   6   3   7    3.07    1.42
   6  -3  -7    3.27    0.86
  -6   3   7    2.20    2.40
  -6   3   7    4.32    2.17
  -6  -3  -7    3.67    0.84
   6   3   6   53.12    3.61
   6   3   6   55.34    3.38
   6  -3  -6   46.79    3.86
   6   3   6   49.72    3.07
   6  -3  -6   53.02    3.15
  -6   3   6   50.81    2.97
  -6   3   6   55.21    6.90
  -6  -3  -6   56.72    4.02
  -6   3   6   53.61    5.68
  -6  -3  -6   52.20    3.22
   6  -3  -5    7.75    1.61
   6   3   5    6.18    1.06
   6   3   5    7.64    1.08
   6  -3  -5    7.29    0.90
   6  -3  -5    6.92    0.97
  -6   3   5    6.93    0.87
  -6  -3  -5    6.01    1.01
  -6  -3  -5    9.02    1.92
  -6   3   5    5.40    2.08
  -6   3   5    5.17    1.86
  -6  -3  -5    5.34    1.11
   6   3   4   16.02    1.43
   6   3   4   16.54    1.18
   6  -3  -4   17.23    1.44
   6   3   4   14.28    1.55
   6  -3  -4   14.68    1.41
  -6   3   4   15.56    1.36
  -6   3   4   13.89    2.70
  -6  -3  -4   14.83    1.49
  -6  -3  -4   17.20    2.06
  -6  -3  -4   13.85    1.47
  -6  -3  -4   17.94    1.37
   6  -3  -3   30.11    2.05
   6  -3  -3   30.10    4.45
   6   3   3   29.78    1.87
   6   3   3   29.70    2.02
   6   3   3   27.89    2.25
   6  -3  -3   29.60    1.99
  -6  -3  -3   32.06    1.98
  -6   3   3   30.97    2.28
  -6   3   3   27.90    1.95
  -6  -3  -3   29.61    2.24
  -6   3   3   35.04    4.29
  -6  -3  -3   30.66    2.45
  -6  -3  -3   32.57    2.24
   6   3   2  205.07   11.18
   6  -3  -2  198.23   10.97
   6   3   2  208.43   12.01
   6  -3  -2  227.44   19.15
   6  -3  -2  206.45   10.96
   6   3   2  205.75   10.77
  -6  -3  -2  196.14   11.08
  -6  -3  -2  204.20   11.09
  -6  -3  -2  212.49   11.15
  -6   3   2  206.34   10.92
  -6  -3  -2  208.20   10.80
  -6   3   2  206.76   18.71
  -6   3   2  231.91   10.95
   6  -3  -1    9.96    1.01
   6   3   1    9.01    0.92
   6  -3  -1    8.03    0.92
   6   3   1    8.87    1.15
   6   3   1    9.63    0.92
   6  -3  -1    7.91    2.03
   6   3   1    9.48    1.65
   6  -3  -1    7.47    1.14
  -6   3   1    8.48    0.99
  -6  -3  -1    7.71    1.73
  -6  -3  -1   10.64    1.01
  -6  -3  -1    7.95    1.04
  -6   3   1    6.16    1.83
  -6   3   1    7.95    0.93
  -6  -3  -1   10.17    0.95
  -6   3   1    9.66    1.02
  -6  -3  -1   10.36    1.27
   6  -3   0   -0.37    0.77
   6   3   0    0.86    1.22
   6   3   0   -0.42    0.44
   6   3   0   -0.83    0.92
   6  -3   0    0.11    1.11
   6  -3   0    0.23    0.75
   6   3   0    0.64    1.05
   6   3   0    0.31    0.55
   6  -3   0   -0.18    0.63
  -6   3   0   -0.64    0.45
  -6  -3   0    0.07    0.68
  -6   3   0   -0.43    0.70
  -6  -3   0    1.45    1.56
  -6  -3   0    0.33    0.61
  -6   3   0    0.26    0.61
  -6   3   0    1.76    1.20
  -6  -3   0    0.67    0.67
  -6   3   0   -0.37    0.63
  -6  -3   0   -1.41    0.55
  -6   3   0    0.31    0.58
   6   3  -1    7.23    1.40
   6   3  -1    6.52    1.35
   6  -3   1    8.88    1.11
   6  -3   1    7.24    0.97
   6  -3   1    9.04    1.03
   6   3  -1    9.48    1.04
   6  -3   1    9.82    1.01
  -6  -3   1    7.47    1.16
  -6   3  -1    6.90    2.14
  -6   3  -1    9.94    1.08
  -6  -3   1    7.87    1.08
  -6   3  -1    8.57    1.21
  -6  -3   1   11.33    1.17
  -6   3  -1    8.97    0.97
  -6   3  -1   11.15    1.07
  -6  -3   1    5.81    1.99
  -6   3  -1    9.33    0.95
  -6  -3   1    8.97    1.09
   6   3  -2  215.21   17.64
   6  -3   2  200.43   11.97
   6  -3   2  187.53   10.64
   6   3  -2  202.75   11.02
   6   3  -2  214.69   10.86
   6  -3   2  206.86   10.76
  -6   3  -2  212.83   10.74
  -6   3  -2  211.56   12.09
  -6   3  -2  196.06   10.71
  -6  -3   2  187.94   16.07
  -6  -3   2  203.93   10.83
  -6  -3   2  198.38   12.22
   6  -3   3   30.80    2.04
   6   3  -3   29.97    2.23
   6  -3   3   30.23    2.14
   6  -3   3   31.96    2.36
   6   3  -3   31.85    2.51
  -6   3  -3   31.89    2.16
  -6  -3   3   29.45    2.91
  -6  -3   3   20.13    3.42
  -6  -3   3   27.65    2.18
  -6   3  -3   31.13    2.06
  -6   3  -3   30.06    2.49
   6   3  -4   16.64    1.58
   6  -3   4   12.98    1.50
   6  -3   4   14.81    1.47
   6   3  -4   14.39    1.74
   6  -3   4   18.35    1.87
  -6  -3   4   16.49    1.51
  -6   3  -4   16.78    1.51
  -6  -3   4   16.71    1.45
  -6  -3   4   12.10    1.80
  -6  -3   4    9.98    2.23
  -6   3  -4   15.75    1.45
   6  -3   5    5.52    1.24
   6   3  -5    7.49    1.22
   6  -3   5    6.68    1.27
   6  -3   5    5.54    1.03
   6   3  -5    6.94    1.42
  -6  -3   5    7.55    1.09
  -6  -3   5    5.89    1.47
  -6  -3   5    5.12    0.87
  -6   3  -5    4.79    1.04
  -6  -3   5    4.03    2.02
  -6   3  -5    6.43    1.02
   6   3  -6   57.05    3.73
   6  -3   6   55.66    4.02
   6   3  -6   58.77    3.56
   6  -3   6   56.53    4.22
   6  -3   6   54.09    3.36
  -6  -3   6   57.20    4.56
  -6  -3   6   54.05    3.42
  -6   3  -6   49.66    3.46
  -6   3  -6   54.20    3.26
  -6  -3   6   52.71    6.06
   6  -3   7    3.80    1.87
   6   3  -7    3.66    1.41
   6  -3   7    5.26    1.61
  -6   3  -7    5.25    1.10
  -6  -3   7    0.96    2.17
  -6  -3   7    3.91    1.69
   6  -3   8   16.15    2.49
   6   3  -8   12.59    1.70
   6  -3   8   13.10    2.21
  -6   3  -8   12.24    1.51
  -6  -3   8   11.99    2.32
  -6  -3   8   10.22    2.93
   6  -3   9    0.23    2.32
   6  -3   9   -0.55    1.96
   6   3  -9    2.17    1.21
  -6  -3   9    2.07    2.00
  -6  -3   9   -0.17    2.42
  -6   3  -9    0.86    1.18
   6  -3  10    6.40    2.37
   6  -3  10    8.57    2.79
  -6  -3  10    9.70    3.23
  -6  -3  10    5.91    3.28
  -7   3  10    4.63    2.50
   7   3   9   15.32    2.28
  -7   3   9   10.77    3.30
   7  -3  -8   31.53    2.13
   7   3   8   33.69    2.88
   7  -3  -8   27.27    3.20
  -7   3   8   27.71    4.86
  -7   3   8   24.80    4.12
  -7  -3  -8   28.11    1.97
   7  -3  -7   19.61    2.52
   7   3   7   20.01    2.14
   7   3   7   22.51    2.12
   7  -3  -7   19.26    1.77
  -7   3   7   14.65    2.75
  -7   3   7   17.49    3.74
  -7  -3  -7   21.98    1.90
   7   3   6   68.71    4.31
   7  -3  -6   70.37    3.96
   7   3   6   70.00    4.46
   7  -3  -6   68.33    4.69
   7  -3  -6   66.91    4.06
  -7   3   6   75.54    8.11
  -7   3   6   64.23    6.48
  -7  -3  -6   70.46    4.17
  -7  -3  -6   69.14    4.00
   7   3   5  147.33    7.90
   7  -3  -5  137.45    8.25
   7   3   5  151.29    8.50
   7   3   5  140.29    8.59
   7   3   5  143.88    7.99
   7  -3  -5  146.74    7.83
   7  -3  -5  144.71    7.84
  -7   3   5  157.61   14.03
  -7  -3  -5  154.12    8.56
  -7  -3  -5  148.75    7.93
  -7   3   5  139.82    7.76
  -7   3   5  147.12   12.05
  -7  -3  -5  142.82    8.03
   7   3   4  130.25    7.95
   7   3   4  133.78    7.89
   7   3   4  133.77    7.32
   7  -3  -4  135.32    7.43
   7  -3  -4  137.18    7.37
   7   3   4  126.28    7.58
  -7  -3  -4  143.27    7.52
  -7   3   4  138.63    7.32
  -7  -3  -4  135.18    7.55
  -7   3   4  143.29   13.00
  -7  -3  -4  144.57    7.46
  -7   3   4  144.31   11.13
  -7  -3  -4  141.84    7.87
   7  -3  -3  185.59    9.78
   7  -3  -3  185.97    9.82
   7   3   3  175.70   10.00
   7   3   3  184.26    9.67
   7  -3  -3  183.44   17.67
  -7   3   3  194.75   14.49
  -7  -3  -3  187.37    9.68
  -7  -3  -3  182.66   10.03
  -7  -3  -3  192.96    9.98
  -7   3   3  182.43   16.77
  -7  -3  -3  174.88    9.94
  -7   3   3  185.05    9.75
   7   3   2    0.56    1.01
   7  -3  -2    3.33    0.91
   7  -3  -2    2.89    1.69
   7   3   2    3.13    0.76
   7  -3  -2    3.45    0.81
  -7   3   2    4.86    1.03
  -7  -3  -2    3.61    0.80
  -7  -3  -2    3.73    0.87
  -7  -3  -2    1.57    1.03
  -7  -3  -2    3.34    0.96
  -7   3   2    3.25    0.81
  -7   3   2    2.88    1.23
  -7   3   2    3.39    1.56
   7  -3  -1   38.74    2.81
   7   3   1   42.87    2.83
   7   3   1   38.70    2.56
   7  -3  -1   48.57    5.16
   7  -3  -1   41.87    2.72
   7  -3  -1   40.92    2.62
  -7   3   1   41.81    3.84
  -7  -3  -1   45.75    2.74
  -7  -3  -1   44.91    4.58
  -7  -3  -1   44.13    2.93
  -7  -3  -1   40.88    2.66
  -7   3   1   41.54    4.74
  -7   3   1   44.85    2.69
  -7  -3  -1   40.45    2.71
  -7   3   1   39.92    2.53
   7  -3   0  325.34   17.72
   7  -3   0  348.03   17.71
   7   3   0  332.23   17.92
   7  -3   0  332.06   17.58
  -7  -3   0  373.27   17.97
  -7  -3   0  335.05   26.22
  -7  -3   0  339.23   17.81
  -7   3   0  329.99   29.83
  -7   3   0  347.15   19.77
  -7  -3   0  325.24   19.75
  -7   3   0  342.72   25.58
  -7   3   0  354.16   17.51
  -7   3   0  340.77   17.69
   7  -3   1   43.72    2.80
   7   3  -1   42.21    2.79
   7   3  -1   40.53    2.83
   7   3  -1   39.51    4.38
   7  -3   1   42.44    2.79
   7  -3   1   43.46    2.64
  -7   3  -1   42.84    2.65
  -7   3  -1   38.85    5.50
  -7  -3   1   42.15    2.84
  -7  -3   1   42.28    3.10
  -7   3  -1   41.02    2.57
  -7   3  -1   40.50    2.90
  -7  -3   1   35.29    4.41
  -7   3  -1   40.32    3.53
  -7  -3   1   47.14    2.81
   7  -3   2    3.11    1.05
   7  -3   2    3.86    0.82
   7  -3   2    3.84    1.00
   7   3  -2    2.48    0.97
   7   3  -2    3.44    0.83
   7   3  -2    2.54    0.71
  -7  -3   2    1.80    1.07
  -7  -3   2    4.20    1.65
  -7   3  -2    3.17    0.83
  -7   3  -2    2.58    0.87
  -7   3  -2    2.44    0.93
  -7   3  -2    1.58    0.65
  -7  -3   2    3.00    0.84
   7   3  -3  180.27    9.95
   7  -3   3  185.68    9.70
   7   3  -3  185.86    9.74
   7  -3   3  181.36   10.71
   7  -3   3  172.91    9.66
  -7  -3   3  186.08   11.17
  -7   3  -3  180.60    9.65
  -7   3  -3  186.55    9.62
  -7  -3   3  163.43   14.64
  -7  -3   3  179.24    9.67
   7   3  -4  141.37    7.77
   7  -3   4  136.68    7.45
   7  -3   4  138.46    7.49
   7   3  -4  144.28    7.56
   7  -3   4  136.86    8.27
  -7   3  -4  133.51    7.42
  -7  -3   4  138.29    7.47
  -7  -3   4  134.25    8.68
  -7  -3   4  132.24    7.46
  -7  -3   4  118.15   11.45
  -7   3  -4  137.94    7.36
   7   3  -5  145.08    8.16
   7  -3   5  136.29    7.94
   7  -3   5  147.03    8.83
   7   3  -5  150.11    7.99
   7  -3   5  140.04    7.87
  -7  -3   5  140.13    9.25
  -7  -3   5  145.97    7.84
  -7   3  -5  144.78    7.76
  -7  -3   5  133.15   12.14
  -7   3  -5  150.05    7.86
   7  -3   6   70.07    4.28
   7  -3   6   72.00    4.96
   7  -3   6   71.23    4.83
   7   3  -6   69.97    4.58
  -7  -3   6   61.81    7.14
  -7   3  -6   71.07    4.31
  -7  -3   6   72.91    4.19
  -7  -3   6   73.00    5.83
   7  -3   7   17.74    2.13
   7   3  -7   19.79    2.16
   7  -3   7   21.94    2.61
  -7  -3   7   18.47    2.88
  -7   3  -7   18.84    1.83
  -7  -3   7   11.35    3.11
   7   3  -8   33.91    2.83
   7  -3   8   32.80    3.30
   7  -3   8   24.88    2.95
  -7   3  -8   33.06    2.56
  -7  -3   8   26.45    3.60
  -7  -3   8   21.98    4.02
   7  -3   9   14.24    2.84
   7  -3   9   10.28    2.26
  -7  -3   9   12.59    3.11
  -7   3  -9   14.45    1.74
  -7  -3   9    8.63    3.20
   7  -3  10    6.23    2.86
  -7  -3  10    2.83    2.29
  -7  -3  10    7.89    3.28
  -8   3  10    5.05    3.40
   8   3   9    2.75    1.85
  -8   3   9    1.36    2.88
   8  -3  -8   11.38    1.35
   8   3   8   13.80    2.01
   8  -3  -8   11.55    2.39
  -8  -3  -8   12.35    1.30
  -8   3   8    8.50    3.23
  -8   3   8    7.91    2.95
   8  -3  -7    6.21    1.22
   8  -3  -7    8.37    1.94
   8   3   7    7.57    1.75
  -8  -3  -7    8.02    1.35
  -8   3   7    6.92    2.72
  -8   3   7    6.50    2.13
   8   3   6   76.78    4.74
   8  -3  -6   69.66    4.44
   8  -3  -6   73.23    4.99
   8   3   6   79.72    4.67
  -8   3   6   83.74    8.55
  -8  -3  -6   75.09    4.65
  -8   3   6   75.49    7.12
   8  -3  -5    6.76    1.58
   8  -3  -5    4.01    1.10
   8   3   5    3.59    0.40
   8   3   5    4.58    1.22
   8   3   5    4.87    0.47
   8  -3  -5    4.33    1.00
   8   3   5    3.09    1.21
  -8  -3  -5    5.16    1.04
  -8   3   5    3.09    1.86
  -8   3   5    4.98    0.97
  -8   3   5    4.68    1.62
  -8  -3  -5    3.00    1.36
   8  -3  -4   17.40    1.59
   8   3   4   16.51    1.58
   8   3   4   18.95    1.84
   8  -3  -4   18.77    1.62
  -8  -3  -4   16.15    1.82
  -8  -3  -4   19.88    2.11
  -8   3   4   18.98    1.68
  -8  -3  -4   21.27    1.87
  -8   3   4   14.04    2.50
  -8   3   4   13.78    2.66
   8  -3  -3   29.27    2.11
   8  -3  -3   28.43    2.23
   8   3   3   26.07    2.43
   8   3   3   29.11    2.14
  -8  -3  -3   32.73    2.41
  -8  -3  -3   29.91    2.46
  -8   3   3   32.22    4.25
  -8   3   3   29.89    3.30
  -8  -3  -3   28.80    2.41
  -8  -3  -3   27.10    2.09
  -8   3   3   31.04    2.10
   8  -3  -2  266.13   13.86
   8  -3  -2  259.28   13.90
   8   3   2  257.24   13.65
   8   3   2  248.21   14.09
  -8   3   2  272.13   13.84
  -8  -3  -2  274.66   13.76
  -8  -3  -2  280.95   14.07
  -8  -3  -2  253.21   13.97
  -8   3   2  258.25   23.40
  -8   3   2  269.74   20.28
  -8  -3  -2  263.14   13.87
   8   3   1    5.33    0.96
   8  -3  -1    7.34    1.14
   8   3   1    5.99    1.13
   8  -3  -1    6.92    0.88
   8  -3  -1    6.06    1.31
  -8  -3  -1    7.50    2.03
  -8  -3  -1    5.05    1.22
  -8   3   1    5.28    1.25
  -8   3   1    6.06    0.88
  -8  -3  -1    6.45    0.92
  -8  -3  -1    6.75    1.32
  -8   3   1    5.34    1.89
  -8  -3  -1    5.76    0.70
  -8  -3  -1    7.54    1.12
   8   3   0   -0.51    1.15
   8  -3   0    0.35    0.72
   8  -3   0   -0.20    0.75
  -8   3   0   -0.44    0.83
  -8  -3   0   -0.06    1.81
  -8  -3   0    0.52    0.71
  -8  -3   0   -0.32    0.86
  -8   3   0   -0.06    0.63
  -8  -3   0   -0.42    0.73
  -8   3   0    0.38    1.74
   8  -3   1    5.02    1.13
   8   3  -1    4.16    1.20
   8   3  -1    6.60    1.44
   8  -3   1    4.24    1.17
  -8   3  -1    4.90    0.92
  -8   3  -1    4.88    0.99
  -8  -3   1    5.91    1.03
  -8   3  -1    6.50    0.92
  -8  -3   1    6.80    1.12
  -8  -3   1    5.77    1.82
   8   3  -2  251.17   13.60
   8  -3   2  253.60   13.30
   8   3  -2  246.48   21.80
   8  -3   2  246.09   14.82
   8  -3   2  255.48   13.43
  -8  -3   2  256.60   13.45
  -8  -3   2  246.00   20.00
  -8   3  -2  270.63   15.00
  -8   3  -2  250.63   13.37
  -8  -3   2  260.51   15.18
   8  -3   3   27.40    2.06
   8   3  -3   31.22    2.39
   8   3  -3   28.36    2.63
   8  -3   3   31.05    2.28
   8  -3   3   27.29    2.47
  -8  -3   3   27.05    2.28
  -8  -3   3   21.19    3.27
  -8  -3   3   27.55    2.91
  -8  -3   3   26.48    1.94
  -8   3  -3   28.50    2.23
  -8   3  -3   28.73    2.12
   8  -3   4   14.29    1.67
   8   3  -4   20.01    1.75
   8  -3   4   18.49    1.73
   8  -3   4   18.35    1.86
   8   3  -4   15.31    2.01
  -8  -3   4   16.02    1.71
  -8  -3   4   15.23    2.15
  -8  -3   4   19.96    1.72
  -8   3  -4   17.78    1.68
  -8  -3   4   10.74    2.50
  -8   3  -4   18.20    1.70
   8  -3   5    5.60    1.24
   8   3  -5    3.61    1.50
   8  -3   5    5.39    1.22
   8   3  -5    4.38    1.28
   8  -3   5    6.01    1.65
  -8   3  -5    4.74    1.18
  -8  -3   5    3.22    1.79
  -8  -3   5    6.29    1.20
  -8   3  -5    3.13    1.09
  -8  -3   5    5.29    1.86
   8   3  -6   78.40    4.96
   8  -3   6   78.59    4.87
   8  -3   6   82.16    5.30
   8  -3   6   71.52    4.52
  -8  -3   6   67.72    7.26
  -8  -3   6   78.98    5.78
  -8  -3   6   79.50    4.60
  -8   3  -6   71.51    4.55
   8  -3   7    6.32    1.68
   8  -3   7    6.36    2.08
   8   3  -7    6.28    1.67
  -8  -3   7    6.18    2.38
  -8  -3   7    6.31    2.75
  -8   3  -7    6.41    1.33
   8  -3   8    9.70    2.04
   8  -3   8   13.08    2.56
   8   3  -8    9.70    1.96
  -8  -3   8    8.71    3.03
  -8   3  -8   11.75    1.72
  -8  -3   8   12.57    2.88
   8   3  -9   -0.04    1.49
   8  -3   9    3.35    1.93
   8  -3   9   -1.99    1.60
  -8  -3   9    0.62    2.88
  -8  -3   9    0.60    1.96
  -8   3  -9    0.80    1.35
   8  -3  10    2.40    2.80
  -8  -3  10    3.91    3.20
  -8  -3  10    3.58    3.10
  -9   3  10    0.68    3.30
   9   3   9   33.85    3.26
  -9   3   9   24.31    4.44
   9  -3  -8    9.50    1.41
   9   3   8   11.59    2.04
   9  -3  -8   11.31    2.31
  -9   3   8    7.11    2.50
  -9  -3  -8    9.00    1.38
   9  -3  -7   49.65    4.01
   9  -3  -7   47.11    3.36
   9   3   7   55.17    3.80
  -9   3   7   54.01    6.39
  -9  -3  -7   52.18    3.67
  -9   3   7   53.92    7.09
   9   3   6    1.81    1.26
   9  -3  -6    2.16    1.48
   9  -3  -6    3.12    1.23
  -9  -3  -6    1.28    1.41
  -9   3   6    3.91    1.81
  -9   3   6    3.26    2.04
   9  -3  -5   26.31    2.21
   9   3   5   30.02    2.53
   9   3   5   26.78    2.50
   9  -3  -5   25.99    2.50
   9  -3  -5   25.65    2.22
  -9  -3  -5   24.95    2.37
  -9   3   5   22.39    3.41
  -9   3   5   30.31    4.52
  -9   3   5   27.71    2.12
  -9  -3  -5   25.58    2.35
   9   3   4   17.98    2.05
   9  -3  -4   24.89    1.97
   9   3   4   18.22    1.75
   9  -3  -4   21.01    1.94
  -9  -3  -4   22.84    2.05
  -9  -3  -4   19.66    2.02
  -9   3   4   20.38    1.74
  -9   3   4   14.44    2.81
  -9   3   4   13.25    2.38
   9   3   3   72.07    4.63
   9   3   3   70.43    4.29
   9  -3  -3   77.53    4.33
   9  -3  -3   69.98    4.40
  -9   3   3   72.25    7.66
  -9   3   3   74.46    4.30
  -9  -3  -3   73.65    4.51
  -9  -3  -3   81.75    4.60
  -9  -3  -3   72.17    4.57
  -9   3   3   73.94    6.72
   9  -3  -2   -0.16    0.94
   9   3   2    0.60    0.89
   9  -3  -2    0.48    0.99
   9   3   2    0.08    0.89
   9  -3  -2    1.51    0.91
  -9   3   2    1.22    1.25
  -9   3   2    0.69    0.90
  -9  -3  -2   -0.49    1.10
  -9  -3  -2   -0.30    1.12
  -9  -3  -2    0.70    0.91
  -9   3   2    1.11    1.49
   9   3   1  104.74    6.04
   9  -3  -1  104.29    6.19
   9  -3  -1  107.15    6.13
   9   3   1  111.16    6.35
  -9  -3  -1  111.08    6.53
  -9   3   1  114.49    8.96
  -9  -3  -1  119.42    9.76
  -9   3   1  110.29   10.73
  -9  -3  -1  104.55    6.21
  -9  -3  -1  113.75    5.96
  -9   3   1  112.72    6.14
   9  -3   0  176.25    9.33
   9  -3   0  166.76    9.31
   9   3   0  170.57    9.46
  -9  -3   0  167.97   10.24
  -9  -3   0  181.77    8.90
  -9   3   0  166.42    9.19
  -9   3   0  174.14   15.80
  -9   3   0  174.89   13.31
  -9  -3   0  155.45   13.94
  -9  -3   0  177.51    9.35
   9   3  -1  114.74   10.04
   9  -3   1  107.19    6.19
   9  -3   1  107.33    6.07
   9   3  -1  107.18    6.28
  -9  -3   1  112.70    6.85
  -9   3  -1  112.79    6.09
  -9   3  -1   99.12    8.57
  -9  -3   1  105.71    9.80
  -9  -3   1  108.28    6.22
   9  -3   2    1.02    1.21
   9  -3   2   -0.02    0.80
   9   3  -2   -0.36    1.24
   9  -3   2    0.94    0.73
   9   3  -2    0.20    0.60
  -9   3  -2    1.64    1.04
  -9  -3   2    2.47    1.16
  -9  -3   2    0.50    0.42
  -9  -3   2    2.05    1.75
  -9  -3   2    0.42    1.13
  -9   3  -2   -0.60    0.89
   9  -3   3   66.78    4.31
   9  -3   3   73.46    4.39
   9  -3   3   74.06    4.58
   9   3  -3   65.22    4.43
  -9  -3   3   70.15    4.38
  -9  -3   3   74.05    4.02
  -9  -3   3   74.06    5.16
  -9   3  -3   73.30    4.33
  -9  -3   3   66.02    7.32
   9  -3   4   20.86    1.82
   9  -3   4   18.67    2.14
   9   3  -4   21.75    2.31
   9  -3   4   20.08    1.96
  -9  -3   4   22.64    2.10
  -9  -3   4   13.08    2.79
  -9   3  -4   20.00    1.88
  -9  -3   4   21.84    1.84
  -9  -3   4   18.85    2.37
   9  -3   5   28.82    2.34
   9  -3   5   27.34    2.60
   9   3  -5   28.29    2.66
   9   3  -5   27.91    2.50
   9  -3   5   30.04    2.58
  -9   3  -5   27.15    2.17
  -9  -3   5   25.98    2.29
  -9  -3   5   22.40    2.60
  -9   3  -5   22.33    2.15
  -9  -3   5   17.79    3.29
   9   3  -6    1.72    1.54
   9  -3   6    2.23    1.84
   9  -3   6    3.64    1.20
   9  -3   6    1.26    1.16
  -9  -3   6    1.65    1.12
  -9   3  -6    1.69    1.22
  -9  -3   6    0.60    1.99
  -9  -3   6    0.90    2.48
   9  -3   7   55.80    4.55
   9   3  -7   50.83    4.20
   9  -3   7   55.67    4.12
  -9   3  -7   50.37    3.57
  -9  -3   7   47.38    6.02
  -9  -3   7   59.14    5.50
   9   3  -8   10.47    2.03
   9  -3   8   10.14    2.12
   9  -3   8    8.67    1.93
  -9   3  -8   10.18    1.76
  -9  -3   8    9.24    2.92
  -9  -3   8    6.61    3.15
   9   3  -9   26.11    2.76
   9  -3   9   31.42    3.31
  -9   3  -9   33.97    3.04
  -9  -3   9   21.12    4.36
  -9  -3   9   32.45    4.19
   9  -3  10    2.74    2.90
  -9  -3  10    3.61    3.39
  10   3   9    0.95    1.93
 -10   3   9    2.06    3.19
  10  -3  -8    0.89    1.27
  10  -3  -8    1.22    1.85
  10   3   8    0.39    1.92
 -10  -3  -8    0.22    1.35
 -10   3   8    0.85    2.91
  10  -3  -7   -0.86    1.19
  10   3   7    0.40    1.50
  10  -3  -7    1.82    1.71
 -10   3   7    1.57    2.59
 -10  -3  -7    0.15    1.51
 -10   3   7   -1.01    2.21
  10  -3  -6    3.27    1.53
  10   3   6    1.87    1.40
  10  -3  -6    1.56    1.27
 -10   3   6    2.36    1.84
 -10  -3  -6    0.92    1.55
 -10   3   6    1.21    2.15
  10   3   5    0.94    1.35
  10  -3  -5    1.44    1.29
  10  -3  -5   -0.12    1.31
  10   3   5    0.81    1.23
 -10   3   5    0.17    1.90
 -10   3   5    1.55    2.14
 -10   3   5    0.99    1.05
 -10  -3  -5   -2.44    1.47
  10   3   4   -1.77    1.19
  10   3   4    1.18    1.12
  10  -3  -4    1.33    1.09
  10  -3  -4    1.32    1.11
 -10   3   4    1.57    1.71
 -10   3   4   -0.91    1.75
 -10   3   4    1.52    0.97
 -10  -3  -4    1.23    1.35
 -10  -3  -4   -1.42    1.12
  10   3   3    2.72    1.29
  10  -3  -3    2.91    1.21
  10   3   3    2.72    1.11
  10  -3  -3    3.56    0.87
 -10   3   3    3.66    1.85
 -10   3   3    2.36    1.72
 -10   3   3    3.75    1.11
 -10  -3  -3    2.47    1.35
 -10  -3  -3    2.68    1.03
  10  -3  -2   12.02    1.64
  10   3   2   15.10    1.86
  10  -3  -2   13.23    1.42
  10   3   2   14.28    1.54
 -10   3   2   11.28    2.48
 -10  -3  -2   13.58    1.56
 -10   3   2   11.45    2.07
 -10   3   2   11.49    1.44
 -10  -3  -2   12.35    2.55
  10  -3  -1    0.49    1.33
  10   3   1    1.27    1.02
  10  -3  -1    1.22    0.87
  10   3   1    0.99    0.97
 -10   3   1    0.91    1.22
 -10   3   1    0.72    0.77
 -10  -3  -1   -0.42    0.87
 -10   3   1    0.66    1.88
 -10  -3  -1   -0.64    0.49
 -10  -3  -1   -0.02    2.00
  10   3   0   -0.29    1.29
  10  -3   0    0.06    1.25
  10  -3   0   -0.02    0.83
 -10  -3   0   -1.52    0.72
 -10  -3   0   -1.32    1.50
 -10   3   0   -1.50    1.05
 -10   3   0   -0.24    1.03
 -10  -3   0    0.82    0.91
  10  -3   1    0.95    1.31
  10  -3   1    0.38    1.21
  10   3  -1    1.02    1.01
  10   3  -1   -1.35    0.92
 -10   3  -1   -0.30    1.01
 -10  -3   1    1.19    1.23
 -10  -3   1    0.71    0.98
 -10   3  -1    0.52    0.81
 -10  -3   1    0.81    2.33
  10  -3   2   12.30    1.66
  10   3  -2   12.90    1.83
  10  -3   2   14.06    1.62
  10   3  -2   16.17    1.99
 -10  -3   2   12.01    3.05
 -10   3  -2   14.52    1.63
 -10  -3   2   13.77    1.84
 -10   3  -2    9.79    1.72
 -10  -3   2   12.42    1.67
  10  -3   3    3.59    1.49
  10  -3   3    4.99    1.11
  10   3  -3    1.27    1.46
  10  -3   3    3.59    0.91
 -10  -3   3    3.20    1.42
 -10   3  -3    3.19    1.01
 -10  -3   3    4.05    1.09
 -10  -3   3    2.19    1.91
  10  -3   4    0.26    1.50
  10  -3   4   -0.58    0.87
  10   3  -4    0.82    1.50
  10  -3   4    1.32    1.23
 -10   3  -4    0.51    1.21
 -10  -3   4    1.01    1.50
 -10  -3   4    0.70    1.13
 -10  -3   4    0.07    2.42
  10  -3   5   -0.89    1.18
  10   3  -5   -0.04    1.54
  10  -3   5   -0.53    1.14
  10  -3   5    1.13    1.03
 -10   3  -5    0.28    1.19
 -10  -3   5    0.78    1.77
 -10  -3   5    2.02    1.23
 -10  -3   5   -1.64    2.40
  10  -3   6    2.37    1.12
  10   3  -6    5.40    1.95
  10  -3   6    1.21    1.26
  10  -3   6    1.38    1.43
 -10   3  -6    2.02    1.33
 -10  -3   6    2.15    1.23
 -10  -3   6   -1.14    2.59
 -10  -3   6    3.09    1.61
  10  -3   7    0.47    1.36
  10  -3   7   -2.40    1.44
  10   3  -7    0.25    1.83
 -10  -3   7    0.22    2.68
 -10   3  -7    0.50    1.33
 -10  -3   7    0.94    1.72
  10   3  -8   -0.24    1.90
  10  -3   8    1.75    2.39
 -10   3  -8    1.43    1.54
 -10  -3   8   -1.56    2.88
 -10  -3   8    1.99    1.92
  10   3  -9   -0.10    1.84
  10  -3   9    0.88    1.97
 -10  -3   9   -0.61    3.09
 -10   3  -9   -0.33    1.55
 -10  -3   9    1.55    2.85
 -10  -3  10   -1.20    3.44
  11   3   9   27.33    3.07
 -11   3   9   22.82    4.11
  11  -3  -8   10.47    1.72
  11  -3  -8    7.74    2.23
  11   3   8   11.07    2.23
 -11   3   8   11.47    2.97
 -11  -3  -8   14.18    2.01
  11   3   7   44.09    3.53
  11  -3  -7   34.51    3.48
  11  -3  -7   45.74    3.25
 -11   3   7   34.20    5.00
 -11  -3  -7   43.33    3.59
  11  -3  -6   11.17    1.61
  11   3   6    8.82    1.90
  11  -3  -6    9.83    1.86
 -11  -3  -6   12.41    1.94
 -11   3   6   11.66    3.02
 -11   3   6    9.86    2.73
  11   3   5    9.12    1.73
  11  -3  -5    9.88    1.70
  11  -3  -5    7.62    1.49
  11   3   5    9.54    1.84
 -11   3   5    4.14    2.30
 -11   3   5    7.75    1.40
 -11  -3  -5    7.84    1.72
 -11   3   5    6.28    2.56
  11  -3  -4   23.13    2.03
  11  -3  -4   20.77    2.07
  11   3   4   20.72    2.06
  11   3   4   21.65    2.26
 -11   3   4   17.26    3.08
 -11  -3  -4   20.62    2.29
 -11   3   4   23.13    2.06
 -11   3   4   18.69    2.82
  11   3   3   57.86    3.68
  11   3   3   53.34    3.94
  11  -3  -3   51.41    3.72
 -11   3   3   58.83    3.46
 -11   3   3   57.30    5.80
 -11  -3  -3   55.41    3.93
 -11   3   3   52.71    6.47
  11  -3  -2    0.21    0.90
  11  -3  -2   -0.13    1.14
  11   3   2    1.39    1.46
  11   3   2    0.20    1.08
 -11  -3  -2   -0.76    2.07
 -11   3   2    0.00    1.79
 -11   3   2   -0.99    1.47
 -11   3   2    1.74    1.13
 -11  -3  -2    0.39    1.32
  11   3   1  115.51    6.59
  11  -3  -1  116.72    6.90
  11   3   1  117.75    6.97
  11  -3  -1  120.68    6.77
 -11  -3  -1  125.74    6.88
 -11   3   1  124.51   11.60
 -11  -3  -1  115.67   10.61
 -11   3   1  126.10    9.76
 -11  -3  -1  107.72    6.99
 -11   3   1  113.81    6.55
  11   3   0  206.33   10.96
  11  -3   0  183.69   10.62
  11  -3   0  196.76   10.66
 -11   3   0  187.26   15.36
 -11   3   0  207.13   10.66
 -11  -3   0  201.68   11.74
 -11  -3   0  203.32   10.80
 -11  -3   0  187.00   16.31
  11   3  -1  123.06    7.18
  11  -3   1  121.84    7.02
  11  -3   1  126.31    6.98
 -11   3  -1  123.68    6.86
 -11  -3   1  123.55   10.74
 -11   3  -1  105.90    9.68
 -11  -3   1  124.90    7.61
 -11  -3   1  123.11    6.99
  11  -3   2   -0.09    1.29
  11  -3   2   -0.12    1.40
  11   3  -2   -0.21    0.88
  11   3  -2    0.46    0.70
  11   3  -2    1.13    1.14
 -11  -3   2    0.97    1.16
 -11   3  -2   -1.97    1.18
 -11  -3   2    2.49    1.37
 -11   3  -2    1.61    0.94
 -11  -3   2    0.81    1.90
  11  -3   3   55.02    3.75
  11  -3   3   56.63    3.86
  11   3  -3   58.47    4.14
 -11  -3   3   58.26    4.45
 -11  -3   3   51.97    6.78
 -11   3  -3   55.35    3.56
 -11  -3   3   53.98    3.61
  11   3  -4   19.73    2.38
  11  -3   4   22.00    2.11
  11  -3   4   21.73    2.15
  11  -3   4   18.59    2.31
 -11  -3   4   18.38    2.04
 -11   3  -4   19.28    2.05
 -11  -3   4   13.91    3.51
 -11  -3   4   18.92    2.22
  11   3  -5   10.31    1.99
  11  -3   5    7.25    1.53
  11  -3   5    5.73    1.95
  11  -3   5    7.99    1.30
 -11  -3   5    9.86    1.55
 -11   3  -5    8.49    1.37
 -11  -3   5    7.15    2.05
 -11  -3   5    2.42    2.94
  11  -3   6   11.58    1.49
  11  -3   6   12.33    2.40
  11   3  -6   14.48    2.26
 -11  -3   6   11.35    3.43
 -11   3  -6   11.18    1.81
 -11  -3   6    7.44    1.97
  11  -3   7   48.31    3.72
  11   3  -7   48.41    3.93
  11  -3   7   45.41    3.88
 -11   3  -7   44.50    3.69
 -11  -3   7   29.32    5.43
 -11  -3   7   58.69    5.47
  11   3  -8   12.01    2.40
  11  -3   8   11.26    2.88
 -11   3  -8   11.42    2.03
 -11  -3   8   11.04    3.78
 -11  -3   8   13.21    2.62
  11   3  -9   25.25    2.91
  11  -3   9   30.81    3.39
 -11   3  -9   26.65    2.68
 -11  -3   9   19.79    4.71
 -11  -3   9   25.11    3.52
 -11  -3  10    1.36    3.60
 -12   3   9   -1.38    3.40
  12  -3  -8   13.34    1.90
  12  -3  -8    9.73    2.31
  12   3   8   13.24    2.36
 -12   3   8   11.76    3.78
 -12  -3  -8    9.01    2.05
  12  -3  -7    3.42    1.74
  12   3   7    2.94    1.95
  12  -3  -7    1.84    1.54
 -12  -3  -7    3.01    1.91
 -12   3   7    2.00    2.23
  12  -3  -6   57.53    4.30
  12   3   6   64.77    4.39
  12  -3  -6   58.08    4.17
 -12   3   6   59.91    7.71
 -12  -3  -6   66.09    4.52
 -12   3   6   76.02    7.56
  12   3   5   10.06    1.74
  12  -3  -5    9.28    1.69
  12  -3  -5    8.59    1.63
  12   3   5   10.77    1.83
 -12   3   5    3.99    2.42
 -12   3   5   10.60    2.93
 -12   3   5    7.44    1.52
 -12  -3  -5    8.63    1.92
  12   3   4   14.76    2.09
  12  -3  -4   16.33    1.92
  12   3   4   14.38    1.88
 -12   3   4   11.23    2.45
 -12  -3  -4   17.58    2.14
 -12   3   4   12.05    2.83
 -12   3   4   15.56    1.68
  12   3   3   23.78    2.26
  12  -3  -3   22.40    2.13
  12   3   3   24.36    2.48
 -12   3   3   17.25    3.38
 -12   3   3   22.99    2.10
 -12  -3  -3   25.67    2.44
 -12   3   3   20.23    2.91
  12   3   2  177.65    9.93
  12   3   2  168.00    9.61
  12  -3  -2  168.79    9.70
 -12  -3  -2  175.68    9.81
 -12   3   2  173.30   14.19
 -12  -3  -2  199.59   15.06
 -12   3   2  181.90    9.65
 -12   3   2  181.60   16.51
  12  -3  -1    6.92    1.58
  12   3   1    5.72    1.37
  12  -3  -1    5.79    1.71
  12   3   1    6.02    1.44
 -12  -3  -1    5.49    1.28
 -12   3   1    7.77    1.20
 -12   3   1    3.47    1.58
 -12  -3  -1    4.10    2.10
 -12  -3  -1    4.01    0.76
  12   3   0    0.26    1.13
  12  -3   0   -1.08    1.54
  12  -3   0    0.67    1.38
 -12  -3   0   -1.78    2.45
 -12  -3   0   -0.57    0.89
 -12   3   0   -0.71    1.26
 -12   3   0    0.45    1.29
 -12  -3   0    0.96    1.06
  12   3  -1    8.68    1.56
  12  -3   1    6.57    1.44
  12  -3   1    6.84    1.63
 -12   3  -1    4.66    1.67
 -12  -3   1    6.84    1.40
 -12  -3   1    2.51    2.80
 -12   3  -1    6.07    1.50
 -12  -3   1    6.58    1.32
  12  -3   2  169.69    9.84
  12   3  -2  172.64   15.48
  12   3  -2  178.88   10.07
  12  -3   2  172.01    9.84
  12   3  -2  200.11   15.60
 -12  -3   2  184.76   15.30
 -12   3  -2  158.11   13.94
 -12  -3   2  170.96    9.74
 -12   3  -2  177.49    9.69
 -12  -3   2  186.33   10.98
  12  -3   3   22.23    2.37
  12  -3   3   21.46    2.51
  12   3  -3   23.12    2.38
 -12   3  -3   26.43    2.60
 -12  -3   3   22.20    2.52
 -12   3  -3   28.42    2.61
 -12  -3   3   20.64    3.94
 -12  -3   3   23.04    2.23
  12  -3   4   16.40    1.58
  12  -3   4   14.29    1.95
  12   3  -4   16.38    2.32
  12  -3   4   14.46    2.02
 -12  -3   4   15.45    2.05
 -12  -3   4   10.81    2.89
 -12   3  -4   15.85    2.01
 -12  -3   4   16.20    1.97
  12   3  -5   11.41    2.11
  12  -3   5    7.33    1.30
  12  -3   5    7.98    1.71
  12  -3   5    8.74    2.19
 -12  -3   5   10.16    1.63
 -12  -3   5    5.22    3.13
 -12  -3   5    9.07    2.19
 -12   3  -5    8.62    1.74
  12  -3   6   69.35    5.15
  12   3  -6   63.18    4.86
  12  -3   6   65.28    4.52
 -12   3  -6   67.24    4.50
 -12  -3   6   56.85    7.18
 -12  -3   6   71.52    5.96
  12   3  -7    5.24    2.00
  12  -3   7    5.35    2.55
 -12  -3   7    4.66    2.52
 -12   3  -7    3.47    1.86
 -12  -3   7    3.52    3.36
  12  -3   8   14.43    3.09
  12   3  -8   15.05    2.54
 -12   3  -8   10.50    2.13
 -12  -3   8    7.82    2.96
 -12  -3   8    8.83    3.85
  12   3  -9   -0.38    2.03
  12  -3   9    0.24    2.16
 -12  -3   9    2.46    2.36
 -12  -3   9   -3.30    3.40
 -12   3  -9    0.10    1.93
  13  -3  -8    6.79    1.81
  13   3   8    5.29    2.18
 -13   3   8    8.79    3.62
 -13  -3  -8    4.06    1.99
  13  -3  -7   16.91    2.30
  13   3   7   17.45    2.43
  13  -3  -7   14.58    2.18
 -13   3   7   10.19    3.63
 -13  -3  -7   12.57    2.52
  13  -3  -6   15.71    2.14
  13   3   6   18.39    2.36
  13  -3  -6   18.74    2.22
 -13  -3  -6   18.69    2.46
 -13   3   6   17.55    3.82
  13  -3  -5   55.71    4.08
  13  -3  -5   57.48    4.28
  13   3   5   67.88    4.37
 -13  -3  -5   69.87    4.61
 -13   3   5   70.47    7.36
 -13   3   5   54.60    7.38
  13  -3  -4   68.39    4.65
  13   3   4   64.87    4.57
  13   3   4   72.45    4.87
 -13   3   4   72.89    6.92
 -13   3   4   65.93    7.92
 -13  -3  -4   75.78    4.87
 -13   3   4   64.79    4.37
  13   3   3   85.51    5.53
  13  -3  -3   79.60    5.31
  13   3   3   83.37    5.20
 -13   3   3   85.59    5.12
 -13   3   3   91.83    8.16
 -13  -3  -3   82.99    5.22
 -13   3   3   78.41    8.81
  13  -3  -2    3.52    1.58
  13   3   2    2.79    1.12
  13   3   2    7.60    1.90
 -13   3   2    3.06    1.47
 -13   3   2    3.26    1.97
 -13  -3  -2    3.79    2.69
 -13  -3  -2    3.74    1.64
 -13   3   2    3.87    2.25
  13   3   1   19.91    2.11
  13  -3  -1   22.14    2.08
  13  -3  -1   21.43    2.28
  13   3   1   23.21    2.54
 -13  -3  -1   21.50    2.07
 -13  -3  -1   15.93    1.63
 -13   3   1   20.77    2.12
 -13  -3  -1   16.91    3.25
 -13   3   1   15.66    2.69
  13  -3   0   59.11    4.05
  13   3   0   63.49    4.26
  13  -3   0   60.42    4.53
 -13   3   0   59.30    6.05
 -13  -3   0   63.41    4.34
 -13  -3   0   60.29    6.81
 -13  -3   0   64.10    4.24
 -13   3   0   62.26    4.18
  13  -3   1   19.44    2.30
  13  -3   1   18.07    2.46
  13   3  -1   22.32    2.58
 -13   3  -1   15.47    2.72
 -13  -3   1   26.39    2.62
 -13  -3   1   18.71    3.96
 -13   3  -1   24.29    2.30
 -13  -3   1   21.01    2.09
  13   3  -2    3.89    0.99
  13  -3   2    6.27    1.76
  13   3  -2    0.52    1.24
  13  -3   2    2.73    1.38
  13   3  -2    5.79    1.52
 -13   3  -2    1.70    1.64
 -13  -3   2    4.03    1.63
 -13   3  -2    4.01    1.24
 -13  -3   2    5.55    1.42
 -13  -3   2    1.09    2.19
  13  -3   3   83.66    5.57
  13   3  -3   85.47    5.69
  13  -3   3   84.32    5.23
 -13  -3   3   86.38    6.07
 -13  -3   3   87.27    5.40
 -13   3  -3   88.66    6.99
 -13  -3   3   81.09    8.44
 -13   3  -3   78.97    5.12
  13   3  -4   70.22    4.98
  13  -3   4   63.78    4.56
  13  -3   4   62.05    4.38
 -13  -3   4   63.07    7.34
 -13   3  -4   69.29    4.65
 -13  -3   4   69.35    4.58
 -13  -3   4   79.66    5.26
  13  -3   5   64.43    4.39
  13  -3   5   70.09    5.03
  13   3  -5   65.34    4.92
  13  -3   5   59.64    4.50
 -13  -3   5   72.98    5.71
 -13   3  -5   66.61    4.55
 -13  -3   5   55.37    7.16
 -13  -3   5   67.63    4.41
  13   3  -6   17.56    2.61
  13  -3   6   14.07    2.70
 -13  -3   6   19.00    2.89
 -13  -3   6   12.59    3.34
 -13   3  -6   17.90    2.27
  13   3  -7   20.50    2.86
  13  -3   7   17.55    3.06
 -13  -3   7   10.38    4.11
 -13  -3   7   15.89    3.12
 -13   3  -7   17.27    2.36
  13  -3   8   14.54    3.14
  13   3  -8    7.05    2.19
 -13  -3   8    2.27    2.87
 -13  -3   8    6.16    2.97
 -13   3  -8    6.70    2.11
  13   3  -9   10.95    2.56
 -13  -3   9    0.42    3.88
 -13   3  -9    7.58    2.16
  14   3   8    1.99    2.38
  14  -3  -8    1.16    1.83
 -14   3   8    2.37    3.58
 -14  -3  -8    3.07    2.20
  14   3   7    0.69    1.95
  14  -3  -7   -1.26    1.53
 -14   3   7    3.06    3.33
 -14  -3  -7    0.00    1.89
  14   3   6    5.65    2.02
  14  -3  -6    7.01    1.79
  14  -3  -6    6.57    1.85
 -14   3   6    9.06    3.28
 -14  -3  -6    9.66    2.41
  14  -3  -5    0.29    1.33
  14   3   5    0.45    1.84
  14  -3  -5    0.31    1.66
 -14   3   5   -0.29    2.71
 -14  -3  -5   -0.89    1.74
  14   3   4    0.19    1.74
  14   3   4   -0.06    1.55
  14  -3  -4    0.23    1.65
 -14   3   4   -0.17    1.37
 -14   3   4   -2.12    2.05
 -14  -3  -4    0.89    1.81
 -14   3   4   -0.26    2.32
  14   3   3    1.19    1.73
  14   3   3   -0.10    1.47
  14  -3  -3    1.64    1.63
 -14   3   3    1.75    2.30
 -14  -3  -3    0.61    1.25
 -14   3   3    1.06    1.99
 -14   3   3   -0.06    1.44
  14  -3  -2   35.67    3.31
  14   3   2   38.52    3.54
  14   3   2   32.53    2.76
 -14   3   2   33.36    3.06
 -14   3   2   36.36    4.90
 -14  -3  -2   38.03    3.40
 -14  -3  -2   32.01    4.81
  14  -3  -1    0.56    1.20
  14  -3  -1   -1.31    1.82
  14   3   1    2.15    1.58
  14   3   1    2.46    1.82
 -14  -3  -1    2.49    1.31
 -14   3   1    0.03    1.71
 -14  -3  -1   -2.28    1.96
 -14   3   1    1.36    1.52
 -14  -3  -1   -1.42    0.61
  14  -3   0    0.42    1.84
  14  -3   0   -0.36    1.18
  14   3   0    1.54    1.79
 -14  -3   0    1.26    1.70
 -14   3   0   -1.02    1.54
 -14  -3   0   -0.12    0.98
 -14  -3   0   -1.19    2.79
 -14   3   0   -0.01    1.13
  14  -3   1    0.96    1.68
  14   3  -1    1.76    1.86
  14  -3   1    0.84    1.40
 -14  -3   1    1.48    2.32
 -14   3  -1   -1.09    1.73
 -14  -3   1   -0.37    1.16
 -14   3  -1    0.76    1.19
 -14  -3   1    2.46    1.66
  14  -3   2   35.44    3.10
  14   3  -2   37.59    3.79
  14   3  -2   33.45    3.30
  14  -3   2   37.20    3.40
 -14  -3   2   36.98    3.33
 -14  -3   2   40.69    3.29
 -14   3  -2   34.11    2.83
 -14   3  -2   25.25    3.69
 -14  -3   2   27.77    4.90
  14   3  -3    3.53    1.94
  14  -3   3    1.08    1.84
  14  -3   3    0.44    1.67
 -14  -3   3    1.92    1.63
 -14  -3   3    0.41    2.34
 -14   3  -3    0.72    1.22
 -14   3  -3    1.58    1.25
 -14  -3   3    2.65    1.60
  14  -3   4   -0.81    1.42
  14   3  -4    2.11    1.99
  14  -3   4    2.70    1.73
 -14  -3   4    1.48    1.63
 -14   3  -4    1.56    1.76
 -14  -3   4    0.79    3.18
 -14  -3   4    1.39    1.71
  14   3  -5    2.47    2.03
  14  -3   5    1.13    2.09
  14  -3   5   -0.84    1.66
 -14  -3   5    1.16    2.05
 -14   3  -5    1.10    1.80
 -14  -3   5   -1.25    2.37
 -14  -3   5    1.91    1.56
  14   3  -6   10.85    2.37
  14  -3   6    5.59    1.98
 -14   3  -6    6.05    1.93
 -14  -3   6    6.85    1.99
 -14  -3   6    2.73    2.73
  14  -3   7    0.80    2.58
  14   3  -7    0.66    2.00
 -14  -3   7    3.75    2.58
 -14  -3   7   -2.23    3.49
 -14   3  -7    2.43    2.10
  14  -3   8    3.14    2.92
  14   3  -8    0.58    2.00
 -14   3  -8    1.06    1.88
 -14  -3   8    5.16    2.90
 -14  -3   8   -3.06    2.64
  14   3  -9    2.89    2.37
 -14   3  -9   -0.12    2.13
  15  -3  -8    0.99    1.95
  15   3   8    2.11    2.65
 -15  -3  -8    3.25    2.28
  15  -3  -7   16.55    2.50
  15   3   7   15.58    2.67
 -15  -3  -7   17.99    2.92
 -15   3   7   13.04    3.49
  15   3   6    5.65    2.16
  15  -3  -6    8.66    2.03
 -15  -3  -6    9.32    2.31
 -15   3   6    4.29    2.67
  15  -3  -5   42.79    3.95
  15   3   5   42.65    3.96
 -15   3   5   52.74    6.98
 -15  -3  -5   51.23    4.20
  15  -3  -4    3.04    1.37
  15  -3  -4    3.41    1.83
  15   3   4    2.72    1.85
  15   3   4    4.88    1.99
 -15   3   4    3.93    1.64
 -15   3   4    5.79    2.28
 -15  -3  -4    4.88    2.07
  15   3   3   44.94    3.97
  15  -3  -3   44.26    3.89
  15   3   3   42.31    3.67
 -15   3   3   46.27    3.55
 -15  -3  -3   50.22    3.59
 -15   3   3   35.59    4.98
  15  -3  -2    2.02    1.78
  15   3   2   -1.52    1.43
  15   3   2    1.31    1.89
 -15  -3  -2    1.06    2.77
 -15   3   2    1.56    2.21
 -15  -3  -2    2.14    1.88
 -15   3   2    0.71    1.60
  15   3   1   25.28    2.58
  15  -3  -1   21.25    2.90
  15   3   1   26.97    3.00
  15  -3  -1   22.70    2.68
 -15  -3  -1   22.92    3.89
 -15   3   1   21.00    3.23
 -15   3   1   23.81    2.30
 -15  -3  -1   26.50    2.49
  15  -3   0    6.36    2.02
  15  -3   0    5.33    2.15
  15   3   0   14.04    2.38
 -15   3   0    7.87    1.91
 -15  -3   0    8.21    2.06
 -15  -3   0    6.22    3.47
 -15   3   0    4.11    2.06
 -15  -3   0    6.65    1.31
  15  -3   1   25.16    2.97
  15   3  -1   29.43    3.09
  15  -3   1   25.18    2.53
 -15   3  -1   19.04    3.27
 -15  -3   1   21.37    2.64
 -15  -3   1   29.84    2.87
 -15  -3   1   23.68    4.54
 -15   3  -1   24.99    2.41
  15  -3   2    1.96    1.42
  15   3  -2    3.75    2.12
  15  -3   2    1.30    2.07
 -15  -3   2    2.44    1.55
 -15   3  -2    0.83    1.80
 -15  -3   2   -1.62    3.08
 -15  -3   2    2.17    1.34
 -15   3  -2   -3.69    1.82
  15  -3   3   47.85    4.02
  15  -3   3   45.53    3.69
  15   3  -3   44.50    3.71
 -15  -3   3   48.23    3.44
 -15   3  -3   44.08    3.84
 -15  -3   3   30.95    5.57
 -15  -3   3   46.16    4.13
  15  -3   4    2.20    1.66
  15   3  -4    3.60    1.65
  15  -3   4    2.67    1.94
 -15  -3   4   -0.81    3.37
 -15  -3   4    4.69    1.81
 -15   3  -4    4.28    1.52
 -15  -3   4    6.82    2.06
  15  -3   5   40.18    3.84
  15   3  -5   39.72    3.81
  15  -3   5   40.88    3.83
 -15  -3   5   26.61    5.03
 -15  -3   5   45.34    3.51
 -15   3  -5   48.76    3.85
 -15  -3   5   47.02    4.85
  15   3  -6   11.23    2.50
  15  -3   6    6.28    2.05
 -15   3  -6    6.92    2.20
 -15  -3   6    6.69    2.55
 -15  -3   6    1.42    2.79
  15  -3   7   17.26    3.26
  15   3  -7   16.39    2.75
 -15   3  -7   11.97    2.41
 -15  -3   7    6.93    4.15
 -15  -3   7   16.66    2.79
  15  -3   8    3.43    3.08
  15   3  -8    5.79    2.37
 -15  -3   8    2.60    2.28
 -15  -3   8    1.10    3.08
 -15   3  -8    0.81    2.28
  16  -3  -8    6.92    2.22
 -16  -3  -8    7.37    2.68
  16   3   7    0.81    2.22
  16  -3  -7    0.95    2.17
 -16  -3  -7    3.53    2.53
 -16   3   7   -3.22    3.56
  16   3   6   12.62    2.44
  16  -3  -6   11.07    2.53
 -16  -3  -6   14.07    2.67
 -16   3   6    8.91    3.86
  16   3   5   -0.71    1.99
  16  -3  -5    3.04    1.99
 -16   3   5    2.47    2.35
 -16  -3  -5    2.14    2.06
  16   3   4    4.93    2.13
  16  -3  -4    3.99    1.98
  16   3   4    1.55    1.93
 -16  -3  -4    1.69    2.07
 -16   3   4    1.02    2.12
 -16   3   4    1.49    1.67
  16   3   3   10.95    2.21
  16   3   3   12.53    2.52
  16  -3  -3    9.57    1.87
 -16  -3  -3   11.11    1.96
 -16   3   3    9.69    3.11
 -16   3   3   13.24    2.09
  16  -3  -2   50.48    4.28
  16   3   2   51.36    4.02
  16   3   2   58.87    4.54
 -16   3   2   47.43    6.17
 -16   3   2   49.90    3.63
 -16  -3  -2   42.40    6.09
 -16  -3  -2   51.21    3.87
  16  -3  -1    2.66    1.53
  16   3   1    2.36    2.13
  16  -3  -1   -1.37    2.11
  16   3   1   -0.57    1.30
 -16  -3  -1   -3.28    3.00
 -16   3   1   -2.11    1.71
 -16   3   1   -2.30    2.18
 -16  -3  -1    0.05    1.41
  16  -3   0    0.32    1.61
  16   3   0    3.07    2.10
  16  -3   0   -1.65    1.37
 -16  -3   0   -0.35    1.12
 -16   3   0   -0.18    1.79
 -16  -3   0    2.93    1.95
 -16   3   0    0.12    2.00
 -16  -3   0   -2.30    2.27
  16  -3   1    1.05    2.02
  16  -3   1    0.31    2.09
  16   3  -1    0.13    2.10
 -16  -3   1    0.95    1.86
 -16  -3   1    0.98    1.32
 -16   3  -1   -0.67    1.86
 -16   3  -1   -0.84    2.09
 -16  -3   1   -1.83    3.16
  16  -3   2   56.71    4.22
  16  -3   2   51.52    4.49
  16   3  -2   58.79    4.75
 -16  -3   2   58.54    4.40
 -16  -3   2   37.03    5.80
 -16   3  -2   56.38    3.95
 -16  -3   2   56.67    3.94
 -16   3  -2   48.95    6.17
  16   3  -3   12.64    2.19
  16  -3   3   10.45    2.53
  16  -3   3    8.91    1.95
 -16  -3   3   11.21    1.84
 -16  -3   3   10.57    2.05
 -16   3  -3   11.56    2.32
 -16  -3   3    7.16    3.90
  16  -3   4    3.17    1.62
  16  -3   4    3.70    1.79
  16   3  -4    4.98    2.26
 -16  -3   4    3.78    1.82
 -16   3  -4    3.00    2.05
 -16  -3   4   -2.73    3.38
 -16  -3   4    5.37    2.01
  16  -3   5   -3.04    2.30
  16   3  -5    1.03    2.16
 -16   3  -5    0.25    2.08
 -16  -3   5    1.69    1.63
 -16  -3   5   -1.77    2.57
  16   3  -6   14.81    2.72
  16  -3   6    9.12    2.83
 -16  -3   6    3.14    4.10
 -16   3  -6    7.90    2.25
 -16  -3   6   18.00    3.10
  16   3  -7    4.29    2.61
  16  -3   7    0.27    2.79
 -16  -3   7   -2.73    2.76
 -16   3  -7    2.55    2.15
 -16  -3   7    5.58    2.86
  16   3  -8    8.94    2.54
 -16   3  -8    6.70    2.34
  17  -3  -7   26.78    3.10
  17   3   7   22.58    3.46
 -17  -3  -7   29.13    3.64
  17   3   6    3.76    2.31
  17  -3  -6    0.84    2.35
 -17  -3  -6    4.96    2.44
 -17   3   6    0.91    3.58
  17   3   5    1.03    1.99
  17  -3  -5    3.55    2.19
 -17  -3  -5    4.55    2.28
 -17   3   5    3.24    2.60
  17  -3  -4   38.18    3.58
  17   3   4   33.53    3.42
 -17  -3  -4   44.71    3.59
 -17   3   4   32.42    4.76
  17   3   3   18.92    2.92
  17   3   3   17.05    2.55
  17  -3  -3   17.42    2.69
 -17  -3  -3   22.27    2.80
 -17   3   3   12.66    3.51
 -17   3   3   12.12    2.30
  17   3   2    6.41    1.88
  17   3   2    7.13    2.03
  17  -3  -2    2.85    2.15
 -17  -3  -2    1.02    3.41
 -17   3   2    6.94    2.80
 -17  -3  -2    5.59    1.80
 -17   3   2    5.10    2.04
  17   3   1   66.05    4.98
  17  -3  -1   60.65    5.06
  17  -3  -1   56.40    4.79
 -17   3   1   46.37    6.75
 -17  -3  -1   46.06    6.62
 -17  -3  -1   66.24    4.73
 -17   3   1   56.73    4.08
  17  -3   0   79.03    5.87
  17   3   0   92.25    5.75
  17  -3   0   76.48    5.59
 -17  -3   0   91.13    5.50
 -17   3   0   74.59    8.02
 -17   3   0   85.29    5.68
 -17  -3   0   75.86    9.64
  17  -3   1   60.57    4.46
  17  -3   1   53.28    4.48
  17   3  -1   67.52    5.13
 -17   3  -1   61.12    4.28
 -17  -3   1   67.43    4.74
 -17   3  -1   52.35    6.82
 -17  -3   1   57.49    4.52
 -17  -3   1   52.30    7.22
  17   3  -2    5.77    2.49
  17  -3   2    5.43    2.51
  17  -3   2    5.79    1.85
 -17  -3   2    5.39    1.70
 -17   3  -2    6.01    2.24
 -17  -3   2    6.83    1.79
 -17  -3   2    1.18    2.80
  17   3  -3   17.28    2.57
  17  -3   3   17.77    2.86
  17  -3   3   17.90    3.03
 -17  -3   3   16.59    2.61
 -17  -3   3   12.85    4.47
 -17  -3   3   20.19    2.33
 -17   3  -3   19.68    2.77
  17  -3   4   45.83    4.25
  17   3  -4   49.97    4.60
  17  -3   4   42.65    4.02
 -17  -3   4   49.17    3.64
 -17  -3   4   45.67    4.68
 -17   3  -4   45.75    4.21
 -17  -3   4   26.04    5.85
  17   3  -5    5.40    2.01
  17  -3   5    1.47    2.58
 -17  -3   5    4.84    2.38
 -17  -3   5   -2.18    2.86
 -17   3  -5    0.40    2.08
  17   3  -6    5.00    2.55
  17  -3   6   -0.16    2.69
 -17   3  -6    1.95    2.26
 -17  -3   6   -4.34    3.90
 -17  -3   6   -0.87    2.34
  17   3  -7   27.34    3.53
 -17  -3   7   34.05    4.21
 -17   3  -7   26.34    3.28
  18   3   7    0.29    2.49
  18  -3  -6   12.14    2.66
  18   3   6   14.61    2.91
 -18   3   6   10.45    3.55
 -18  -3  -6   19.21    3.04
  18   3   5   -0.20    2.29
  18  -3  -5    1.23    2.19
 -18   3   5    2.77    3.62
 -18  -3  -5    3.38    2.47
  18   3   4    2.70    2.13
  18  -3  -4    1.25    2.32
 -18   3   4    0.44    3.22
 -18  -3  -4    4.71    2.41
  18   3   3    0.74    1.99
  18  -3  -3   -0.85    2.24
  18   3   3    4.29    2.38
 -18   3   3    1.44    2.96
 -18   3   3    0.57    2.01
 -18  -3  -3    3.06    2.29
  18  -3  -2   32.56    3.27
  18   3   2   44.20    3.97
  18   3   2   37.38    3.42
 -18   3   2   26.18    4.49
 -18   3   2   34.57    3.34
 -18  -3  -2   38.96    3.64
 -18  -3  -2   28.26    5.30
  18   3   1    1.33    1.78
  18  -3  -1    1.06    2.27
  18  -3  -1    0.86    1.98
 -18   3   1    3.29    2.12
 -18   3   1    0.23    2.41
 -18  -3  -1    1.20    2.26
 -18  -3  -1    0.39    3.38
  18   3   0    0.55    2.33
  18  -3   0    1.91    1.78
  18  -3   0    0.06    1.79
 -18   3   0   -3.62    2.45
 -18  -3   0   -5.61    3.09
 -18   3   0    1.13    2.05
 -18  -3   0    0.24    1.58
  18   3  -1    4.28    1.93
  18  -3   1    2.54    2.56
  18  -3   1    4.16    2.48
 -18   3  -1   -2.16    2.47
 -18  -3   1    4.01    1.72
 -18  -3   1   -0.63    3.61
 -18   3  -1    2.27    2.22
  18  -3   2   34.35    3.44
  18  -3   2   34.00    3.77
  18   3  -2   36.69    3.53
 -18  -3   2   39.92    3.89
 -18   3  -2   34.50    3.54
 -18  -3   2   26.71    5.50
 -18  -3   2   37.47    3.57
  18  -3   3    2.64    1.87
  18   3  -3    6.94    2.61
  18  -3   3    1.99    1.92
 -18   3  -3   -0.44    2.20
 -18  -3   3    4.75    1.69
 -18  -3   3    3.09    1.88
 -18  -3   3    0.22    3.83
  18  -3   4    3.86    2.76
  18   3  -4    4.61    2.03
  18  -3   4    2.94    2.44
 -18  -3   4    4.14    2.31
 -18  -3   4    3.95    1.67
 -18  -3   4    0.84    4.04
 -18   3  -4    3.72    2.36
  18   3  -5    2.92    1.93
  18  -3   5   -2.31    2.62
 -18  -3   5    5.02    2.59
 -18  -3   5   -4.30    3.92
 -18   3  -5    6.30    2.53
  18  -3   6   13.65    3.40
  18   3  -6   16.83    3.15
 -18   3  -6   14.31    2.84
 -18  -3   6    6.23    4.76
 -18  -3   6   15.13    3.18
 -18  -3   7    0.54    2.71
  19   3   6   -1.04    2.38
  19  -3  -5   13.10    2.44
  19   3   5   16.47    2.87
 -19  -3  -5   18.46    3.12
 -19   3   5   11.59    4.32
  19  -3  -4    4.44    2.56
  19   3   4    1.09    2.36
 -19  -3  -4    6.60    2.62
 -19   3   4    4.68    3.56
  19   3   3   26.83    3.11
  19   3   3   23.54    3.04
  19  -3  -3   24.86    3.33
 -19   3   3   16.85    4.14
 -19   3   3   25.73    2.98
 -19  -3  -3   25.45    2.91
  19  -3  -2    2.54    2.49
  19   3   2    0.39    2.18
  19   3   2    0.72    2.49
 -19  -3  -2   -2.61    3.26
 -19   3   2   -1.61    2.74
 -19   3   2   -1.50    1.51
 -19  -3  -2    5.28    2.48
  19  -3  -1   21.13    2.70
  19   3   1   21.41    3.34
  19  -3  -1   15.07    2.77
 -19   3   1   13.21    3.49
 -19  -3  -1   10.27    4.36
 -19  -3  -1   19.38    2.55
 -19   3   1   21.61    2.91
  19  -3   0   -1.63    2.46
  19   3   0    2.82    2.59
  19  -3   0    0.85    2.49
 -19   3   0   -2.22    2.73
 -19   3   0   -1.48    2.20
 -19  -3   0    2.17    2.38
 -19  -3   0   -5.19    3.43
  19  -3   1   16.60    2.66
  19   3  -1   22.86    2.92
  19  -3   1   17.88    3.31
 -19   3  -1   18.18    2.49
 -19  -3   1   12.68    4.69
 -19  -3   1   21.93    3.03
  19  -3   2   -0.89    1.84
  19   3  -2   -0.03    1.92
  19  -3   2   -0.53    2.65
 -19   3  -2    0.88    2.38
 -19  -3   2   -4.81    3.77
 -19  -3   2    2.39    2.31
  19  -3   3   32.96    3.82
  19   3  -3   30.77    3.78
  19  -3   3   21.09    3.46
 -19  -3   3   27.76    3.23
 -19  -3   3   15.73    5.09
 -19   3  -3   29.17    3.44
  19  -3   4    6.83    2.28
  19  -3   4    0.45    2.52
  19   3  -4    4.92    2.17
 -19   3  -4    4.95    2.49
 -19  -3   4    3.77    2.18
 -19  -3   4    2.08    4.29
  19  -3   5   12.95    2.73
  19   3  -5   21.63    3.29
 -19  -3   5    7.55    4.92
 -19  -3   5   15.95    3.04
 -19   3  -5   15.17    2.54
 -19  -3   6    6.35    3.03
  20   3   6   -2.37    2.57
  20   3   5   -3.85    2.42
 -20   3   5   -2.77    2.67
  20  -3  -4   -0.33    2.56
  20   3   4   -2.46    2.34
 -20   3   4   -0.60    3.47
 -20  -3  -4    3.44    2.06
  20   3   3    1.69    2.45
  20   3   3    2.87    2.71
  20  -3  -3    3.43    2.09
 -20  -3  -3    3.27    2.66
 -20   3   3    1.20    3.09
 -20   3   3    2.24    1.82
  20  -3  -2   -0.40    2.62
  20   3   2    4.05    2.10
 -20  -3  -2   -4.21    3.64
 -20   3   2    0.82    2.36
 -20   3   2    0.72    3.08
 -20  -3  -2    2.55    2.53
  20   3   1   -2.19    2.54
  20  -3  -1   -3.57    2.53
 -20  -3  -1    3.40    2.54
 -20   3   1   -0.71    1.70
 -20   3   1   -2.63    2.72
 -20  -3  -1   -2.99    3.55
  20  -3   0   -2.13    2.68
  20   3   0    1.81    2.04
  20  -3   0   -1.99    2.55
 -20   3   0    0.71    1.78
 -20   3   0   -4.64    2.55
 -20  -3   0    2.16    1.86
 -20  -3   0   -5.71    3.63
  20  -3   1    1.08    2.76
  20  -3   1   -1.92    1.94
  20   3  -1    2.61    2.82
 -20   3  -1   -1.39    2.41
 -20  -3   1    5.34    2.58
 -20  -3   1   -2.71    3.75
  20   3  -2    3.16    2.87
  20  -3   2    0.11    2.72
  20  -3   2   -4.61    2.60
 -20  -3   2   -2.06    4.10
 -20  -3   2    1.94    1.82
 -20   3  -2    0.55    1.86
  20   3  -3    3.27    2.89
  20  -3   3   -0.50    2.68
  20  -3   3    1.23    2.08
 -20  -3   3   -2.30    3.07
 -20   3  -3    2.07    1.96
 -20  -3   3    3.17    2.43
  20   3  -4    3.39    2.87
  20  -3   4   -0.34    2.91
 -20  -3   4   -5.12    4.29
 -20   3  -4   -0.88    2.61
 -20  -3   5    4.37    2.56
 -20  -3   6    4.15    2.90
  21   3   5   16.39    3.41
  21   3   4   17.94    3.14
 -21   3   4   18.49    4.07
  21   3   3   21.42    3.40
  21  -3  -3   24.05    3.63
 -21  -3  -3   20.51    2.89
 -21   3   3   14.38    4.40
  21   3   2   -0.16    2.83
  21  -3  -2   -3.42    2.69
 -21  -3  -2   -1.91    3.67
 -21   3   2    2.08    2.56
 -21   3   2   -4.40    2.88
 -21  -3  -2    2.22    2.71
  21   3   1   14.14    3.23
  21  -3  -1   10.28    3.12
 -21  -3  -1   10.64    2.34
 -21   3   1    1.00    3.07
 -21   3   1    6.01    2.67
 -21  -3  -1    5.44    4.15
  21  -3   0   11.49    2.67
  21   3   0   15.08    3.45
  21  -3   0   17.85    3.61
 -21  -3   0   18.38    3.20
 -21   3   0   15.45    3.03
 -21  -3   0    9.79    4.56
  21  -3   1    5.96    3.06
  21  -3   1    7.24    2.48
  21   3  -1    7.61    2.50
 -21   3  -1   11.17    2.95
 -21  -3   1    8.05    2.25
 -21  -3   1    4.45    3.40
  21   3  -2    2.06    2.96
  21  -3   2   -5.26    2.68
  21  -3   2   -1.36    2.88
 -21  -3   2   -5.36    4.02
 -21  -3   2    6.51    2.68
 -21   3  -2    0.09    2.73
  21   3  -3   25.62    3.34
  21  -3   3   17.64    3.53
 -21  -3   3   29.04    3.43
 -21   3  -3   23.55    3.63
 -21  -3   3   15.35    4.47
  22   3   3    2.49    2.87
 -22   3   3    1.01    3.76
  22   3   2   22.85    3.28
 -22   3   2   12.20    4.12
 -22   3   2   18.16    3.30
 -22  -3  -2   20.52    5.29
  22   3   1   -2.58    2.93
  22  -3  -1   -0.14    2.22
 -22  -3  -1   -7.76    3.81
 -22   3   1    4.53    2.84
 -22  -3  -1    2.44    2.84
  22   3   0    0.78    2.30
  22  -3   0   -4.62    2.97
 -22   3   0    3.20    2.86
 -22  -3   0   -3.70    2.84
 -22  -3   0    1.12    2.69
  22  -3   1   -1.42    2.22
  22   3  -1    4.74    3.29
 -22  -3   1    3.67    2.77
 -22   3  -1    2.06    2.13
 -22  -3   1   -3.36    3.87
  22  -3   2   17.91    3.17
 -22  -3   2   10.79    5.11
 -22  -3   2   26.88    3.48
  22  -3   3    2.37    3.27
 -22  -3   3    7.68    2.86
  23   3   2    0.99    3.64
  23   3   1   23.55    4.04
 -23  -3  -1   12.08    4.83
 -23   3   1   17.04    3.45
 -23  -3   0   12.30    4.86
   0   4  11    6.13    3.28
   0   4  11    6.57    4.80
   0   4  10    0.65    4.16
   0   4   9   74.16   11.72
   0  -4  -9   76.24    6.26
   0   4   9   79.89    5.03
   0  -4  -8   12.56    2.83
   0   4   8    8.94    4.23
   0   4   8   10.67    1.67
   0   4   7   88.90    5.04
   0   4   7   81.47   11.22
   0  -4  -7   87.12    5.79
   0   4   6   15.68    4.20
   0   4   6   20.18    1.12
   0  -4  -6   19.31    1.34
   0  -4  -6   17.65    2.35
   0  -4  -6   18.98    1.50
   0   4   6   19.96    1.14
   0   4   5   28.57    1.65
   0  -4  -5   27.02    1.73
   0  -4  -5   27.50    2.70
   0   4   5   21.36    4.48
   0   4   4  121.18   13.08
   0  -4  -4  129.90    7.05
   0   4   4  140.41    6.96
   0  -4  -4  131.12    6.96
   0   4   3    9.93    0.88
   0  -4  -3    8.33    0.91
   0  -4  -3    9.07    0.94
   0   4   3    8.53    0.93
   0   4   3    5.83    2.36
   0   4   3   10.46    0.95
   0  -4  -2   36.39    2.24
   0   4   2   36.35    2.13
   0   4   2   34.29    2.20
   0  -4  -2   34.68    2.18
   0  -4  -2   39.19    4.59
   0   4   2   35.86    2.39
   0   4   2   32.95    4.59
   0   4   1  455.36   23.82
   0   4   1  372.53   36.03
   0  -4  -1  432.52   23.85
   0   4   1  392.97   21.25
   0   4   1  409.26   21.30
   0  -4  -1  421.64   20.80
   0  -4  -1  416.48   21.34
   0  -4  -1  403.50   21.27
   0  -4  -1  400.27   36.03
   0   4   0  254.95   13.97
   0   4   0  251.55   23.84
   0   4   0  283.81   15.70
   0  -4   0  268.21   15.72
   0   4   0  308.50   20.37
   0  -4   0  255.36   13.65
   0  -4   0  273.34   23.80
   0  -4   0  264.64   14.05
   0  -4   0  263.42   14.01
   0   4  -1  443.38   38.44
   0  -4   1  459.10   38.32
   0   4  -1  428.49   22.80
   0   4  -1  462.71   33.13
   0  -4   1  425.47   22.42
   0   4  -1  468.61   25.62
   0  -4   1  433.12   25.60
   0  -4   1  415.55   22.80
   0  -4   1  444.77   22.88
   0  -4   2   35.34    2.31
   0  -4   2   38.09    2.37
   0  -4   2   38.27    3.41
   0   4  -2   31.85    4.65
   0  -4   2   37.30    4.26
   0  -4   2   37.33    2.87
   0   4  -2   36.15    2.26
   0   4  -2   33.28    3.41
   0   4  -2   37.46    2.74
   0   4  -3   11.31    1.04
   0  -4   3   10.26    1.05
   0   4  -3    7.80    1.41
   0  -4   3    7.80    1.43
   0   4  -3    8.77    1.14
   0  -4   3    7.99    1.39
   0  -4   3    7.25    1.82
   0   4  -4  136.80   10.88
   0   4  -4  142.43    7.47
   0  -4   4  135.37    7.46
   0  -4   4  135.66    8.88
   0  -4   4  149.71   13.09
   0  -4   4  142.55   11.07
   0   4  -4  135.24    7.55
   0  -4   5   24.32    2.84
   0  -4   5   29.73    2.10
   0   4  -5   28.94    2.28
   0   4  -5   30.95    2.04
   0   4  -5   33.25    3.00
   0  -4   5   25.01    3.58
   0   4  -6   20.95    1.91
   0  -4   6   16.29    2.54
   0  -4   6   15.67    2.54
   0  -4   6   19.23    1.57
   0   4  -6   21.90    1.74
   0  -4   7   84.86    6.29
   0  -4   7   79.33    7.59
   0   4  -7   89.29    4.90
   0  -4   8   11.27    2.23
   0  -4   8   10.65    1.94
   0  -4   8    8.30    2.34
   0   4  -8   11.01    1.37
   0  -4   9   78.89    5.72
   0  -4   9   86.25    6.93
   0   4  -9   71.90    4.47
   0  -4  10    0.28    2.73
   0  -4  10   -2.39    1.73
   0  -4  11    9.36    3.43
   1   4  11    2.98    4.71
   1   4  11    0.09    2.86
  -1   4  11    4.72    2.45
  -1   4  11    3.47    4.38
  -1   4  11   -0.22    2.95
   1   4  10    4.82    4.33
  -1   4  10    6.70    4.40
   1   4   9   -1.01    1.54
   1   4   9   -0.16    3.84
   1  -4  -9    1.39    1.98
  -1   4   9    0.46    1.53
  -1   4   9    0.83    3.75
   1   4   8    2.74    2.89
   1   4   8    1.92    1.22
   1  -4  -8    2.16    1.74
  -1   4   8    2.64    3.63
  -1  -4  -8    1.89    1.82
   1   4   7   10.18    1.38
   1  -4  -7    7.74    2.32
   1   4   7    7.06    3.85
  -1  -4  -7   10.70    2.10
  -1   4   7    8.35    3.78
   1   4   6   85.73    4.42
   1   4   6   85.51    4.45
   1  -4  -6   83.31    5.73
   1   4   6   71.82   10.48
   1  -4  -6   86.73    4.65
   1   4   6   92.09    4.75
   1  -4  -6   83.30    4.54
  -1   4   6   82.86    4.41
  -1   4   6   78.50    9.79
  -1  -4  -6   84.39    4.63
  -1  -4  -6   85.88    4.52
  -1   4   6   85.93    4.44
  -1  -4  -6   86.35    5.56
   1   4   5    2.75    2.16
   1  -4  -5    3.08    0.62
   1  -4  -5    1.61    1.25
   1   4   5    1.46    0.52
   1   4   5    3.31    0.75
  -1   4   5    2.20    1.97
  -1  -4  -5    2.60    0.61
  -1  -4  -5    1.64    1.32
  -1   4   5    2.83    0.52
   1   4   4   20.21    1.29
   1  -4  -4   17.95    1.43
   1   4   4   18.74    1.35
   1   4   4   13.29    3.47
   1  -4  -4   19.26    1.38
  -1   4   4   12.88    3.27
  -1  -4  -4   21.41    1.57
  -1   4   4   19.64    1.32
  -1  -4  -4   18.64    1.39
   1   4   3    7.22    0.87
   1  -4  -3    7.82    0.81
   1   4   3    5.55    1.98
   1  -4  -3    7.73    0.83
   1   4   3    7.75    0.61
  -1  -4  -3    7.48    0.89
  -1  -4  -3    7.59    0.83
  -1   4   3    5.99    1.94
  -1   4   3    6.42    0.80
  -1   4   3    7.89    0.75
   1  -4  -2   95.43    5.25
   1   4   2   92.45    9.91
   1   4   2   98.82    5.87
   1   4   2   97.93    5.31
   1  -4  -2   97.84    5.30
   1   4   2   93.05    5.23
   1  -4  -2  109.14    9.81
  -1  -4  -2   97.87    5.32
  -1   4   2   96.25    5.26
  -1  -4  -2   92.95    5.26
  -1   4   2   93.58    9.86
  -1   4   2   99.84    5.89
  -1   4   2   96.50    4.99
  -1   4   2   99.92    5.24
  -1  -4  -2  104.29    9.90
   1  -4  -1   37.71    4.32
   1  -4  -1   34.21    1.97
   1   4   1   37.63    2.24
   1  -4  -1   35.96    2.57
   1  -4  -1   33.56    2.21
   1   4   1   36.13    4.79
   1  -4  -1   36.63    2.25
   1   4   1   35.48    2.18
   1   4   1   38.27    2.38
  -1   4   1   36.12    2.18
  -1   4   1   34.38    1.89
  -1  -4  -1   35.01    2.51
  -1   4   1   36.61    4.41
  -1  -4  -1   35.48    4.27
  -1   4   1   36.51    2.17
  -1  -4  -1   36.33    2.23
  -1   4   1   36.32    2.41
  -1  -4  -1   35.02    2.25
   1   4   0   -0.11    0.40
   1   4   0    0.25    0.42
   1  -4   0    0.57    0.71
   1  -4   0    0.01    0.81
   1   4   0    0.53    0.79
   1  -4   0    0.02    0.60
   1  -4   0    0.03    0.47
   1   4   0    0.75    0.98
   1   4   0   -0.05    0.52
   1  -4   0   -0.53    0.35
  -1  -4   0   -0.04    0.50
  -1  -4   0   -0.04    0.65
  -1  -4   0   -0.28    0.66
  -1   4   0   -1.76    0.63
  -1   4   0   -0.09    0.53
  -1   4   0   -0.24    0.42
  -1   4   0    0.85    1.03
  -1  -4   0    0.17    0.76
   1   4  -1   38.24    2.45
   1   4  -1   36.89    4.43
   1  -4   1   36.45    2.24
   1   4  -1   35.49    3.41
   1   4  -1   33.93    2.25
   1  -4   1   35.51    2.29
   1  -4   1   35.26    2.69
   1   4  -1   36.45    2.53
   1  -4   1   32.93    2.10
   1  -4   1   40.08    4.42
  -1  -4   1   33.00    2.69
  -1   4  -1   39.30    2.66
  -1  -4   1   35.12    2.37
  -1   4  -1   36.97    2.27
  -1  -4   1   38.29    4.13
  -1  -4   1   36.20    2.33
  -1   4  -1   43.03    4.79
  -1   4  -1   38.63    3.22
  -1   4  -1   36.46    2.25
   1   4  -2   96.29    6.16
   1   4  -2   98.07    9.47
   1  -4   2  107.73    9.52
   1  -4   2   95.20    5.36
   1  -4   2   95.04    6.17
   1   4  -2   96.42    5.32
   1   4  -2  101.23    5.50
   1  -4   2   93.41    5.28
   1   4  -2   91.73    7.97
   1  -4   2   98.59    5.41
  -1  -4   2  102.47    5.44
  -1   4  -2   95.21    5.42
  -1  -4   2   96.48    5.38
  -1  -4   2  101.07    9.20
  -1   4  -2  101.60    9.75
  -1  -4   2  104.77    7.96
  -1   4  -2  101.24    5.35
  -1  -4   2  100.77    6.20
  -1   4  -2   95.71    7.81
  -1   4  -2   96.71    6.11
   1   4  -3    4.88    1.83
   1  -4   3    6.41    1.08
   1   4  -3    7.91    0.92
   1   4  -3    4.53    1.30
   1   4  -3    7.55    0.96
   1  -4   3    6.78    1.29
   1  -4   3    7.65    0.97
   1  -4   3    5.62    1.89
   1  -4   3    7.68    1.17
  -1  -4   3    7.43    1.50
  -1   4  -3    8.94    0.94
  -1  -4   3    6.20    1.16
  -1  -4   3    6.80    0.94
  -1   4  -3    6.09    1.17
  -1   4  -3    6.94    1.04
  -1  -4   3    7.58    1.60
   1   4  -4   18.93    1.57
   1  -4   4   22.27    2.02
   1  -4   4   20.71    2.19
   1  -4   4   18.72    1.58
   1   4  -4   20.28    2.59
   1  -4   4   19.58    2.52
  -1  -4   4   17.13    2.46
  -1   4  -4   20.61    2.10
  -1   4  -4   22.82    1.58
  -1  -4   4   15.99    2.77
  -1   4  -4   20.31    1.71
  -1  -4   4   20.59    1.60
  -1  -4   4   18.31    2.25
   1  -4   5    3.18    0.80
   1  -4   5    3.32    1.42
   1  -4   5    2.47    1.56
   1   4  -5    2.21    1.05
   1   4  -5    2.44    0.76
   1  -4   5    2.45    1.32
   1   4  -5    2.60    0.98
  -1  -4   5    2.55    1.66
  -1  -4   5    2.34    0.78
  -1  -4   5    1.33    1.59
  -1   4  -5    1.58    0.71
  -1   4  -5    2.11    0.90
   1  -4   6   82.46    4.70
   1  -4   6   82.74    7.23
   1  -4   6   90.11    5.28
   1  -4   6   91.62    6.31
   1   4  -6   83.03    4.79
   1   4  -6   88.07    4.78
  -1   4  -6   81.74    4.80
  -1  -4   6   77.21    4.67
  -1  -4   6   87.76    6.38
  -1  -4   6   76.81    7.37
  -1   4  -6   83.20    4.67
   1  -4   7   11.28    2.41
   1   4  -7   11.19    1.38
   1  -4   7    9.66    1.72
   1  -4   7    9.02    2.00
  -1   4  -7    9.80    1.32
  -1  -4   7   10.88    2.49
  -1  -4   7    8.63    2.30
   1  -4   8    2.19    1.52
   1   4  -8    4.11    1.11
   1  -4   8    4.77    2.32
  -1   4  -8    3.25    1.09
  -1  -4   8    1.97    2.33
  -1  -4   8   -0.36    1.75
   1  -4   9    0.06    2.27
   1  -4   9    0.21    2.23
   1   4  -9    0.54    1.04
  -1   4  -9    0.66    1.03
  -1  -4   9   -2.79    2.37
  -1  -4   9   -1.06    2.19
   1  -4  10    7.58    2.17
   1  -4  10    7.80    2.92
  -1  -4  10   10.43    3.08
  -1  -4  10    3.50    2.62
   1  -4  11    2.17    2.86
  -1  -4  11    2.67    3.12
   2   4  11   19.93    6.20
  -2   4  11   14.49    5.42
  -2   4  11   20.04    4.06
   2   4  10    6.31    4.95
  -2   4  10    2.41    2.68
  -2   4  10    4.43    4.00
   2  -4  -9   12.66    3.07
   2   4   9   14.04    2.02
   2   4   9    9.89    4.96
  -2   4   9   11.75    4.58
   2   4   8    1.80    1.39
   2   4   8    3.35    4.02
   2  -4  -8    4.98    2.42
  -2  -4  -8    3.25    1.92
  -2   4   8    1.14    3.33
   2  -4  -7   31.07    3.41
   2  -4  -7   31.89    1.71
   2   4   7   22.50    5.09
   2  -4  -7   30.99    1.72
   2   4   7   41.25    2.48
  -2   4   7   22.39    5.12
  -2  -4  -7   30.73    1.70
  -2  -4  -7   38.20    3.72
  -2  -4  -7   33.13    1.72
   2  -4  -6   10.71    2.25
   2   4   6   10.45    1.18
   2  -4  -6    9.99    0.88
   2   4   6    6.64    3.50
   2   4   6    9.56    0.79
   2  -4  -6    9.81    0.97
  -2  -4  -6    9.46    0.85
  -2   4   6    7.97    3.35
  -2   4   6    9.95    0.75
  -2  -4  -6   11.31    2.01
  -2  -4  -6    9.50    1.00
   2  -4  -5  153.51    8.21
   2  -4  -5  151.61    8.89
   2   4   5  151.07   15.66
   2   4   5  166.16    8.17
  -2   4   5  161.59    8.16
  -2   4   5  145.33   15.59
  -2  -4  -5  154.06    8.95
  -2  -4  -5  156.91    8.21
   2   4   4    3.08    0.54
   2   4   4    1.92    1.82
   2  -4  -4    2.49    0.64
   2  -4  -4    3.43    0.67
  -2  -4  -4    2.48    0.79
  -2   4   4    2.21    0.59
  -2  -4  -4    2.38    0.69
  -2   4   4    1.29    2.11
   2   4   3   95.13    5.14
   2  -4  -3   91.48    5.07
   2   4   3   84.56    9.68
   2   4   3   94.90    4.85
   2  -4  -3   95.62    5.14
   2   4   3   95.91    5.68
  -2   4   3   96.08    5.08
  -2   4   3   86.74    9.55
  -2  -4  -3   94.59    5.23
  -2  -4  -3   91.98    5.12
  -2   4   3  100.51    5.01
   2  -4  -2    8.32    2.13
   2   4   2   12.91    1.08
   2   4   2    6.46    2.27
   2   4   2   10.74    1.09
   2  -4  -2   12.40    1.12
   2   4   2   11.49    1.11
  -2  -4  -2   11.59    1.07
  -2   4   2   11.87    0.85
  -2   4   2   10.11    0.97
  -2   4   2   10.02    0.93
  -2   4   2    8.50    2.02
  -2   4   2   10.28    1.12
  -2  -4  -2   10.05    1.05
   2   4   1  181.89   10.14
   2   4   1  157.10   15.82
   2   4   1  172.12    9.22
   2   4   1  194.79   13.34
   2  -4  -1  168.29    8.89
   2  -4  -1  176.67   15.83
   2   4   1  165.44    9.10
   2  -4  -1  164.23    9.08
  -2  -4  -1  171.64    9.20
  -2   4   1  173.12   10.18
  -2  -4  -1  172.64   10.19
  -2   4   1  173.65   15.92
  -2  -4  -1  166.36    9.14
  -2   4   1  164.19    9.09
  -2  -4  -1  168.58    8.73
  -2   4   1  176.88    8.82
  -2  -4  -1  191.24   15.92
  -2   4   1  174.52    9.08
   2  -4   0   31.93    2.15
   2   4   0   30.40    4.24
   2   4   0   32.57    2.26
   2  -4   0   32.28    1.95
   2  -4   0   37.09    4.31
   2   4   0   31.14    2.19
   2   4   0   36.64    3.28
   2  -4   0   33.11    2.48
   2   4   0   34.40    2.13
  -2  -4   0   30.79    2.19
  -2  -4   0   33.54    4.05
  -2   4   0   38.95    4.55
  -2   4   0   32.20    1.88
  -2   4   0   31.97    2.07
  -2   4   0   34.21    2.43
  -2  -4   0   32.46    2.16
  -2   4   0   36.51    2.11
  -2  -4   0   31.52    2.32
   2  -4   1  165.35    9.16
   2  -4   1  166.81    9.35
   2   4  -1  176.01   10.53
   2  -4   1  190.41   16.18
   2   4  -1  171.51    9.36
   2  -4   1  166.24   10.53
   2   4  -1  177.49   13.76
   2   4  -1  169.87   15.96
   2   4  -1  183.78    9.55
   2  -4   1  175.68    9.37
  -2   4  -1  172.68    9.39
  -2  -4   1  175.85    9.46
  -2   4  -1  181.66   10.56
  -2  -4   1  176.83   10.59
  -2   4  -1  177.23    9.33
  -2  -4   1  172.98    9.40
  -2   4  -1  174.19   16.21
  -2  -4   1  196.88   13.81
  -2   4  -1  195.03   13.48
  -2  -4   1  185.90   15.87
   2   4  -2    7.63    1.84
   2  -4   2    9.75    1.24
   2   4  -2   11.55    1.00
   2  -4   2   10.21    1.07
   2  -4   2    8.76    2.10
   2  -4   2   10.84    0.98
   2   4  -2    9.00    1.20
   2   4  -2    8.83    1.23
   2   4  -2    8.52    1.59
  -2   4  -2    9.13    1.10
  -2  -4   2   10.58    1.15
  -2   4  -2    8.63    2.30
  -2  -4   2    8.08    1.52
  -2  -4   2   10.17    1.72
  -2   4  -2    8.13    1.25
  -2  -4   2   10.65    1.26
  -2   4  -2   11.80    0.96
   2   4  -3   98.73    7.94
   2  -4   3   94.48    5.18
   2  -4   3   93.08    5.98
   2   4  -3   94.31    5.37
   2   4  -3   89.67    9.18
   2   4  -3   93.39    5.16
   2  -4   3   95.68    5.19
  -2  -4   3   93.28    6.15
  -2   4  -3   90.43    7.36
  -2   4  -3   88.71    5.22
  -2  -4   3  103.62    8.90
  -2  -4   3   95.54    5.17
  -2  -4   3   90.95    8.07
  -2   4  -3   96.65    5.16
   2   4  -4    3.49    0.83
   2   4  -4    3.88    0.99
   2  -4   4    2.90    1.14
   2   4  -4    3.51    1.30
   2  -4   4    3.72    1.32
   2  -4   4    2.43    0.80
   2  -4   4    3.07    0.88
  -2   4  -4    3.32    0.76
  -2  -4   4    1.80    1.41
  -2  -4   4    4.11    0.85
  -2  -4   4    1.45    1.36
  -2   4  -4    2.45    0.62
  -2   4  -4    1.99    0.89
  -2  -4   4    2.13    1.68
   2  -4   5  163.26   10.00
   2  -4   5  156.01    8.66
   2  -4   5  170.87   12.40
   2   4  -5  162.07    8.56
   2  -4   5  161.52    8.53
  -2  -4   5  155.74   10.13
  -2  -4   5  162.09   14.58
  -2  -4   5  157.46    8.49
  -2  -4   5  147.88   12.84
  -2   4  -5  153.16    8.57
  -2   4  -5  161.26    8.50
   2  -4   6    9.73    1.19
   2  -4   6    8.52    2.04
   2   4  -6   10.94    1.22
   2  -4   6    7.22    1.68
   2   4  -6   11.54    1.46
   2  -4   6   10.01    1.55
  -2  -4   6    9.92    1.17
  -2   4  -6    9.70    1.29
  -2   4  -6   10.47    1.12
  -2  -4   6   10.47    1.94
  -2  -4   6    6.20    2.20
   2  -4   7   31.63    3.92
   2  -4   7   31.31    3.01
   2   4  -7   36.65    2.56
   2  -4   7   30.06    3.37
  -2   4  -7   32.99    2.44
  -2  -4   7   26.04    3.69
  -2  -4   7   38.44    3.76
   2  -4   8    1.72    1.99
   2  -4   8    2.49    2.22
   2   4  -8    3.66    1.11
  -2   4  -8    4.62    1.13
  -2  -4   8    1.87    2.42
  -2  -4   8    1.54    2.19
   2  -4   9   12.96    2.91
   2   4  -9   13.10    1.49
   2  -4   9   15.85    2.81
  -2   4  -9   14.55    1.56
  -2  -4   9   12.08    2.53
  -2  -4   9   11.25    2.77
   2  -4  10    6.97    2.70
   2  -4  10    1.82    2.68
  -2  -4  10   -4.36    2.53
  -2  -4  10    5.72    2.35
   2  -4  11   22.49    3.82
   3   4  11    4.30    5.13
  -3   4  11   -1.65    2.18
   3   4  10   -4.92    4.13
  -3   4  10   -2.75    2.67
  -3   4  10    0.09    3.51
   3   4   9    3.06    1.66
   3   4   9   -0.01    3.15
   3  -4  -9    2.78    2.54
  -3   4   9   -0.31    1.83
  -3   4   9    1.30    3.50
   3  -4  -8   -1.10    1.52
   3   4   8   -0.78    1.16
   3   4   8   -0.99    2.71
  -3  -4  -8    1.65    1.90
  -3   4   8   -1.53    2.13
   3  -4  -7    7.63    2.26
   3  -4  -7    5.47    0.64
   3   4   7    5.58    1.17
   3   4   7    1.78    3.66
   3  -4  -7    6.34    0.71
  -3  -4  -7    6.66    0.61
  -3  -4  -7    4.94    2.33
  -3   4   7    8.38    3.38
  -3  -4  -7    5.12    0.58
   3   4   6    4.73    2.81
   3  -4  -6    9.28    0.94
   3   4   6    9.90    1.20
   3  -4  -6    9.42    0.91
   3   4   6    9.89    0.88
   3  -4  -6    8.75    1.78
  -3  -4  -6    9.99    1.05
  -3  -4  -6    8.94    0.88
  -3  -4  -6   10.73    2.34
  -3   4   6    5.64    2.53
  -3   4   6    9.11    0.83
   3  -4  -5    0.66    0.63
   3  -4  -5   -0.58    0.56
   3   4   5   -0.13    0.68
   3   4   5    0.92    2.03
  -3   4   5    1.17    2.37
  -3  -4  -5    0.02    1.65
  -3   4   5   -0.07    0.52
  -3  -4  -5    0.06    0.68
  -3  -4  -5   -0.09    0.77
   3  -4  -4    1.31    0.66
   3   4   4    0.61    0.65
   3   4   4    0.12    0.63
   3   4   4   -0.33    0.50
   3   4   4   -0.13    1.64
  -3   4   4   -0.64    0.72
  -3  -4  -4   -0.42    1.05
  -3  -4  -4   -1.00    0.73
  -3  -4  -4   -0.16    0.71
  -3   4   4    0.51    1.49
  -3   4   4    0.46    0.56
   3   4   3    3.00    0.66
   3   4   3    3.68    0.79
   3  -4  -3    2.82    0.68
   3  -4  -3    4.67    0.71
   3   4   3    3.29    0.47
   3   4   3    0.86    1.57
  -3  -4  -3    2.99    0.90
  -3   4   3    3.92    0.66
  -3   4   3    2.82    1.98
  -3   4   3    4.38    0.74
  -3  -4  -3    3.76    0.80
   3  -4  -2   33.87    2.18
   3  -4  -2   37.23    2.20
   3   4   2   36.04    2.31
   3   4   2   33.99    4.66
   3   4   2   34.54    2.35
  -3   4   2   33.51    2.14
  -3   4   2   34.15    2.02
  -3  -4  -2   33.04    2.16
  -3  -4  -2   34.66    2.36
  -3   4   2   36.82    4.91
   3  -4  -1    3.13    0.67
   3  -4  -1    3.44    0.75
   3   4   1    4.07    0.98
   3   4   1    3.96    0.62
   3  -4  -1    3.86    0.62
   3   4   1    4.57    0.79
   3   4   1    3.65    0.94
   3  -4  -1    3.20    1.30
   3   4   1    3.72    1.37
  -3  -4  -1    3.14    0.84
  -3  -4  -1    3.48    0.69
  -3   4   1    3.55    0.64
  -3  -4  -1    3.97    0.90
  -3   4   1    3.56    0.61
  -3   4   1    3.12    1.36
  -3   4   1    3.62    0.70
  -3   4   1    3.68    0.51
  -3  -4  -1    4.04    0.46
   3  -4   0   -0.21    0.93
   3   4   0    0.41    1.20
   3   4   0    0.66    0.75
   3  -4   0    1.21    0.65
   3  -4   0    1.22    0.72
   3   4   0    0.02    0.51
   3   4   0    0.62    0.64
   3   4   0   -0.20    0.86
   3  -4   0    0.97    0.57
   3  -4   0    0.59    0.52
  -3   4   0    0.85    0.67
  -3   4   0    0.17    0.45
  -3   4   0    1.97    1.59
  -3   4   0   -0.46    0.49
  -3  -4   0   -0.20    0.54
  -3   4   0    0.21    0.40
  -3  -4   0   -0.11    0.61
  -3  -4   0   -0.28    0.55
  -3  -4   0   -0.42    0.99
   3   4  -1    2.71    0.98
   3  -4   1    3.93    0.77
   3  -4   1    3.45    1.33
   3  -4   1    3.37    0.68
   3  -4   1    3.03    0.82
   3  -4   1    3.81    0.90
   3   4  -1    3.11    0.78
   3   4  -1    3.64    1.27
   3   4  -1    3.36    0.87
   3   4  -1    3.83    0.67
  -3  -4   1    2.30    1.14
  -3  -4   1    3.74    0.80
  -3   4  -1    4.29    0.77
  -3   4  -1    3.32    0.56
  -3   4  -1    4.10    0.87
  -3   4  -1    3.93    1.48
  -3   4  -1    3.10    0.83
  -3  -4   1    3.61    0.77
  -3  -4   1    4.05    1.37
  -3  -4   1    2.11    0.67
   3  -4   2   31.51    2.08
   3   4  -2   31.10    3.62
   3  -4   2   33.44    2.23
   3  -4   2   31.00    2.59
   3   4  -2   33.36    4.02
   3   4  -2   36.31    2.65
   3   4  -2   32.00    2.12
   3   4  -2   32.79    2.33
  -3   4  -2   32.36    4.45
  -3  -4   2   32.18    2.16
  -3   4  -2   35.01    2.96
  -3  -4   2   33.74    3.90
  -3   4  -2   35.30    2.16
  -3  -4   2   31.05    2.64
  -3   4  -2   32.92    2.25
  -3  -4   2   36.81    3.79
   3  -4   3    2.39    0.80
   3  -4   3    3.46    0.78
   3  -4   3    4.27    0.89
   3   4  -3    3.67    0.84
   3   4  -3    2.73    1.32
   3   4  -3    3.90    1.38
   3   4  -3    3.40    1.09
  -3  -4   3    2.91    1.09
  -3  -4   3    2.20    1.70
  -3  -4   3    2.42    0.87
  -3   4  -3    2.78    0.59
  -3   4  -3    2.52    0.88
  -3  -4   3    3.16    1.11
  -3   4  -3    3.93    0.78
   3   4  -4    0.96    1.04
   3  -4   4   -0.01    0.71
   3  -4   4    0.73    0.84
   3  -4   4   -0.46    0.76
   3   4  -4   -0.29    0.73
  -3  -4   4    1.09    0.78
  -3  -4   4    0.61    1.49
  -3   4  -4    0.28    0.66
  -3  -4   4   -0.38    1.02
  -3   4  -4    0.38    0.82
  -3  -4   4    0.46    1.41
   3  -4   5    0.00    0.87
   3   4  -5    2.07    1.04
   3  -4   5    0.66    1.33
   3  -4   5    0.49    0.95
   3  -4   5    0.40    0.71
   3   4  -5    0.42    0.83
  -3   4  -5    0.32    0.72
  -3  -4   5   -0.60    1.57
  -3  -4   5    0.69    1.61
  -3   4  -5    0.62    0.87
  -3  -4   5    0.26    0.89
  -3  -4   5   -0.86    1.28
   3   4  -6    9.09    1.21
   3  -4   6    7.59    1.09
   3  -4   6   10.15    2.00
   3  -4   6    8.78    1.51
   3  -4   6    7.56    1.43
  -3  -4   6    4.42    2.08
  -3   4  -6   10.40    1.16
  -3  -4   6    9.13    1.87
  -3  -4   6    4.95    2.10
  -3  -4   6    9.35    1.10
  -3   4  -6    8.54    1.28
   3  -4   7    6.20    1.55
   3  -4   7    4.16    1.60
   3  -4   7    6.26    2.08
   3   4  -7    7.85    1.36
  -3  -4   7    6.88    1.90
  -3   4  -7    6.87    1.25
  -3  -4   7    5.28    2.16
   3   4  -8   -0.77    1.08
   3  -4   8    1.43    2.08
   3  -4   8    0.70    1.97
  -3  -4   8   -0.91    2.28
  -3   4  -8    0.67    1.13
  -3  -4   8    0.33    2.19
   3   4  -9    0.90    1.08
   3  -4   9   -0.46    2.30
   3  -4   9    3.50    2.40
  -3  -4   9    1.19    1.99
  -3   4  -9    1.58    1.13
  -3  -4   9   -1.73    2.07
   3  -4  10   -2.05    2.25
   3  -4  10   -0.17    2.51
  -3  -4  10   -2.05    1.98
   3  -4  11    0.78    2.66
   4   4  10    3.51    3.82
  -4   4  10    3.20    3.01
  -4   4  10    2.34    3.79
   4   4   9   -1.36    4.28
   4  -4  -9    4.28    2.01
   4   4   9    7.35    1.87
  -4   4   9    3.53    2.76
  -4   4   9    3.88    3.59
   4  -4  -8   56.77    4.78
   4   4   8   59.22    3.88
  -4   4   8   40.36    7.19
  -4  -4  -8   64.86    4.83
   4   4   7   26.27    5.47
   4  -4  -7   31.73    2.01
   4   4   7   37.97    2.68
   4  -4  -7   33.39    3.11
  -4  -4  -7   33.99    1.98
  -4   4   7   25.51    5.12
  -4  -4  -7   33.76    3.41
   4   4   6    5.88    3.47
   4  -4  -6    4.75    0.81
   4  -4  -6    3.49    0.73
   4   4   6    4.80    1.06
   4  -4  -6    3.03    1.89
  -4  -4  -6    4.49    0.81
  -4  -4  -6    6.80    2.21
  -4   4   6    2.68    2.69
  -4  -4  -6    5.33    0.82
   4  -4  -5  188.88    9.93
   4   4   5  176.06    9.92
   4   4   5  198.45    9.85
   4   4   5  198.56   19.00
  -4   4   5  195.65    9.88
  -4  -4  -5  188.05   10.07
  -4   4   5  176.91   18.10
  -4  -4  -5  199.48   10.66
  -4  -4  -5  182.14    9.96
   4   4   4   41.52    5.89
   4   4   4   39.57    2.52
   4   4   4   39.52    2.38
   4  -4  -4   39.97    2.42
   4   4   4   41.45    2.67
   4  -4  -4   38.43    2.49
  -4  -4  -4   37.98    2.51
  -4  -4  -4   40.27    3.33
  -4  -4  -4   38.85    2.62
  -4   4   4   38.33    5.31
  -4   4   4   39.45    2.41
  -4   4   4   44.82    2.71
   4   4   3  154.37   15.85
   4   4   3  155.70    8.78
   4   4   3  163.36    8.42
   4  -4  -3  162.98    8.66
   4  -4  -3  162.46    8.67
   4   4   3  165.52    9.58
  -4   4   3  168.45    8.65
  -4   4   3  166.59   15.39
  -4  -4  -3  157.01    8.73
  -4  -4  -3  160.52    8.83
  -4   4   3  181.02    8.61
   4   4   2   17.99    3.45
   4   4   2   26.24    1.75
   4   4   2   23.64    1.97
   4  -4  -2   25.36    1.74
   4   4   2   24.34    1.46
   4  -4  -2   22.97    1.74
  -4   4   2   24.77    1.64
  -4  -4  -2   23.93    1.42
  -4   4   2   24.35    1.70
  -4  -4  -2   22.14    1.86
  -4  -4  -2   25.70    1.98
  -4   4   2   27.68    3.71
   4  -4  -1   53.94    3.45
   4   4   1   63.19    3.80
   4   4   1   61.75    3.79
   4  -4  -1   67.53    3.50
   4  -4  -1   59.73    3.53
   4   4   1   59.07    6.53
  -4   4   1   61.74    3.37
  -4  -4  -1   57.69    3.84
  -4  -4  -1   63.61    3.33
  -4   4   1   57.66    6.67
  -4   4   1   61.02    3.51
  -4  -4  -1   67.31    3.75
  -4  -4  -1   59.94    3.63
   4  -4   0  137.20    7.70
   4  -4   0  139.97    7.82
   4   4   0  145.45   11.58
   4  -4   0  138.81    8.78
   4  -4   0  162.91   13.88
   4   4   0  146.04    7.87
   4   4   0  143.95    8.05
   4  -4   0  146.55    7.82
   4   4   0  133.10   13.48
   4   4   0  143.23    8.69
  -4   4   0  145.35    8.76
  -4   4   0  144.74    7.61
  -4  -4   0  159.53   11.65
  -4  -4   0  146.69    8.75
  -4  -4   0  154.87    7.99
  -4  -4   0  147.35    7.87
  -4   4   0  148.68    7.79
  -4   4   0  140.19   13.66
  -4  -4   0  160.10    7.67
  -4   4   0  147.22    7.80
   4   4  -1   60.71    5.61
   4  -4   1   64.56    3.65
   4  -4   1   60.35    4.08
   4   4  -1   64.55    3.68
   4  -4   1   64.42    3.60
   4   4  -1   63.65    3.80
   4  -4   1   60.38    3.55
   4   4  -1   61.19    4.05
   4   4  -1   55.90    6.21
  -4   4  -1   60.62    3.44
  -4  -4   1   60.25    4.18
  -4   4  -1   63.56    3.58
  -4  -4   1   67.75    6.22
  -4   4  -1   61.19    3.55
  -4  -4   1   58.92    3.60
  -4  -4   1   65.12    5.60
  -4   4  -1   62.66    6.99
  -4  -4   1   62.36    3.79
  -4   4  -1   63.03    4.09
   4   4  -2   23.78    2.19
   4   4  -2   27.08    1.91
   4   4  -2   24.58    3.06
   4  -4   2   24.40    2.15
   4  -4   2   22.57    1.85
   4   4  -2   23.54    3.35
   4  -4   2   22.55    1.70
  -4   4  -2   18.03    3.18
  -4  -4   2   19.58    2.94
  -4   4  -2   24.39    1.72
  -4  -4   2   26.09    3.02
  -4   4  -2   23.72    1.70
  -4   4  -2   26.49    1.78
  -4  -4   2   25.55    2.50
  -4   4  -2   25.31    2.17
  -4  -4   2   23.23    1.75
   4   4  -3  163.61   14.66
   4  -4   3  157.13    9.80
   4   4  -3  161.51    8.74
   4  -4   3  160.01    8.65
   4   4  -3  161.16    8.97
   4  -4   3  162.22    8.69
  -4   4  -3  164.95    8.67
  -4  -4   3  164.78    8.76
  -4  -4   3  162.85   10.12
  -4   4  -3  160.11    8.73
  -4  -4   3  172.09   14.45
  -4  -4   3  165.04   13.30
   4  -4   4   37.98    3.03
   4  -4   4   38.83    2.88
   4   4  -4   40.64    2.96
   4  -4   4   39.04    2.60
   4   4  -4   42.88    2.71
  -4  -4   4   42.16    2.65
  -4   4  -4   39.82    2.54
  -4  -4   4   36.78    3.40
  -4  -4   4   42.68    4.24
  -4  -4   4   38.33    4.82
  -4   4  -4   37.42    2.63
   4  -4   5  187.52   10.13
   4   4  -5  193.56   10.22
   4  -4   5  176.59   11.58
   4  -4   5  200.00   10.35
   4   4  -5  184.44   10.35
  -4   4  -5  196.31   10.09
  -4  -4   5  180.12   15.35
  -4  -4   5  209.03   16.97
  -4  -4   5  192.95   11.96
  -4   4  -5  185.09   10.15
  -4  -4   5  187.15   10.16
   4   4  -6    5.81    1.22
   4  -4   6    4.53    0.75
   4  -4   6    5.14    1.70
   4  -4   6    6.60    1.45
   4  -4   6    5.02    1.10
   4   4  -6    5.84    1.25
  -4  -4   6    3.61    2.06
  -4  -4   6    5.28    1.01
  -4   4  -6    5.42    0.95
  -4  -4   6    0.34    1.60
  -4  -4   6    3.53    2.13
  -4   4  -6    4.77    1.21
   4  -4   7   32.49    3.00
   4  -4   7   29.95    3.13
  -4   4  -7   33.88    2.33
  -4  -4   7   23.54    3.72
  -4  -4   7   28.96    3.51
   4   4  -8   57.07    3.72
   4  -4   8   54.90    4.18
   4  -4   8   59.43    5.27
  -4  -4   8   59.19    5.79
  -4   4  -8   56.81    3.61
  -4  -4   8   51.72    6.35
   4   4  -9    5.86    1.32
   4  -4   9    7.75    2.54
   4  -4   9    3.80    2.38
  -4   4  -9    3.83    1.27
  -4  -4   9    5.59    2.24
  -4  -4   9    3.96    2.57
   4  -4  10    4.37    2.55
   4  -4  10    3.30    2.72
  -4  -4  10    4.27    2.37
   4  -4  11   24.38    3.77
   5   4  10    4.84    4.05
  -5   4  10    4.45    3.02
  -5   4  10    2.05    3.65
   5   4   9    1.49    4.59
   5  -4  -9    3.06    1.89
  -5   4   9   -0.15    1.97
  -5   4   9    2.80    3.39
   5   4   8    3.80    4.43
   5   4   8    0.44    1.47
   5  -4  -8    1.56    2.19
  -5   4   8    1.73    1.84
  -5   4   8    2.14    3.00
   5  -4  -7   14.48    2.55
   5  -4  -7   15.93    1.44
   5   4   7   18.49    1.85
  -5  -4  -7   17.52    2.61
  -5  -4  -7   16.09    1.40
  -5   4   7   12.94    3.81
   5   4   6   68.70    4.11
   5  -4  -6   71.55    3.98
   5  -4  -6   66.99    4.90
  -5   4   6   67.17    8.71
  -5  -4  -6   76.80    4.95
  -5  -4  -6   67.22    4.00
   5  -4  -5    6.18    0.95
   5  -4  -5    7.50    0.92
   5   4   5    6.22    0.96
   5   4   5    6.93    1.00
   5   4   5    5.32    0.86
  -5   4   5    3.43    2.45
  -5  -4  -5    5.74    1.91
  -5  -4  -5    6.79    1.04
  -5  -4  -5    5.98    1.12
  -5   4   5    8.41    0.91
   5  -4  -4    0.99    0.81
   5   4   4   -0.41    0.53
   5   4   4    0.56    0.76
   5  -4  -4    0.00    0.70
   5   4   4    1.06    0.68
  -5  -4  -4   -0.17    0.78
  -5  -4  -4   -1.90    1.40
  -5  -4  -4   -1.11    0.91
  -5   4   4    1.08    0.91
  -5   4   4    0.92    0.62
  -5   4   4    0.96    1.94
   5  -4  -3   18.18    1.48
   5  -4  -3   17.94    1.54
   5   4   3   18.77    1.40
   5   4   3   11.90    2.87
   5   4   3   18.07    1.67
   5   4   3   16.72    1.33
  -5   4   3   19.34    1.54
  -5   4   3   20.28    1.59
  -5  -4  -3   18.99    1.69
  -5  -4  -3   17.36    1.22
  -5   4   3   14.32    2.96
  -5  -4  -3   19.70    1.79
   5  -4  -2  217.89   11.14
   5   4   2  218.27   12.28
   5   4   2  208.39   11.35
   5   4   2  205.14   19.47
   5  -4  -2  206.19   11.13
   5   4   2  201.04   10.83
  -5  -4  -2  215.50   11.33
  -5   4   2  218.35   10.97
  -5   4   2  208.89   19.26
  -5  -4  -2  216.48   11.25
  -5  -4  -2  213.03   10.85
  -5   4   2  207.78   11.08
   5  -4  -1   32.29    2.10
   5   4   1   30.10    4.46
   5   4   1   31.42    2.14
   5  -4  -1   28.74    2.01
   5  -4  -1   29.75    2.22
   5   4   1   31.58    2.28
  -5  -4  -1   32.52    1.98
  -5   4   1   30.60    1.96
  -5  -4  -1   33.94    2.38
  -5  -4  -1   28.24    2.17
  -5  -4  -1   31.23    2.29
  -5   4   1   33.37    4.54
  -5   4   1   32.86    2.01
   5   4   0    0.71    0.80
   5  -4   0   -0.31    0.55
   5  -4   0   -0.10    0.59
   5   4   0    0.06    0.52
   5  -4   0   -0.71    0.68
   5   4   0   -0.61    1.14
   5  -4   0   -0.34    0.50
  -5  -4   0    0.21    1.00
  -5  -4   0    0.90    0.65
  -5  -4   0   -0.63    0.86
  -5  -4   0    0.04    0.56
  -5   4   0    1.47    1.72
  -5   4   0   -0.14    0.50
  -5  -4   0   -0.68    0.85
  -5   4   0   -0.38    0.75
   5   4  -1   29.19    3.86
   5  -4   1   30.16    2.45
   5   4  -1   30.43    2.09
   5   4  -1   34.01    2.60
   5  -4   1   29.65    2.14
   5  -4   1   30.09    2.22
   5   4  -1   34.39    2.41
  -5   4  -1   30.20    2.00
  -5   4  -1   30.78    2.01
  -5   4  -1   31.88    2.19
  -5  -4   1   30.30    2.13
  -5  -4   1   33.21    4.07
  -5   4  -1   32.17    4.90
  -5  -4   1   29.96    2.57
   5   4  -2  220.15   11.28
   5   4  -2  212.36   11.43
   5  -4   2  194.60   12.48
   5   4  -2  214.42   18.70
   5  -4   2  204.14   11.09
   5  -4   2  204.56   11.17
  -5   4  -2  228.18   15.84
  -5  -4   2  236.32   18.67
  -5   4  -2  201.62   11.16
  -5   4  -2  211.50   19.52
  -5  -4   2  204.48   12.74
  -5   4  -2  219.54   11.18
  -5  -4   2  206.56   11.22
  -5  -4   2  200.78   16.83
   5  -4   3   19.34    1.48
   5   4  -3   15.40    1.68
   5   4  -3   18.17    2.73
   5   4  -3   17.88    1.49
   5  -4   3   14.25    1.58
   5  -4   3   12.44    1.55
  -5   4  -3   18.30    1.56
  -5  -4   3   15.12    2.79
  -5  -4   3   16.21    1.58
  -5  -4   3   16.96    2.30
  -5   4  -3   18.91    1.70
  -5  -4   3   12.28    1.99
   5  -4   4   -0.88    0.80
   5   4  -4   -0.51    1.20
   5   4  -4    0.54    0.89
   5  -4   4    0.91    1.02
   5  -4   4    1.16    0.89
  -5   4  -4    1.64    0.96
  -5  -4   4    0.43    0.93
  -5  -4   4    0.32    0.75
  -5  -4   4   -0.87    1.79
  -5   4  -4   -0.17    0.54
  -5  -4   4   -0.88    1.44
   5  -4   5    8.19    1.62
   5  -4   5    7.11    1.53
   5   4  -5    7.25    1.24
   5  -4   5    7.10    1.14
   5   4  -5    5.47    1.59
  -5  -4   5    4.56    2.23
  -5  -4   5    4.55    1.26
  -5   4  -5    7.30    1.04
  -5  -4   5    6.21    1.15
  -5   4  -5    6.96    1.20
  -5  -4   5    7.32    1.64
   5  -4   6   67.70    4.10
   5   4  -6   65.48    4.51
   5   4  -6   69.21    4.24
   5  -4   6   69.05    5.20
   5  -4   6   73.81    4.73
  -5   4  -6   68.33    4.14
  -5  -4   6   78.25    5.90
  -5  -4   6   71.03    4.16
  -5  -4   6   62.93    6.98
  -5   4  -6   66.76    4.14
   5   4  -7   18.54    1.97
   5  -4   7   15.85    2.37
   5  -4   7   15.38    2.04
  -5  -4   7   16.62    2.49
  -5   4  -7   17.48    1.66
  -5  -4   7    9.08    2.80
   5  -4   8    1.27    1.96
   5  -4   8   -0.06    2.03
  -5  -4   8    2.38    2.51
  -5  -4   8   -0.03    2.30
  -5   4  -8    4.69    1.28
   5  -4   9   -1.25    2.12
   5  -4   9    1.09    2.38
   5   4  -9    2.07    1.34
  -5  -4   9    1.34    2.68
  -5   4  -9    1.77    1.30
  -5  -4   9    2.50    2.59
   5  -4  10    5.94    2.83
   5  -4  10    4.78    2.50
  -5  -4  10    5.26    3.17
   6   4  10    1.34    3.89
  -6   4  10   -0.49    3.02
   6   4   9   29.12    7.51
   6  -4  -9   56.39    4.69
  -6   4   9   53.55    6.58
  -6   4   9   35.41    6.27
   6   4   8    5.39    1.62
   6  -4  -8    2.69    0.75
   6  -4  -8    2.61    2.19
  -6   4   8    2.48    2.94
  -6   4   8    4.81    2.68
  -6  -4  -8    2.04    0.66
   6  -4  -7   63.94    4.74
   6  -4  -7   55.86    3.53
   6   4   7   65.06    3.97
  -6   4   7   62.47    6.68
  -6   4   7   62.20    8.47
  -6  -4  -7   71.85    5.28
  -6  -4  -7   57.00    3.55
   6  -4  -6    6.79    1.07
   6  -4  -6    6.63    1.62
   6   4   6    5.51    1.14
  -6  -4  -6    6.14    1.14
  -6  -4  -6    6.39    2.28
  -6   4   6    7.31    2.80
   6   4   5   41.36    2.91
   6   4   5   43.75    2.86
   6   4   5   46.74    2.94
   6  -4  -5   43.00    2.80
   6  -4  -5   46.16    2.81
  -6  -4  -5   50.49    3.88
  -6  -4  -5   43.55    2.92
  -6  -4  -5   47.45    3.06
  -6   4   5   46.06    2.74
  -6   4   5   43.03    5.83
   6   4   4  132.98    7.00
   6   4   4  130.73    7.33
   6  -4  -4  127.44    7.11
   6  -4  -4  127.31    7.12
  -6  -4  -4  130.82    7.27
  -6   4   4  141.88   12.88
  -6  -4  -4  133.67    7.73
  -6   4   4  132.41    7.07
  -6  -4  -4  134.64    7.33
   6  -4  -3    7.89    1.12
   6  -4  -3   10.55    1.13
   6   4   3   10.41    1.39
   6   4   3    9.31    0.99
   6   4   3   10.89    1.00
  -6   4   3    7.96    2.03
  -6  -4  -3   10.33    0.95
  -6   4   3   10.72    1.34
  -6  -4  -3   11.36    1.42
  -6  -4  -3   13.16    1.72
  -6  -4  -3   10.63    1.38
  -6   4   3   10.67    1.11
   6   4   2    8.04    2.43
   6   4   2   10.66    1.48
   6   4   2   11.09    1.01
   6  -4  -2   10.40    1.18
   6  -4  -2   10.74    1.14
   6   4   2    9.72    0.94
  -6  -4  -2   11.23    1.25
  -6  -4  -2    8.89    0.96
  -6   4   2    7.42    1.93
  -6   4   2    9.68    1.09
  -6  -4  -2   10.59    1.40
  -6   4   2    9.01    1.09
   6   4   1  290.02   26.40
   6   4   1  311.27   17.17
   6   4   1  292.57   15.72
   6  -4  -1  283.30   15.34
   6  -4  -1  276.67   15.45
   6  -4  -1  305.32   15.48
  -6   4   1  314.83   15.25
  -6  -4  -1  315.35   15.26
  -6   4   1  275.82   26.18
  -6  -4  -1  304.91   15.70
  -6  -4  -1  291.65   17.18
  -6  -4  -1  287.03   15.57
  -6   4   1  297.37   15.44
   6  -4   0    0.82    0.82
   6  -4   0    0.94    0.67
   6   4   0   -0.19    0.81
   6  -4   0    0.23    0.57
   6   4   0   -0.28    1.18
   6   4   0    0.39    0.56
  -6  -4   0    0.84    1.18
  -6  -4   0    1.07    1.07
  -6  -4   0    0.28    0.75
  -6   4   0    0.45    0.59
  -6  -4   0    1.85    1.03
  -6  -4   0    0.86    0.79
  -6   4   0    3.71    1.92
  -6   4   0    0.74    0.61
   6  -4   1  279.09   15.34
   6   4  -1  297.73   17.18
   6  -4   1  292.73   15.18
   6   4  -1  284.05   25.66
   6   4  -1  306.24   15.65
   6  -4   1  296.72   17.13
  -6  -4   1  292.07   17.27
  -6   4  -1  280.27   15.29
  -6   4  -1  285.74   26.04
  -6  -4   1  295.26   22.74
  -6   4  -1  307.82   15.21
  -6  -4   1  295.84   15.41
   6   4  -2    5.81    1.47
   6  -4   2    7.59    1.04
   6  -4   2    8.97    1.27
   6  -4   2    9.98    1.26
   6   4  -2   11.23    1.33
   6   4  -2   10.18    1.42
  -6   4  -2   10.48    1.17
  -6   4  -2    7.93    2.23
  -6   4  -2   10.66    1.10
  -6   4  -2    9.47    1.01
  -6  -4   2    7.54    1.52
  -6  -4   2    8.76    1.15
  -6  -4   2    6.57    2.31
   6   4  -3   11.57    1.39
   6   4  -3   10.85    1.65
   6  -4   3    9.31    1.37
   6  -4   3    8.23    1.25
   6  -4   3    8.96    1.32
  -6  -4   3   10.16    1.36
  -6   4  -3    9.43    1.17
  -6  -4   3    7.62    1.72
  -6   4  -3    9.78    1.31
  -6  -4   3    8.36    1.33
  -6  -4   3    8.81    2.51
   6   4  -4  128.12    7.27
   6  -4   4  127.01    7.20
   6  -4   4  123.73    7.21
   6   4  -4  133.47    7.54
   6  -4   4  123.00    8.02
  -6  -4   4  132.40    8.67
  -6  -4   4  121.31   11.00
  -6  -4   4  141.71   11.51
  -6   4  -4  140.51    7.24
  -6  -4   4  131.40    7.22
  -6   4  -4  130.65    7.11
   6  -4   5   45.03    3.02
   6   4  -5   42.43    3.59
   6  -4   5   46.09    3.66
   6  -4   5   42.64    3.18
   6   4  -5   43.35    3.11
  -6   4  -5   43.20    2.87
  -6  -4   5   49.22    4.03
  -6  -4   5   48.74    4.39
  -6  -4   5   44.27    3.02
  -6   4  -5   44.09    3.03
  -6  -4   5   42.03    5.61
   6  -4   6    4.12    1.54
   6  -4   6    7.75    1.55
   6  -4   6    6.77    1.23
   6   4  -6    7.07    1.62
  -6   4  -6    5.47    1.25
  -6  -4   6    6.20    2.36
  -6  -4   6    6.05    2.23
  -6  -4   6    7.90    1.35
   6  -4   7   58.23    4.80
   6  -4   7   60.21    4.58
   6   4  -7   58.15    4.15
  -6  -4   7   62.49    5.13
  -6  -4   7   53.63    6.08
  -6   4  -7   56.71    3.69
   6  -4   8    1.16    2.13
   6  -4   8    0.50    1.79
   6   4  -8    3.37    1.57
  -6  -4   8    3.58    2.57
  -6   4  -8    3.27    1.32
  -6  -4   8    2.59    2.62
   6  -4   9   59.53    5.07
   6   4  -9   55.41    3.63
   6  -4   9   52.77    4.79
  -6   4  -9   44.98    3.46
  -6  -4   9   36.87    5.42
  -6  -4   9   39.72    4.89
   6  -4  10    5.35    2.82
   6  -4  10   -0.13    2.21
  -6  -4  10   -2.11    2.76
  -6  -4  10    0.89    3.04
   7   4  10    1.86    5.26
  -7   4  10    0.36    2.31
   7   4   9   -0.87    3.22
   7  -4  -9    3.19    2.32
  -7   4   9   -0.66    2.05
  -7   4   9   -0.46    2.97
   7  -4  -8    1.18    2.09
   7  -4  -8    1.22    0.92
   7   4   8    2.10    1.56
  -7   4   8    1.56    2.52
  -7  -4  -8    0.22    0.81
  -7   4   8    0.17    3.04
   7  -4  -7   -0.26    1.87
   7  -4  -7    0.62    0.94
   7   4   7    1.08    1.22
  -7  -4  -7    0.46    0.98
  -7   4   7   -0.12    2.22
  -7   4   7    1.03    2.51
   7  -4  -6    1.69    0.98
   7   4   6    3.16    1.21
   7  -4  -6    0.98    1.29
  -7  -4  -6    1.41    1.13
  -7   4   6    1.19    1.51
  -7  -4  -6   -0.53    1.40
  -7   4   6    1.10    2.31
   7   4   5    0.14    0.99
   7   4   5   -0.24    0.93
   7   4   5   -0.60    0.48
   7  -4  -5    1.09    0.84
   7  -4  -5   -0.54    0.96
  -7  -4  -5   -0.99    0.88
  -7   4   5    0.31    1.30
  -7  -4  -5   -1.81    1.11
  -7   4   5   -0.01    0.80
  -7   4   5   -1.27    1.94
  -7  -4  -5    0.97    1.68
   7   4   4    3.56    0.52
   7  -4  -4    4.69    0.94
   7   4   4    4.18    0.92
   7  -4  -4    5.05    1.01
   7   4   4    4.45    1.13
  -7  -4  -4    4.95    0.85
  -7   4   4    3.83    0.98
  -7  -4  -4    4.36    1.16
  -7  -4  -4    5.00    1.26
  -7  -4  -4    4.43    1.60
  -7   4   4    3.06    2.10
   7   4   3   -0.36    1.04
   7   4   3    0.87    0.38
   7   4   3   -0.03    0.72
   7  -4  -3    1.64    0.77
   7  -4  -3    0.40    0.89
  -7   4   3    0.91    1.78
  -7  -4  -3   -0.49    1.04
  -7   4   3    0.63    0.78
  -7  -4  -3    0.21    0.66
  -7  -4  -3    1.06    1.22
  -7  -4  -3   -1.60    0.93
   7   4   2   23.92    1.63
   7  -4  -2   19.85    1.99
   7  -4  -2   24.51    1.99
   7   4   2   21.93    1.71
   7   4   2   23.00    2.04
   7  -4  -2   23.59    1.70
  -7  -4  -2   24.02    1.97
  -7  -4  -2   23.48    2.20
  -7   4   2   21.73    1.68
  -7   4   2   26.92    1.99
  -7   4   2   18.89    3.28
  -7  -4  -2   24.08    1.78
   7   4   1    2.93    1.62
   7   4   1    3.61    0.68
   7  -4  -1    3.49    1.11
   7  -4  -1    4.44    1.07
   7   4   1    5.23    1.44
   7  -4  -1    4.69    0.79
  -7  -4  -1    1.65    1.16
  -7   4   1    5.25    1.03
  -7   4   1    4.74    1.62
  -7  -4  -1    5.20    1.55
  -7  -4  -1    4.02    0.93
  -7   4   1    4.00    0.87
  -7  -4  -1    3.20    0.73
  -7  -4  -1    4.19    0.99
   7   4   0   -0.51    1.15
   7  -4   0    0.44    0.71
   7   4   0    0.45    1.25
   7  -4   0   -0.19    0.93
   7   4   0   -0.16    0.61
  -7  -4   0   -0.15    0.78
  -7  -4   0   -0.08    0.78
  -7  -4   0   -0.72    0.70
  -7  -4   0   -1.30    1.23
  -7   4   0    1.62    1.49
  -7   4   0    0.54    0.89
  -7   4   0   -0.08    0.68
   7   4  -1    3.32    1.32
   7  -4   1    4.76    0.92
   7  -4   1    5.40    1.06
   7  -4   1    2.87    0.85
   7   4  -1    3.41    1.39
  -7  -4   1    6.99    1.08
  -7  -4   1    3.03    1.06
  -7   4  -1    3.83    0.80
  -7   4  -1    2.28    1.03
  -7  -4   1    3.62    1.20
  -7   4  -1    3.98    1.77
  -7  -4   1    1.79    1.55
   7   4  -2   19.83    2.21
   7   4  -2   23.74    2.91
   7  -4   2   25.48    2.12
   7  -4   2   19.20    1.80
   7  -4   2   21.56    1.78
  -7   4  -2   20.44    1.95
  -7  -4   2   25.92    2.16
  -7  -4   2   19.03    2.14
  -7  -4   2   20.66    3.37
  -7   4  -2   21.80    1.97
   7  -4   3   -0.60    0.74
   7   4  -3   -0.66    1.30
   7  -4   3    0.61    1.14
   7  -4   3    0.61    0.94
  -7  -4   3    0.72    0.79
  -7  -4   3    0.66    1.03
  -7   4  -3    0.18    1.01
  -7  -4   3    0.79    2.12
   7  -4   4    3.50    1.12
   7   4  -4    4.46    1.01
   7  -4   4    5.40    1.15
   7  -4   4    5.40    1.25
   7   4  -4    4.41    1.55
  -7   4  -4    2.61    1.14
  -7  -4   4    5.41    1.78
  -7  -4   4    3.28    1.88
  -7   4  -4    3.72    1.02
  -7  -4   4    4.95    1.01
   7  -4   5    0.25    1.08
   7   4  -5    1.22    1.50
   7   4  -5    0.27    1.09
   7  -4   5    0.84    1.15
   7  -4   5    1.04    1.21
  -7   4  -5   -0.53    0.88
  -7  -4   5   -1.16    1.24
  -7  -4   5   -1.16    1.01
  -7   4  -5   -0.78    1.05
  -7  -4   5    1.05    2.29
   7  -4   6    0.34    1.73
   7  -4   6    1.57    1.09
   7  -4   6    2.62    1.35
   7   4  -6    2.28    1.73
  -7  -4   6    1.68    1.58
  -7  -4   6    1.38    1.25
  -7  -4   6   -1.52    2.26
  -7   4  -6    1.60    1.18
   7  -4   7    0.78    1.45
   7   4  -7    1.77    1.68
   7  -4   7    1.40    1.59
  -7  -4   7    0.24    2.44
  -7   4  -7   -0.47    1.26
  -7  -4   7    0.99    2.27
   7  -4   8   -0.07    2.16
   7  -4   8    0.67    1.78
   7   4  -8   -1.33    1.54
  -7  -4   8   -1.83    2.38
  -7   4  -8    1.44    1.38
  -7  -4   8    1.29    1.85
   7  -4   9   -2.90    2.08
   7  -4   9    1.26    1.90
  -7   4  -9    0.14    1.43
  -7  -4   9    2.59    2.15
  -7  -4   9   -0.49    2.71
   7  -4  10    2.42    2.90
  -7  -4  10   -1.36    2.96
  -7  -4  10    2.20    2.37
   8   4  10   -1.15    5.23
  -8   4  10    0.25    3.19
   8  -4  -9   32.72    3.39
  -8   4   9   26.44    4.61
   8  -4  -8   -1.40    2.00
   8   4   8    0.01    1.62
   8  -4  -8    0.00    0.97
  -8   4   8    1.86    1.99
  -8  -4  -8   -0.21    0.97
  -8   4   8    1.26    3.06
   8  -4  -7   31.29    3.25
   8   4   7   33.08    2.70
   8  -4  -7   30.16    2.34
  -8   4   7   24.41    4.75
  -8  -4  -7   31.96    2.53
  -8   4   7   25.36    4.00
   8   4   6    2.99    1.30
   8  -4  -6    1.92    1.11
   8  -4  -6    0.95    1.24
  -8  -4  -6    2.11    1.33
  -8   4   6    3.63    2.20
  -8   4   6    0.74    2.22
  -8  -4  -6    2.86    2.07
   8   4   5   49.19    3.27
   8  -4  -5   49.25    3.33
   8   4   5   50.62    3.08
   8  -4  -5   48.31    3.13
   8   4   5   53.07    3.51
  -8  -4  -5   51.62    4.05
  -8  -4  -5   52.46    3.48
  -8  -4  -5   45.71    3.32
  -8   4   5   48.96    3.13
  -8   4   5   50.00    5.60
  -8   4   5   54.23    6.68
   8   4   4   68.73    4.10
   8  -4  -4   73.49    4.13
   8  -4  -4   64.76    4.16
   8   4   4   65.91    4.39
   8   4   4   72.03    4.06
  -8   4   4   67.17    6.61
  -8   4   4   68.96    7.86
  -8  -4  -4   63.97    4.37
  -8  -4  -4   75.25    4.42
  -8  -4  -4   75.71    4.72
  -8   4   4   69.86    4.06
   8   4   3   46.74    2.73
   8   4   3   45.60    3.35
   8  -4  -3   45.41    2.95
   8   4   3   46.60    2.92
   8  -4  -3   41.60    3.02
  -8   4   3   47.36    5.88
  -8  -4  -3   46.71    3.31
  -8   4   3   47.50    4.77
  -8  -4  -3   44.01    3.27
  -8  -4  -3   45.23    2.89
  -8   4   3   44.30    2.92
  -8  -4  -3   51.04    3.31
   8   4   2    3.83    0.55
   8   4   2    4.27    0.92
   8  -4  -2    5.17    1.28
   8  -4  -2    5.37    0.86
   8  -4  -2    6.76    1.21
   8   4   2    4.86    1.17
  -8   4   2    4.06    1.42
  -8  -4  -2    4.81    1.10
  -8   4   2    4.61    2.02
  -8  -4  -2    3.58    0.97
  -8  -4  -2    2.83    1.31
  -8  -4  -2    3.01    1.09
  -8   4   2    3.99    0.82
   8  -4  -1  141.20    8.59
   8   4   1  162.09   15.00
   8   4   1  148.19    8.89
   8  -4  -1  158.48    8.62
  -8   4   1  150.46   14.67
  -8  -4  -1  183.07   13.23
  -8  -4  -1  154.91    9.36
  -8  -4  -1  168.07    8.53
  -8   4   1  163.35   12.42
  -8  -4  -1  161.53    8.78
  -8   4   1  156.19    8.55
   8   4   0   41.56    3.30
   8  -4   0   42.70    2.95
   8   4   0   46.27    5.10
   8  -4   0   36.89    2.96
  -8   4   0   37.17    2.66
  -8  -4   0   37.50    3.04
  -8  -4   0   41.99    3.09
  -8  -4   0   49.61    2.93
  -8   4   0   42.59    5.83
  -8  -4   0   43.59    4.77
  -8   4   0   44.43    3.81
   8  -4   1  153.09    8.20
   8   4  -1  147.81   13.61
   8  -4   1  146.06    8.15
   8   4  -1  145.26    8.53
  -8   4  -1  150.50   11.48
  -8  -4   1  157.13    8.33
  -8  -4   1  148.38   12.74
  -8  -4   1  148.66    9.22
  -8   4  -1  151.14   14.21
  -8   4  -1  148.25    8.10
   8  -4   2    4.07    1.26
   8  -4   2    3.78    1.04
   8   4  -2    2.22    1.05
   8  -4   2    3.54    0.96
   8   4  -2    3.08    1.50
  -8   4  -2    3.33    0.77
  -8  -4   2    3.90    1.93
  -8  -4   2    4.30    1.35
  -8   4  -2    4.29    1.18
  -8  -4   2    3.88    1.28
   8  -4   3   44.89    3.13
   8  -4   3   43.73    3.24
   8  -4   3   42.37    2.92
   8   4  -3   45.58    3.53
  -8  -4   3   45.93    3.90
  -8   4  -3   45.72    3.08
  -8  -4   3   45.11    5.89
  -8  -4   3   42.27    2.94
   8  -4   4   64.50    4.26
   8   4  -4   65.12    4.66
   8  -4   4   73.74    4.69
   8  -4   4   67.60    4.26
  -8  -4   4   64.33    7.38
  -8  -4   4   70.30    5.41
  -8  -4   4   74.40    4.30
  -8   4  -4   65.65    4.24
   8  -4   5   45.96    3.37
   8  -4   5   55.56    3.88
   8   4  -5   51.25    3.91
   8  -4   5   48.87    3.87
  -8   4  -5   48.86    3.39
  -8  -4   5   51.70    3.41
  -8  -4   5   48.64    4.77
  -8  -4   5   48.33    6.26
   8  -4   6    3.39    1.86
   8  -4   6    2.72    1.35
   8  -4   6    0.90    1.19
   8   4  -6    3.49    1.72
  -8   4  -6    3.96    1.43
  -8  -4   6    1.82    1.21
  -8  -4   6    1.38    2.53
  -8  -4   6    3.57    2.16
   8  -4   7   32.44    3.29
   8  -4   7   25.70    2.81
   8   4  -7   38.43    3.19
  -8  -4   7   32.10    3.75
  -8  -4   7   24.44    4.27
  -8   4  -7   28.91    2.79
   8  -4   8    0.39    1.69
   8   4  -8   -0.06    1.55
   8  -4   8    0.63    1.83
  -8  -4   8   -3.39    2.47
  -8   4  -8   -0.56    1.39
  -8  -4   8   -1.15    2.81
   8  -4   9   32.26    3.39
   8   4  -9   30.89    2.89
   8  -4   9   28.28    3.23
  -8  -4   9   32.76    4.27
  -8   4  -9   30.12    2.68
  -8  -4   9   27.45    4.76
  -8  -4  10   -2.78    2.94
   9  -4  -9    3.59    2.42
  -9   4   9   -0.23    2.21
   9   4   8    5.17    1.67
   9  -4  -8    5.01    2.19
   9  -4  -8    4.52    1.28
  -9   4   8    2.51    2.85
  -9   4   8    4.37    2.94
  -9  -4  -8    5.06    1.25
   9  -4  -7   14.22    1.61
   9   4   7   14.40    1.95
   9  -4  -7   13.22    2.41
  -9  -4  -7   14.55    1.77
  -9   4   7   12.29    3.37
  -9   4   7   11.30    3.13
   9  -4  -6   35.58    2.76
   9   4   6   35.81    2.91
   9  -4  -6   32.25    3.24
  -9   4   6   40.92    5.30
  -9   4   6   28.37    4.78
  -9  -4  -6   35.67    3.05
   9   4   5    5.13    1.20
   9  -4  -5    5.33    1.23
   9   4   5    5.78    1.51
  -9  -4  -5    4.38    1.47
  -9   4   5    3.59    2.19
  -9   4   5    6.05    1.09
  -9   4   5    4.47    2.39
  -9  -4  -5    6.49    2.00
   9   4   4   13.14    1.42
   9  -4  -4   13.79    1.55
   9  -4  -4   12.98    1.45
   9   4   4   12.55    1.83
  -9  -4  -4   12.94    1.74
  -9   4   4    9.12    2.61
  -9  -4  -4   13.33    2.04
  -9   4   4   10.22    2.03
  -9  -4  -4   14.33    1.87
  -9   4   4   11.85    1.39
   9  -4  -3   19.60    1.80
   9   4   3   18.59    1.73
   9  -4  -3   15.89    1.75
   9   4   3   18.30    2.11
  -9  -4  -3   20.91    2.11
  -9  -4  -3   18.08    1.96
  -9   4   3   13.99    2.96
  -9   4   3   20.07    1.82
  -9   4   3   15.18    2.34
  -9  -4  -3   16.24    2.01
   9  -4  -2   40.40    3.44
   9   4   2   48.73    3.02
   9   4   2   46.50    3.57
   9  -4  -2   51.19    3.30
  -9   4   2   51.02    4.79
  -9  -4  -2   45.13    3.25
  -9   4   2   49.42    3.16
  -9   4   2   46.59    5.67
  -9  -4  -2   52.25    3.26
   9  -4  -1   26.66    2.40
   9  -4  -1   22.99    2.24
   9   4   1   29.71    2.47
  -9   4   1   34.51    5.09
  -9  -4  -1   30.30    2.16
  -9  -4  -1   29.94    2.15
  -9  -4  -1   21.63    3.61
  -9   4   1   28.81    2.28
  -9  -4  -1   30.02    2.35
  -9   4   1   28.60    3.23
   9   4   0    0.03    1.29
   9   4   0    0.35    1.04
   9  -4   0    0.58    1.14
   9  -4   0   -1.90    1.14
  -9  -4   0   -1.21    0.90
  -9   4   0    1.56    2.16
  -9   4   0    1.12    1.05
  -9  -4   0    0.10    0.80
  -9   4   0   -0.36    0.98
  -9  -4   0   -1.30    1.56
   9  -4   1   34.35    2.25
   9   4  -1   31.08    2.52
   9   4  -1   30.62    3.69
   9  -4   1   29.64    2.52
  -9  -4   1   21.11    2.33
  -9  -4   1   18.80    3.35
  -9   4  -1   27.19    2.79
  -9   4  -1   29.42    2.35
  -9   4  -1   21.54    3.93
  -9  -4   1   24.82    2.21
   9   4  -2   47.01    3.37
   9   4  -2   41.87    4.59
   9  -4   2   46.69    3.05
   9  -4   2   45.85    3.32
   9  -4   2   50.25    3.35
  -9   4  -2   39.07    3.89
  -9  -4   2   50.59    5.50
  -9   4  -2   48.27    3.19
  -9  -4   2   50.45    3.82
  -9  -4   2   44.86    3.08
   9  -4   3   14.92    1.75
   9   4  -3   14.01    1.91
   9  -4   3   20.15    1.96
   9  -4   3   19.65    2.01
  -9   4  -3   17.64    1.84
  -9  -4   3   14.42    3.33
  -9  -4   3   17.84    2.30
  -9  -4   3   16.08    1.72
   9  -4   4   10.96    1.92
   9  -4   4   11.94    1.51
   9  -4   4   11.68    1.63
   9   4  -4   11.84    2.07
  -9  -4   4   12.97    1.44
  -9  -4   4   13.78    1.52
  -9  -4   4    8.10    3.05
  -9   4  -4   11.25    1.66
  -9  -4   4   13.34    2.17
   9  -4   5    8.37    1.91
   9   4  -5    4.85    1.80
   9  -4   5    3.35    1.35
   9  -4   5    5.61    1.38
  -9  -4   5    3.29    2.81
  -9   4  -5    4.76    1.43
  -9  -4   5    4.86    2.08
  -9  -4   5    5.08    1.40
   9   4  -6   36.03    3.43
   9  -4   6   42.46    3.77
   9  -4   6   35.70    3.05
   9  -4   6   37.23    3.30
  -9  -4   6   31.61    3.72
  -9  -4   6   27.88    4.58
  -9   4  -6   35.62    2.93
  -9  -4   6   38.61    2.85
   9  -4   7   12.33    1.96
   9   4  -7   14.64    2.28
   9  -4   7   14.81    2.69
  -9  -4   7    8.92    3.35
  -9  -4   7   15.25    2.93
  -9   4  -7   12.85    1.93
   9  -4   8    5.39    2.02
   9  -4   8    2.85    1.94
   9   4  -8    6.17    2.14
  -9  -4   8    3.07    2.39
  -9  -4   8    1.70    2.04
  -9   4  -8    4.85    1.65
   9   4  -9   -2.62    1.89
   9  -4   9   -0.84    1.98
  -9  -4   9   -1.18    2.11
  -9  -4   9   -0.42    2.91
  -9   4  -9   -0.50    1.55
  -9  -4  10    0.95    3.47
  10  -4  -9    3.29    2.35
 -10   4   9    3.36    3.43
  10  -4  -8   19.96    2.02
  10  -4  -8   19.38    2.79
  10   4   8   17.64    2.52
 -10  -4  -8   21.20    2.06
 -10   4   8   16.98    3.91
  10  -4  -7   21.73    2.67
  10   4   7   23.82    2.41
  10  -4  -7   18.30    2.04
 -10   4   7   15.37    3.56
 -10  -4  -7   23.35    2.35
 -10   4   7   17.56    3.97
  10   4   6    2.97    1.35
  10  -4  -6    1.85    1.77
  10  -4  -6    6.01    1.44
 -10   4   6    2.58    2.37
[truncated: 418,598 more chars]
