# Supplementary material for: Crystal structure of catena-poly[[[tri­aqua­strontium]-di-μ2-glycinato] dibromide]
Source: Acta Crystallogr E Crystallogr Commun. 2015 Jun 30;71(Pt 7):875–8. doi: 10.1107/S2056989015012219 (PMC4518974; doi:10.1107/S2056989015012219)
Supplement: Supplementary file 2 [file e-71-00875-Isup2.hkl]

#
# h,k,l, Fc-squared, Fo-squared, sigma(Fo-squared), status flag
#
data_I
_shelx_title ' GSB in Pbcn'
_shelx_refln_list_code          4
_shelx_F_calc_maximum      327.20
_exptl_crystal_F_000       872.00
_reflns_d_resolution_high  0.7570

loop_
 _space_group_symop_operation_xyz
 'x, y, z'
 'x+1/2, -y+1/2, -z'
 '-x, y, -z+1/2'
 '-x+1/2, -y+1/2, z+1/2'
 '-x, -y, -z'
 '-x-1/2, y-1/2, z'
 'x, -y, z-1/2'
 'x-1/2, y-1/2, -z-1/2'

_cell_length_a    16.4198
_cell_length_b     9.5438
_cell_length_c     8.2402
_cell_angle_alpha  90.000
_cell_angle_beta   90.000
_cell_angle_gamma  90.000

_shelx_F_squared_multiplier     1.000

loop_
 _refln_index_h
 _refln_index_k
 _refln_index_l
 _refln_F_squared_calc
 _refln_F_squared_meas
 _refln_F_squared_sigma
 _refln_observed_status
   2   0   0       3297.81       3443.94        76.21 o
   4   0   0       1922.80       2352.00        54.17 o
   6   0   0     107061.23     106743.34      2327.22 o
   8   0   0      67313.69      67385.55      1753.35 o
  10   0   0       3334.22       3102.02       127.71 o
  12   0   0      19969.67      18627.13       537.72 o
  14   0   0      35764.47      34268.88       847.18 o
  16   0   0         77.02         84.72        64.59 o
  18   0   0        308.31        163.95       100.95 o
  20   0   0      15711.80      15893.43       593.51 o
   1   1   0       2856.48       2764.21        48.21 o
   3   1   0      58334.22      60227.80       777.29 o
   5   1   0       7215.84       7142.26       101.45 o
   7   1   0       7579.22       7821.54       114.40 o
   9   1   0      23198.34      21764.07       413.30 o
  11   1   0      33347.84      31777.40       594.54 o
  13   1   0        519.75        484.74        45.22 o
  15   1   0        632.28        578.61        62.91 o
  17   1   0      10449.03      10617.78       243.56 o
  19   1   0        457.95        485.62        73.44 o
  21   1   0         72.58         38.10        72.13 o
   0   2   0      46061.57      49290.73       933.36 o
   2   2   0       1090.38       1101.00        19.91 o
   4   2   0      58310.41      57212.90       759.96 o
   6   2   0      19296.36      18647.14       245.67 o
   8   2   0       5923.09       5739.88        96.38 o
  10   2   0       5198.95       4837.41       104.59 o
  12   2   0       1139.18       1110.48        48.38 o
  14   2   0      16099.40      15666.57       309.51 o
  16   2   0       2109.84       1924.64        80.54 o
  18   2   0        193.92        186.14        64.29 o
  20   2   0       4057.66       4361.33       203.77 o
   1   3   0       6390.40       6575.18        91.68 o
   3   3   0      84797.10      83810.48      1329.66 o
   5   3   0         33.71         55.13        11.78 o
   7   3   0      30768.11      29744.50       467.44 o
   9   3   0      14355.98      14021.50       264.98 o
  11   3   0      16776.09      16156.53       336.46 o
  13   3   0       5031.77       4863.39       127.60 o
  15   3   0        625.68        603.65        62.36 o
  17   3   0       6726.90       6614.43       214.58 o
  19   3   0         24.34        -37.55        74.72 o
  21   3   0       1106.13       1182.23       104.28 o
   0   4   0      23303.79      23192.56       464.86 o
   2   4   0       2748.81       2599.71        44.69 o
   4   4   0      11714.21      11980.71       159.07 o
   6   4   0         65.55         52.68        15.85 o
   8   4   0       3203.67       3293.21        79.55 o
  10   4   0       9830.73       9490.77       185.86 o
  12   4   0        447.27        397.61        39.69 o
  14   4   0       1221.32       1229.42        93.45 o
  16   4   0       2363.68       2483.12       133.84 o
  18   4   0       1579.47       1546.66       139.13 o
  20   4   0        884.46       1040.03       104.43 o
   1   5   0      19033.92      18795.53       286.55 o
   3   5   0       2385.65       2463.93        53.22 o
   5   5   0       6552.17       6748.91       118.86 o
   7   5   0      36508.67      37715.34       790.54 o
   9   5   0         28.02         22.03        29.13 o
  11   5   0       1492.27       1320.05        57.68 o
  13   5   0      11306.66      11446.96       248.48 o
  15   5   0       4164.51       4361.34       171.42 o
  17   5   0        243.25        160.11        64.09 o
  19   5   0       1275.67       1392.78       109.16 o
   0   6   0       5217.59       5152.58       151.12 o
   2   6   0       5172.25       5017.42       104.04 o
   4   6   0      30040.82      29172.16       527.12 o
   6   6   0        452.95        462.11        32.35 o
   8   6   0       1914.69       1917.97        75.39 o
  10   6   0       8780.86       9142.33       199.31 o
  12   6   0       1097.20       1045.09        55.24 o
  14   6   0         53.17         33.65        49.98 o
  16   6   0       5945.47       6354.36       218.57 o
  18   6   0       2517.00       2661.65       172.09 o
   1   7   0       6649.29       6616.38       134.30 o
   3   7   0        465.47        465.32        30.51 o
   5   7   0       3814.12       3984.82        93.30 o
   7   7   0      14296.59      15064.78       300.81 o
   9   7   0        841.28        747.23        54.64 o
  11   7   0         21.57        -28.82        41.20 o
  13   7   0       5721.95       5873.06       156.01 o
  15   7   0       2793.35       2763.87       122.22 o
  17   7   0        236.22        269.18       123.18 o
   0   8   0         12.31        -35.90        43.19 o
   2   8   0       8400.90       8605.70       183.84 o
   4   8   0      12825.62      13356.58       241.82 o
   6   8   0       2633.97       2583.80        90.39 o
   8   8   0       1371.88       1302.53        67.63 o
  10   8   0       8040.24       8593.97       228.83 o
  12   8   0        944.03        915.79        63.20 o
  14   8   0        592.14        576.02        78.91 o
  16   8   0       2917.98       2816.90       134.61 o
   1   9   0       1789.83       1763.97        85.53 o
   3   9   0          2.61        -36.38        34.22 o
   5   9   0       2300.70       2261.05       100.47 o
   7   9   0       3078.69       3150.00       180.91 o
   9   9   0         56.13        -32.33        55.62 o
  11   9   0         95.36         -3.83        53.38 o
  13   9   0       1111.57       1135.92       133.06 o
  15   9   0        622.98        450.86        90.19 o
   0  10   0        288.87        158.74        79.73 o
   2  10   0        345.94        100.64        59.38 o
   4  10   0        243.92        174.65        66.23 o
   6  10   0         46.56        -47.09        61.19 o
   8  10   0        142.47          2.92        63.87 o
  10  10   0          8.80        -44.74        68.93 o
  12  10   0         11.54         36.18        85.07 o
   1  11   0        390.56        196.00        67.57 o
   3  11   0        124.36        -63.59        62.80 o
   5  11   0          5.91       -107.60        71.73 o
   7  11   0        104.75       -125.33        83.56 o
   9  11   0        309.24        103.60        79.78 o
   0  12   0       1019.29        729.64       158.42 o
   2  12   0        272.75        -62.43        87.09 o
   4  12   0        367.06         98.16        80.76 o
   6  12   0        171.78        -39.42        97.21 o
   1   1   1       2581.89       2708.84        29.10 o
   2   1   1       1346.39       1461.17        16.95 o
   3   1   1       3507.43       3490.92        36.17 o
   4   1   1       1429.30       1533.77        19.20 o
   5   1   1        975.87       1011.49        15.35 o
   6   1   1        136.60        131.65         8.14 o
   7   1   1       2517.42       2742.62        32.42 o
   8   1   1          1.99         11.02        10.54 o
   9   1   1       1185.44       1178.46        26.42 o
  10   1   1        187.82        209.42        19.10 o
  11   1   1        714.24        667.05        26.38 o
  12   1   1         38.70         42.71        19.83 o
  13   1   1       1306.11       1192.43        35.73 o
  14   1   1        118.20         80.38        26.68 o
  15   1   1        369.07        317.97        35.62 o
  16   1   1          3.46        -36.28        34.88 o
  17   1   1        465.60        395.75        44.84 o
  18   1   1         20.82        -18.13        41.92 o
  19   1   1        572.79        506.59        50.99 o
  20   1   1        103.11         58.88        54.58 o
  21   1   1        130.03         79.63        53.89 o
   0   2   1      17928.20      18392.14       266.08 o
   1   2   1      10283.04      10536.92       106.12 o
   2   2   1       2613.81       2687.46        28.44 o
   3   2   1       1823.54       1807.78        21.04 o
   4   2   1         99.20        125.73         6.68 o
   5   2   1       8048.01       8174.98        79.06 o
   6   2   1      10786.48      10955.11       104.28 o
   7   2   1       1134.43       1279.00        19.22 o
   8   2   1       9370.99       9440.14       110.39 o
   9   2   1       1797.12       1789.67        42.15 o
  10   2   1         75.70         67.33        16.10 o
  11   2   1        377.15        334.53        20.90 o
  12   2   1       3281.05       3105.41        71.96 o
  13   2   1        387.87        417.45        27.06 o
  14   2   1       5929.57       5877.24        97.82 o
  15   2   1       1028.96       1042.27        48.43 o
  16   2   1        288.84        266.69        35.83 o
  17   2   1        118.28         89.61        34.86 o
  18   2   1        625.69        554.31        46.94 o
  19   2   1        446.47        383.07        53.22 o
  20   2   1       2069.96       2195.39       111.87 o
  21   2   1         55.08        -28.28        65.87 o
   1   3   1       6959.85       7021.68        70.77 o
   2   3   1        176.68        193.28         7.10 o
   3   3   1      27087.83      27055.05       253.53 o
   4   3   1        144.91        149.45         8.01 o
   5   3   1      10651.56      10628.79       102.36 o
   6   3   1        687.80        706.31        15.11 o
   7   3   1       3184.86       3308.76        42.99 o
   8   3   1        503.51        468.91        17.23 o
   9   3   1       8992.20       8735.04       122.34 o
  10   3   1         12.22         30.50        17.30 o
  11   3   1       9679.38       9577.73       141.83 o
  12   3   1        498.66        466.92        26.33 o
  13   3   1       1749.84       1606.07        48.54 o
  14   3   1         22.62         37.27        25.18 o
  15   3   1       2082.88       1931.60        55.33 o
  16   3   1         13.60         -8.60        35.36 o
  17   3   1       4568.45       4686.13       123.42 o
  18   3   1        156.03        140.31        46.31 o
  19   3   1       1500.47       1484.30        75.17 o
  20   3   1          0.73        -33.91        56.12 o
   0   4   1      40122.88      39221.75       537.84 o
   1   4   1       2915.23       2835.02        32.88 o
   2   4   1      14107.42      14412.05       141.29 o
   3   4   1        279.34        281.77         9.71 o
   4   4   1       4691.86       4905.79        55.40 o
   5   4   1       2502.35       2443.04        35.36 o
   6   4   1      25365.89      25138.74       286.55 o
   7   4   1        297.56        319.33        15.72 o
   8   4   1      12752.93      12468.28       171.73 o
   9   4   1       2188.56       2216.45        61.63 o
  10   4   1       2551.95       2597.12        53.16 o
  11   4   1       1536.32       1417.49        37.52 o
  12   4   1       5100.32       5071.17        89.17 o
  13   4   1        691.71        623.38        32.27 o
  14   4   1       8288.58       8462.30       137.12 o
  15   4   1        591.21        569.66        40.92 o
  16   4   1       1936.88       1789.11        68.16 o
  17   4   1          1.29        -51.23        43.76 o
  18   4   1        823.12        792.46        58.06 o
  19   4   1        628.28        561.69        56.52 o
  20   4   1       2716.53       2767.01       112.89 o
   1   5   1         64.74         75.92        11.90 o
   2   5   1       8041.34       8186.20       102.21 o
   3   5   1      23312.35      22647.87       278.79 o
   4   5   1       3798.55       3970.88        54.71 o
   5   5   1       6580.51       6821.99        86.31 o
   6   5   1       1591.71       1613.27        45.44 o
   7   5   1        840.14        792.42        25.64 o
   8   5   1       3470.98       3509.74        60.57 o
   9   5   1       7513.60       7292.01       113.83 o
  10   5   1         61.41         38.44        23.62 o
  11   5   1      10375.27      10461.36       152.53 o
  12   5   1       1840.43       1825.61        54.95 o
  13   5   1        118.95        106.47        28.66 o
  14   5   1        100.42         94.75        31.87 o
  15   5   1        872.02        840.61        44.06 o
  16   5   1        656.21        713.74        69.09 o
  17   5   1       5006.64       5405.89       157.20 o
  18   5   1        454.68        486.32        56.62 o
  19   5   1        270.95        228.64        53.63 o
   0   6   1       8296.88       8343.21       153.01 o
   1   6   1       1315.31       1196.75        34.94 o
   2   6   1        178.92        163.38        18.02 o
   3   6   1       1215.44       1135.36        25.11 o
   4   6   1       1686.41       1566.07        35.94 o
   5   6   1       2814.63       2718.61        51.47 o
   6   6   1       3162.77       3233.86        55.83 o
   7   6   1        256.86        241.49        22.30 o
   8   6   1       1726.81       1609.11        46.22 o
   9   6   1       1496.51       1436.37        49.95 o
  10   6   1       1284.84       1171.59        38.89 o
  11   6   1        372.17        281.89        31.33 o
  12   6   1        210.69        171.16        28.86 o
  13   6   1        246.45        215.59        33.50 o
  14   6   1       2205.08       2250.53        72.31 o
  15   6   1       1368.60       1336.65        55.55 o
  16   6   1          1.41        -22.95        46.07 o
  17   6   1          0.14         23.15        51.60 o
  18   6   1         89.29         95.54        76.77 o
   1   7   1       2891.34       2945.00        54.20 o
   2   7   1       4570.13       4695.15        78.92 o
   3   7   1       4211.33       4157.39        75.58 o
   4   7   1        998.89        979.75        29.43 o
   5   7   1          2.95          0.13        19.50 o
   6   7   1       2408.94       2496.79        59.19 o
   7   7   1       4511.28       4726.19        87.81 o
   8   7   1       3578.09       3772.52        81.14 o
   9   7   1        380.57        266.71        31.51 o
  10   7   1        428.23        364.80        31.38 o
  11   7   1        949.68        851.97        40.62 o
  12   7   1       2192.26       2078.56        61.94 o
  13   7   1       1392.29       1321.50        53.82 o
  14   7   1        194.03        152.89        40.10 o
  15   7   1        286.96        215.38        47.32 o
  16   7   1        960.14       1035.28        65.73 o
  17   7   1        667.48        811.61        65.65 o
   0   8   1       2319.23       2180.58        76.33 o
   1   8   1       3926.42       3809.20        72.59 o
   2   8   1       1871.26       1743.30        48.91 o
   3   8   1        192.75        161.89        25.60 o
   4   8   1       9566.95       9624.63       150.96 o
   5   8   1       2756.97       2688.37        62.56 o
   6   8   1        874.50        763.65        36.03 o
   7   8   1        103.85         53.74        30.74 o
   8   8   1         91.85         42.06        31.23 o
   9   8   1       1291.24       1237.35        51.41 o
  10   8   1       7111.41       7415.46       128.90 o
  11   8   1       1248.93       1157.16        51.77 o
  12   8   1        259.70        195.68        43.66 o
  13   8   1        121.18         99.03        44.22 o
  14   8   1        725.63        720.26        58.00 o
  15   8   1        532.76        507.68        63.05 o
  16   8   1       2002.29       2012.21        96.46 o
   1   9   1       6743.93       6822.39       115.23 o
   2   9   1       2618.45       2593.90        75.27 o
   3   9   1        152.66        131.17        30.15 o
   4   9   1        859.19        802.45        38.20 o
   5   9   1       1448.76       1376.15        52.91 o
   6   9   1       1758.95       1719.48        52.55 o
   7   9   1       7992.69       8586.29       144.07 o
   8   9   1       1662.20       1644.60        57.59 o
   9   9   1        351.83        271.44        40.11 o
  10   9   1        128.98         79.46        38.50 o
  11   9   1         19.46        -33.18        45.07 o
  12   9   1       1916.02       1867.44        83.79 o
  13   9   1       3278.61       3465.42       138.19 o
  14   9   1         38.80         10.93        57.86 o
  15   9   1       1625.22       1652.01        79.63 o
   0  10   1        250.06         99.80        59.82 o
   1  10   1       1054.83        960.94        61.99 o
   2  10   1       3860.74       3786.65       119.47 o
   3  10   1        572.11        438.94        49.12 o
   4  10   1       7180.04       7544.13       167.54 o
   5  10   1       2237.88       2166.16       111.43 o
   6  10   1         31.64        -57.06        38.04 o
   7  10   1         96.47        -13.92        41.09 o
   8  10   1        309.31        115.02        46.73 o
   9  10   1        765.53        719.37        54.66 o
  10  10   1       5843.31       6459.50       143.68 o
  11  10   1        452.22        378.20        55.92 o
  12  10   1        815.47        761.83        66.84 o
  13  10   1        336.77        282.05        63.21 o
   1  11   1       4635.97       4872.29       156.56 o
   2  11   1       1657.75       1595.16        88.95 o
   3  11   1         57.25        -64.63        43.08 o
   4  11   1        668.97        515.38        53.62 o
   5  11   1        779.31        636.55        59.85 o
   6  11   1        403.65        308.39        62.10 o
   7  11   1       6450.30       7062.44       158.19 o
   8  11   1       1118.19       1047.07        73.09 o
   9  11   1        197.70         10.10        63.76 o
  10  11   1         29.64        -93.14        62.09 o
   0  12   1         41.69       -114.35        76.23 o
   1  12   1        963.40        881.32        79.46 o
   2  12   1       1419.11       1255.11        83.17 o
   3  12   1        165.66        -83.66        55.77 o
   4  12   1       3299.72       3391.91       148.71 o
   5  12   1        734.98        571.44        61.73 o
   6  12   1          1.11        -87.20        58.13 o
   0   0   2       2467.37       2792.36        76.99 o
   1   0   2      21774.62      23613.12       404.70 o
   2   0   2      13735.33      13704.77       212.41 o
   3   0   2      20216.60      20028.69       275.71 o
   4   0   2       9004.86       9142.75       121.95 o
   5   0   2      76202.58      75307.43      1129.61 o
   6   0   2      31167.88      31684.12       405.32 o
   7   0   2       1775.79       1758.88        33.47 o
   8   0   2       6889.90       6631.95       114.62 o
   9   0   2      25005.68      23865.54       369.31 o
  10   0   2       2822.92       2945.83        61.40 o
  11   0   2      11730.26      11205.50       202.92 o
  12   0   2       2889.54       2841.73        76.34 o
  13   0   2       7298.10       7151.92       150.39 o
  14   0   2       6573.85       6338.41       166.38 o
  15   0   2      12314.08      11987.69       283.90 o
  16   0   2       2437.80       2494.58       143.35 o
  17   0   2        440.25        426.73        60.71 o
  18   0   2       3035.40       2910.99       184.39 o
  19   0   2       3607.58       3581.35       207.14 o
  20   0   2       1317.58       1334.55        86.35 o
  21   0   2        487.44        454.29        86.92 o
   1   1   2       3986.60       4047.91        50.23 o
   2   1   2      41323.36      40340.81       558.08 o
   3   1   2      28817.30      28598.23       284.59 o
   4   1   2      12070.82      12013.82       118.09 o
   5   1   2      27836.96      28383.05       277.79 o
   6   1   2      10032.35      10025.13       102.96 o
   7   1   2       7057.57       7178.87        83.66 o
   8   1   2      13908.57      13285.75       160.85 o
   9   1   2       6497.83       6534.14        85.00 o
  10   1   2        309.77        286.62        18.02 o
  11   1   2       5744.87       5591.36        83.29 o
  12   1   2      10130.68       9805.82       136.13 o
  13   1   2       2348.78       2223.08        58.04 o
  14   1   2        687.43        539.24        28.12 o
  15   1   2       2751.98       2525.82        86.38 o
  16   1   2       3570.63       3443.34       118.29 o
  17   1   2       4949.93       4982.06       107.39 o
  18   1   2       2250.16       2159.30        81.58 o
  19   1   2       1901.41       1748.80        66.74 o
  20   1   2        500.18        412.85        60.90 o
  21   1   2        287.32        262.15        62.75 o
   0   2   2       5275.53       4996.60        85.12 o
   1   2   2      39873.75      38558.75       404.32 o
   2   2   2        652.54        647.88        12.77 o
   3   2   2       1124.39       1147.62        16.68 o
   4   2   2      13076.32      13450.58       133.98 o
   5   2   2      21557.51      21219.94       208.38 o
   6   2   2       7273.05       7517.09        78.49 o
   7   2   2        479.83        479.59        14.27 o
   8   2   2       6077.36       6196.29        77.17 o
   9   2   2      19224.01      19266.07       245.71 o
  10   2   2        148.15        139.11        18.60 o
  11   2   2       6780.40       6651.18       104.78 o
  12   2   2       1429.85       1338.93        44.95 o
  13   2   2       1533.98       1431.40        47.10 o
  14   2   2       1904.96       1807.22        63.29 o
  15   2   2       4983.67       5119.37       100.19 o
  16   2   2       2171.35       2165.74        79.40 o
  17   2   2        208.13        176.13        39.62 o
  18   2   2        576.27        535.99        47.18 o
  19   2   2       2971.84       3021.09       132.56 o
  20   2   2        766.14        743.18        69.05 o
  21   2   2        787.67        717.87        61.07 o
   1   3   2       6525.96       6951.03        72.08 o
   2   3   2      38168.01      37276.08       376.65 o
   3   3   2        454.81        391.43        10.23 o
   4   3   2       5981.09       5881.02        61.56 o
   5   3   2        318.06        301.76        10.36 o
   6   3   2      16744.95      17063.79       193.41 o
   7   3   2        262.18        238.99        13.93 o
   8   3   2      21976.37      21675.45       268.46 o
   9   3   2         55.58         43.37        14.59 o
  10   3   2       1137.78       1024.89        32.35 o
  11   3   2         27.08         31.32        20.51 o
  12   3   2      14317.07      14228.36       212.71 o
  13   3   2        350.28        296.53        27.53 o
  14   3   2       2745.29       2754.91        67.09 o
  15   3   2         74.98         78.28        35.66 o
  16   3   2       4106.91       4169.81       105.27 o
  17   3   2        436.67        417.11        44.09 o
  18   3   2       2792.95       2798.58        85.37 o
  19   3   2          2.41          9.28        49.02 o
  20   3   2         77.73         40.15        55.65 o
   0   4   2       2554.29       2829.78        52.96 o
   1   4   2       7866.02       7846.72        83.03 o
   2   4   2        808.96        823.61        19.50 o
   3   4   2       2708.26       2651.99        38.90 o
   4   4   2       1874.94       1898.42        29.16 o
   5   4   2      17561.47      17465.75       201.15 o
   6   4   2        682.10        757.55        19.72 o
   7   4   2       1738.81       1776.81        33.86 o
   8   4   2        323.66        322.90        16.86 o
   9   4   2       3855.70       3726.60        63.62 o
  10   4   2       2026.97       1979.34        45.40 o
  11   4   2       1602.43       1534.71        47.39 o
  12   4   2       1699.25       1614.76        44.50 o
  13   4   2       2222.41       2146.36        53.45 o
  14   4   2         75.10         55.22        33.83 o
  15   4   2       3096.58       3200.76        80.69 o
  16   4   2        118.66        102.43        37.61 o
  17   4   2          0.07        -61.27        40.85 o
  18   4   2        221.23        190.44        51.29 o
  19   4   2       1184.68       1271.50        69.95 o
  20   4   2        129.66        150.08        60.95 o
   1   5   2       2236.07       2252.27        36.89 o
   2   5   2      14322.89      14386.39       173.82 o
   3   5   2        669.17        614.16        20.51 o
   4   5   2       4301.62       4333.08        62.67 o
   5   5   2         66.47         64.57        13.84 o
   6   5   2       5858.27       6009.51        82.41 o
   7   5   2        274.46        274.30        19.37 o
   8   5   2       6322.37       6281.56        96.52 o
   9   5   2       1154.09       1125.41        32.77 o
  10   5   2         37.05         15.82        22.95 o
  11   5   2       1925.83       1846.73        51.40 o
  12   5   2       5629.95       5734.09        99.29 o
  13   5   2        858.49        847.21        45.61 o
  14   5   2        307.21        327.80        39.13 o
  15   5   2        221.06        239.62        44.12 o
  16   5   2       1332.81       1332.66        62.13 o
  17   5   2        259.60        256.50        50.19 o
  18   5   2       1390.80       1546.50        71.07 o
  19   5   2        515.32        527.42        59.42 o
   0   6   2       3100.77       3205.13        78.11 o
   1   6   2       7258.36       7345.21       116.06 o
   2   6   2       9310.71       9525.90       135.21 o
   3   6   2        617.77        600.11        23.38 o
   4   6   2       5462.70       5556.43        87.29 o
   5   6   2       7076.91       6995.15       102.22 o
   6   6   2       1343.95       1294.68        35.74 o
   7   6   2          3.69         -7.38        18.40 o
   8   6   2       1493.73       1451.93        48.64 o
   9   6   2       7313.99       7520.04       120.67 o
  10   6   2       8830.24       8918.36       136.20 o
  11   6   2       3914.73       3913.50        79.00 o
  12   6   2       2873.86       2873.07        82.03 o
  13   6   2        654.39        658.26        43.26 o
  14   6   2        862.42        891.96        48.25 o
  15   6   2       2136.14       2085.50        73.15 o
  16   6   2       1083.27       1120.98        56.93 o
  17   6   2         37.72        154.90        54.21 o
  18   6   2       1854.02       1932.61        86.26 o
   1   7   2       9322.80       9358.19       148.77 o
   2   7   2       3459.97       3482.79        79.77 o
   3   7   2       5881.63       5896.48        99.52 o
   4   7   2        972.11        967.56        32.77 o
   5   7   2       3870.73       4015.58        72.50 o
   6   7   2        605.25        607.75        24.95 o
   7   7   2       3732.96       3904.14        70.86 o
   8   7   2       1500.45       1544.03        44.26 o
   9   7   2       5261.08       5416.32        99.42 o
  10   7   2         41.13         -1.94        29.04 o
  11   7   2       4660.58       4757.65        99.47 o
  12   7   2        612.20        658.62        43.97 o
  13   7   2       2850.15       2792.76        88.70 o
  14   7   2         69.86         41.96        41.93 o
  15   7   2       1562.01       1591.20        65.42 o
  16   7   2        534.96        573.03        57.17 o
  17   7   2       1147.36       1229.93        78.07 o
   0   8   2       4577.63       4723.29       126.85 o
   1   8   2        962.32        902.16        37.81 o
   2   8   2       2645.45       2658.67        95.57 o
   3   8   2        502.84        492.76        36.97 o
   4   8   2       2273.89       2230.83        60.59 o
   5   8   2       2330.84       2300.41        75.25 o
   6   8   2        809.77        736.27        41.04 o
   7   8   2        389.65        357.12        35.94 o
   8   8   2       2222.53       2299.41        83.14 o
   9   8   2        918.45        911.30        47.92 o
  10   8   2       2233.48       2164.44        78.16 o
  11   8   2        255.14        194.93        43.93 o
  12   8   2       2074.44       2067.92        70.18 o
  13   8   2        182.98        150.42        47.87 o
  14   8   2        723.78        663.85        56.78 o
  15   8   2        858.62        880.73        69.70 o
  16   8   2        726.85        736.21        65.89 o
   1   9   2       2091.35       2079.26        56.84 o
   2   9   2        715.18        679.00        39.64 o
   3   9   2        218.03        157.95        35.86 o
   4   9   2        105.40         42.04        33.97 o
   5   9   2        212.37        152.97        38.14 o
   6   9   2        524.82        452.97        41.85 o
   7   9   2       1027.28       1048.87        55.03 o
   8   9   2        579.01        447.26        45.32 o
   9   9   2        602.89        496.79        44.10 o
  10   9   2         11.32        -70.67        47.11 o
  11   9   2        428.60        414.77        50.86 o
  12   9   2        574.23        590.32        55.67 o
  13   9   2        786.65        674.03        63.71 o
  14   9   2        160.36         35.36        58.69 o
   0  10   2        531.66        432.19        78.63 o
   1  10   2        195.37        123.88        36.75 o
   2  10   2        150.30         75.92        38.37 o
   3  10   2         44.65        -57.98        38.65 o
   4  10   2        107.12        -23.73        40.72 o
   5  10   2         27.29        -66.31        44.21 o
   6  10   2         71.51        -16.31        40.27 o
   7  10   2          0.70        -65.97        43.98 o
   8  10   2         82.47        -32.82        45.41 o
   9  10   2          2.52        -69.59        46.39 o
  10  10   2         47.99        -39.21        53.37 o
  11  10   2         31.42        -80.32        53.55 o
  12  10   2         45.13        -82.72        55.14 o
   1  11   2         64.09        -40.85        49.34 o
   2  11   2          4.11        -75.80        50.54 o
   3  11   2        600.20        451.85        57.16 o
   4  11   2          3.06        -75.65        50.43 o
   5  11   2        587.71        446.39        68.99 o
   6  11   2          3.54        -81.77        54.51 o
   7  11   2        186.71        -11.57        66.62 o
   8  11   2          2.65        -88.48        58.99 o
   9  11   2        164.85        -86.77        74.79 o
   0  12   2        271.75       -137.82       107.89 o
   1  12   2         52.06        -92.08        61.39 o
   2  12   2        664.48        307.29        88.60 o
   3  12   2          5.94       -125.71        83.81 o
   4  12   2        859.49        643.74        72.67 o
   5  12   2          1.10       -103.08        68.72 o
   1   1   3         89.56        101.56         5.11 o
   2   1   3        103.41        146.89         6.44 o
   3   1   3        650.46        697.64        13.50 o
   4   1   3        271.50        318.36         9.19 o
   5   1   3        141.05        134.46         8.29 o
   6   1   3        271.17        261.15        10.33 o
   7   1   3         40.78         39.95        10.99 o
   8   1   3          2.90         -1.75        11.94 o
   9   1   3         42.42         32.19        13.71 o
  10   1   3        114.07        110.64        17.68 o
  11   1   3        276.95        294.81        22.38 o
  12   1   3        138.02        133.26        19.66 o
  13   1   3        114.62        107.83        22.16 o
  14   1   3          0.87          7.81        27.55 o
  15   1   3        286.08        254.52        35.50 o
  16   1   3         45.38         14.37        36.64 o
  17   1   3        145.58         66.78        41.83 o
  18   1   3          5.67          5.66        40.86 o
  19   1   3        118.75        118.12        54.93 o
  20   1   3         14.42         56.32        46.32 o
   0   2   3       4454.43       4482.01        75.14 o
   1   2   3       4609.46       4799.48        60.68 o
   2   2   3      10757.02      10413.56       121.69 o
   3   2   3         17.15         30.24         7.40 o
   4   2   3      14667.79      14540.41       151.79 o
   5   2   3       3468.77       3504.00        42.77 o
   6   2   3       4298.92       4336.74        52.19 o
   7   2   3        429.46        435.71        15.18 o
   8   2   3       1766.88       1786.86        32.61 o
   9   2   3        675.51        661.56        21.56 o
  10   2   3       9834.57       9973.23       137.47 o
  11   2   3        648.79        612.15        26.82 o
  12   2   3       2526.79       2504.19        57.15 o
  13   2   3         81.43         81.01        26.39 o
  14   2   3        774.67        757.68        38.83 o
  15   2   3        303.59        277.31        32.31 o
  16   2   3       2955.98       2925.58        86.96 o
  17   2   3         10.41         53.54        40.88 o
  18   2   3       1686.45       1724.19        77.13 o
  19   2   3        221.83        212.92        51.95 o
  20   2   3        453.01        451.64        54.87 o
   1   3   3      20010.59      19800.29       216.80 o
   2   3   3       4842.15       4995.33        59.04 o
   3   3   3       7346.64       7451.11        84.35 o
   4   3   3        731.59        713.26        16.01 o
   5   3   3      12114.67      12235.27       140.14 o
   6   3   3       2329.98       2366.18        36.39 o
   7   3   3      14895.09      14911.47       182.28 o
   8   3   3       2169.21       2246.73        39.41 o
   9   3   3       5657.24       5738.89        84.55 o
  10   3   3        242.55        254.14        22.52 o
  11   3   3       4171.89       4376.50        85.78 o
  12   3   3       1845.71       1827.28        50.21 o
  13   3   3       6493.76       6634.90       118.61 o
  14   3   3         85.94         91.46        31.90 o
  15   3   3       3568.36       3537.25        84.71 o
  16   3   3        834.98        858.03        47.71 o
  17   3   3       1355.69       1385.35        59.65 o
  18   3   3        196.66        174.64        46.44 o
  19   3   3       2020.32       2041.62        91.32 o
  20   3   3        168.91        147.09        53.48 o
   0   4   3        696.81        725.30        29.73 o
   1   4   3        645.99        572.80        15.33 o
   2   4   3       7347.14       7532.22        92.13 o
   3   4   3        294.22        265.90        12.75 o
   4   4   3      13232.94      13272.78       161.75 o
   5   4   3       1417.13       1370.81        30.99 o
   6   4   3        801.41        781.66        20.98 o
   7   4   3         10.51         24.54        14.71 o
   8   4   3       3480.75       3548.93        57.46 o
   9   4   3       1368.65       1382.73        36.54 o
  10   4   3       6806.28       6875.49       107.83 o
  11   4   3        291.41        346.15        28.08 o
  12   4   3       3206.43       3240.02        76.18 o
  13   4   3        319.12        331.90        35.33 o
  14   4   3        657.92        674.29        42.81 o
  15   4   3        572.74        603.84        44.51 o
  16   4   3       2731.58       2838.91        87.00 o
  17   4   3          8.69         26.65        44.77 o
  18   4   3       2330.92       2455.08       111.55 o
  19   4   3        115.10        149.82        53.38 o
   1   5   3       9805.73       9972.59       129.86 o
   2   5   3      11351.69      11553.45       141.75 o
   3   5   3        763.52        768.23        21.14 o
   4   5   3       3025.96       3049.07        49.00 o
   5   5   3       2288.29       2249.75        41.42 o
   6   5   3       2988.38       3070.30        50.00 o
   7   5   3      11214.82      11335.66       154.05 o
   8   5   3       5218.71       5303.51        79.23 o
   9   5   3       1129.94       1081.68        30.94 o
  10   5   3         29.99         26.16        25.65 o
  11   5   3        246.32        255.50        30.39 o
  12   5   3       2829.35       2924.12        91.33 o
  13   5   3       5404.85       5650.29       112.01 o
  14   5   3        238.46        225.67        40.00 o
  15   5   3       1493.12       1492.53        57.99 o
  16   5   3       1321.56       1331.28        59.17 o
  17   5   3         94.05        164.37        55.15 o
  18   5   3        662.36        702.60        62.74 o
   0   6   3        498.47        453.62        31.22 o
   1   6   3       3497.65       3551.61        64.57 o
   2   6   3       3487.34       3593.22        62.42 o
   3   6   3        763.27        760.04        26.24 o
   4   6   3       4273.09       4375.52        71.26 o
   5   6   3       5155.42       5341.50        83.22 o
   6   6   3         14.50         13.15        17.37 o
   7   6   3         12.36         11.71        20.23 o
   8   6   3        120.51        103.05        26.05 o
   9   6   3       3907.20       3989.30        83.32 o
  10   6   3       3936.64       4104.87        82.90 o
  11   6   3       1189.79       1175.03        44.37 o
  12   6   3        277.04        239.88        36.83 o
  13   6   3        889.27        882.40        48.68 o
  14   6   3          3.61        -11.65        42.16 o
  15   6   3       1096.02       1072.08        58.37 o
  16   6   3        691.05        685.42        54.58 o
  17   6   3         12.43        111.24        63.32 o
  18   6   3        747.07        884.64        71.77 o
   1   7   3        152.00        127.36        22.85 o
   2   7   3       3323.21       3378.07        90.15 o
   3   7   3       5382.27       5623.14        93.21 o
   4   7   3        681.32        623.74        29.26 o
   5   7   3        412.61        386.95        28.20 o
   6   7   3       1397.03       1341.91        46.19 o
   7   7   3        628.23        573.83        33.22 o
   8   7   3       1655.62       1609.24        59.25 o
   9   7   3       1098.54       1041.52        46.17 o
  10   7   3         71.75         68.82        32.67 o
  11   7   3       1301.10       1359.48        51.23 o
  12   7   3       1716.04       1812.11        61.20 o
  13   7   3        204.14        189.85        44.55 o
  14   7   3        222.35        218.46        46.64 o
  15   7   3          0.55        -58.62        47.99 o
  16   7   3        452.40        517.57        69.26 o
  17   7   3        772.58        751.16        71.49 o
   0   8   3       4195.90       4357.88       120.94 o
   1   8   3       6103.94       6431.20       113.78 o
   2   8   3        931.68        870.36        38.31 o
   3   8   3        960.43        948.02        49.06 o
   4   8   3         97.51         64.27        33.42 o
   5   8   3       8298.56       8620.94       150.94 o
   6   8   3       3979.46       3997.96       116.72 o
   7   8   3        404.76        367.61        39.29 o
   8   8   3       1963.70       2021.87        61.31 o
   9   8   3       3930.18       4162.76        99.74 o
  10   8   3         45.74         41.58        39.67 o
  11   8   3       1283.43       1290.23        54.45 o
  12   8   3        629.10        588.51        49.38 o
  13   8   3       1056.22       1090.91        69.49 o
  14   8   3       2294.63       2351.69        87.35 o
  15   8   3       1770.32       1783.06        99.18 o
   1   9   3         15.79        -48.99        32.66 o
   2   9   3       2586.90       2556.12        73.00 o
   3   9   3       4899.61       4981.93       121.41 o
   4   9   3        453.44        380.70        43.47 o
   5   9   3        819.60        752.95        47.96 o
   6   9   3       1237.27       1274.13        57.89 o
   7   9   3         78.90          2.46        39.53 o
   8   9   3       1446.85       1457.76        58.30 o
   9   9   3       1707.35       1699.51        66.54 o
  10   9   3         66.21         -6.12        47.44 o
  11   9   3       1920.00       1910.49        81.17 o
  12   9   3       1299.28       1332.78        72.00 o
  13   9   3         12.61        -70.75        56.93 o
   0  10   3       7361.81       7905.49       202.13 o
   1  10   3       1797.62       1837.29        67.88 o
   2  10   3        717.00        590.05        45.47 o
   3  10   3        300.47        159.88        42.06 o
   4  10   3        316.34        171.79        42.97 o
   5  10   3       2471.60       2537.34        96.83 o
   6  10   3       3847.08       3940.24       134.73 o
   7  10   3         35.78        -42.81        52.82 o
   8  10   3       2813.93       2857.33       130.79 o
   9  10   3       1839.36       1884.29        92.13 o
  10  10   3         36.00        -33.56        57.68 o
  11  10   3        609.81        530.35        66.12 o
   1  11   3        708.15        564.01        61.92 o
   2  11   3       3325.51       3495.91       173.83 o
   3  11   3       4401.64       4691.21       191.88 o
   4  11   3        926.14        608.61        68.88 o
   5  11   3       2174.80       1895.31       103.56 o
   6  11   3       1035.30        841.64        76.96 o
   7  11   3        152.93        -46.45        77.59 o
   8  11   3       1574.86       1516.09        86.03 o
   0  12   3       2105.84       1935.06       147.63 o
   1  12   3        355.29        151.29        85.18 o
   2  12   3        241.59        -20.77        74.98 o
   0   0   4       3002.97       2886.41       107.59 o
   1   0   4       6519.03       6617.61       170.06 o
   2   0   4      36172.25      36750.48       618.69 o
   3   0   4         87.32         62.26        11.56 o
   4   0   4      45540.09      45517.63       714.89 o
   5   0   4        612.32        614.27        19.94 o
   6   0   4       2423.02       2425.83        51.41 o
   7   0   4         22.51         -1.64        16.17 o
   8   0   4       1884.95       1947.71        48.80 o
   9   0   4       3024.78       2849.82        65.13 o
  10   0   4      41271.62      40027.35       737.67 o
  11   0   4        945.59        949.73        44.78 o
  12   0   4       4004.95       3879.22       118.91 o
  13   0   4         27.55         38.00        44.42 o
  14   0   4        108.70         94.41        49.84 o
  15   0   4        450.32        422.98        60.08 o
  16   0   4       6542.00       6757.60       282.35 o
  17   0   4        137.55        139.64        65.13 o
  18   0   4       5846.23       6038.23       187.35 o
  19   0   4        390.46        376.58        97.25 o
  20   0   4         15.49         69.15       108.49 o
   1   1   4      49174.12      48993.07       778.26 o
   2   1   4       1285.38       1133.35        17.43 o
   3   1   4       2503.44       2423.77        31.66 o
   4   1   4        427.90        380.73        11.45 o
   5   1   4       1085.89       1070.76        21.51 o
   6   1   4        544.70        521.39        15.99 o
   7   1   4      42323.67      41565.08       491.95 o
   8   1   4       1042.54       1013.61        23.00 o
   9   1   4        957.61        949.36        24.92 o
  10   1   4        376.39        370.31        19.10 o
  11   1   4         38.77         40.63        19.98 o
  12   1   4        730.52        737.29        32.41 o
  13   1   4      19230.59      18671.38       293.31 o
  14   1   4          1.12         -4.35        30.23 o
  15   1   4       3844.19       3809.13        90.73 o
  16   1   4        425.10        469.55        45.05 o
  17   1   4        789.13        872.66        54.71 o
  18   1   4         17.97         36.49        48.70 o
  19   1   4       2363.31       2290.01        93.19 o
  20   1   4         53.28        131.30        67.12 o
   0   2   4       2499.98       2203.61        41.45 o
   1   2   4         25.26         30.85         5.35 o
   2   2   4       8624.81       8374.60        91.80 o
   3   2   4       1621.39       1688.46        27.68 o
   4   2   4      20956.54      20362.84       227.17 o
   5   2   4       2989.86       3009.45        41.57 o
   6   2   4       4830.15       4679.14        57.41 o
   7   2   4         80.24         76.52        10.14 o
   8   2   4         87.83         80.80        13.10 o
   9   2   4         12.17         15.53        14.81 o
  10   2   4      22225.98      22284.84       267.00 o
  11   2   4         39.83         72.78        18.57 o
  12   2   4       1389.67       1309.54        40.63 o
  13   2   4        680.22        624.43        35.71 o
  14   2   4       1849.12       1800.48        65.95 o
  15   2   4        386.17        406.48        39.88 o
  16   2   4       3506.07       3619.19        93.92 o
  17   2   4         80.69         95.22        44.79 o
  18   2   4       1898.80       1913.33        77.46 o
  19   2   4         96.80         72.74        53.80 o
   1   3   4      14750.97      14764.18       185.89 o
   2   3   4       1987.50       2022.70        36.35 o
   3   3   4      24444.16      24041.86       275.13 o
   4   3   4       1278.85       1304.93        26.75 o
   5   3   4        209.12        222.36        15.12 o
   6   3   4       1213.50       1224.82        26.50 o
   7   3   4      11022.30      10989.12       129.39 o
   8   3   4       1378.22       1384.36        36.00 o
   9   3   4       1620.81       1582.12        44.71 o
  10   3   4          9.24         37.20        23.20 o
  11   3   4       1580.42       1599.37        44.01 o
  12   3   4       1257.76       1192.15        40.99 o
  13   3   4       5221.06       5411.92       105.24 o
  14   3   4          0.60         42.63        36.18 o
  15   3   4        334.74        295.56        37.74 o
  16   3   4        191.53        226.47        42.58 o
  17   3   4       3065.13       3341.30       146.93 o
  18   3   4        252.75        248.60        54.83 o
  19   3   4        313.97        314.65        62.45 o
   0   4   4      10840.03      10966.44       203.85 o
   1   4   4       1531.44       1534.08        30.04 o
   2   4   4        222.05        222.15        13.98 o
   3   4   4          2.54         11.52        12.73 o
   4   4   4       3118.23       3128.86        46.60 o
   5   4   4         34.78         16.95        13.62 o
   6   4   4      10245.34      10477.66       137.86 o
   7   4   4        315.52        336.96        17.77 o
   8   4   4       5321.87       5465.67        82.97 o
   9   4   4       1008.65        975.48        30.83 o
  10   4   4       7322.45       7551.34       114.14 o
  11   4   4        238.06        200.33        30.87 o
  12   4   4        168.67        157.23        31.76 o
  13   4   4          5.48         38.85        35.38 o
  14   4   4       5478.06       5779.71       117.42 o
  15   4   4         49.59         36.00        38.13 o
  16   4   4        143.97        140.61        49.72 o
  17   4   4        167.06        200.11        54.37 o
  18   4   4        149.15        166.71        53.77 o
   1   5   4        716.50        677.62        21.70 o
   2   5   4        231.60        255.44        15.68 o
   3   5   4      12838.06      12899.89       158.06 o
   4   5   4         88.35         73.18        15.41 o
   5   5   4       3713.49       3895.51        60.13 o
   6   5   4         42.05         28.82        17.98 o
   7   5   4        572.92        544.16        24.45 o
   8   5   4        443.03        443.63        22.93 o
   9   5   4       3345.94       3547.49        66.42 o
  10   5   4         82.70         92.45        28.53 o
  11   5   4       3421.83       3469.15        74.98 o
  12   5   4         81.34         66.86        33.08 o
  13   5   4        293.96        304.60        39.76 o
  14   5   4         41.12         18.81        40.16 o
  15   5   4        750.66        696.11        56.05 o
  16   5   4         78.85         66.44        50.61 o
  17   5   4       3694.18       4056.89       111.17 o
  18   5   4          1.20         36.78        56.97 o
   0   6   4      20566.54      21045.95       396.11 o
   1   6   4        493.37        534.77        20.72 o
   2   6   4        580.22        577.88        28.00 o
   3   6   4        777.53        798.45        27.95 o
   4   6   4         82.66         84.61        18.82 o
   5   6   4       1640.15       1640.76        42.21 o
   6   6   4      19039.31      19649.39       249.19 o
   7   6   4        199.28        222.97        25.38 o
   8   6   4       5469.62       5657.49        99.83 o
   9   6   4        234.55        212.71        30.55 o
  10   6   4        402.46        353.39        33.09 o
  11   6   4         16.59         17.39        32.11 o
  12   6   4       1527.97       1525.30        48.84 o
  13   6   4        234.37        286.39        46.84 o
  14   6   4       7216.00       7561.72       168.61 o
  15   6   4        632.19        675.09        58.47 o
  16   6   4        379.14        351.69        64.82 o
  17   6   4          1.26        -36.10        58.01 o
   1   7   4        967.43       1022.42        33.36 o
   2   7   4          6.81         15.93        24.53 o
   3   7   4       9603.18      10066.41       160.29 o
   4   7   4          6.96          7.30        30.12 o
   5   7   4       6921.70       6994.48       125.81 o
   6   7   4         37.41         -3.74        30.19 o
   7   7   4        633.10        613.98        40.07 o
   8   7   4          6.06        -29.34        31.64 o
   9   7   4       3886.64       4135.35        90.95 o
  10   7   4          0.15        -38.66        35.54 o
  11   7   4       4224.54       4540.36       148.05 o
  12   7   4         45.54         26.22        42.44 o
  13   7   4        209.57        174.30        49.01 o
  14   7   4         38.64         53.15        53.35 o
  15   7   4       1719.21       1758.47        92.76 o
  16   7   4          0.89        -21.99        66.72 o
   0   8   4       5929.99       6332.71       162.09 o
   1   8   4        255.77        243.92        31.86 o
   2   8   4       1140.24       1199.39        44.40 o
   3   8   4          8.86        -49.35        32.90 o
   4   8   4        953.77        986.58        44.92 o
   5   8   4          9.49        -11.32        35.04 o
   6   8   4       6149.22       6401.42       121.17 o
   7   8   4         77.77         36.33        35.33 o
   8   8   4       3144.67       3218.29       104.20 o
   9   8   4         58.40          6.68        44.19 o
  10   8   4         45.31         28.22        46.88 o
  11   8   4        154.48        202.33        48.24 o
  12   8   4       1373.04       1282.79        61.38 o
  13   8   4          1.24        -80.25        53.50 o
  14   8   4       2500.49       2501.11        98.76 o
   1   9   4         12.58        -28.31        37.63 o
   2   9   4        148.40        133.50        41.66 o
   3   9   4       4029.87       4119.75       124.96 o
   4   9   4         85.15         16.88        43.82 o
   5   9   4        981.49        956.07        58.43 o
   6   9   4         53.40         -9.06        44.27 o
   7   9   4         21.04         11.77        48.17 o
   8   9   4        139.89        109.49        52.02 o
   9   9   4       1049.82       1072.21        64.15 o
  10   9   4         11.06        -40.72        48.58 o
  11   9   4        757.96        767.65        61.74 o
  12   9   4        102.09         53.52        55.08 o
   0  10   4        192.11        135.25        60.44 o
   1  10   4        103.88        -19.46        43.00 o
   2  10   4         24.85        -68.09        45.40 o
   3  10   4         20.24        -72.92        48.61 o
   4  10   4         57.81        -66.50        44.34 o
   5  10   4         26.91        -66.70        49.64 o
   6  10   4         52.00        -82.66        55.10 o
   7  10   4          9.59        -77.60        51.73 o
   8  10   4         16.22        -84.76        56.51 o
   9  10   4         61.82        -96.78        64.52 o
  10  10   4         21.65        -85.65        57.10 o
   1  11   4        628.20        439.21        62.62 o
   2  11   4          7.96        -81.82        54.55 o
   3  11   4         35.88        -80.95        53.96 o
   4  11   4          5.98        -77.12        51.42 o
   5  11   4         89.56        -86.88        57.92 o
   6  11   4          1.49        -85.29        56.86 o
   1   1   5       2888.84       2794.47        48.20 o
   2   1   5        253.73        241.73         9.72 o
   3   1   5       1370.05       1380.29        27.52 o
   4   1   5          3.41          1.78         8.90 o
   5   1   5       2125.12       2025.29        36.81 o
   6   1   5        341.22        339.90        15.34 o
   7   1   5       1685.76       1739.67        32.93 o
   8   1   5        404.72        400.44        16.40 o
   9   1   5       1250.20       1226.17        28.22 o
  10   1   5         86.96         59.43        18.71 o
  11   1   5        811.50        776.81        31.49 o
  12   1   5        229.75        188.33        29.20 o
  13   1   5        601.09        584.34        41.43 o
  14   1   5        124.12        121.36        37.74 o
  15   1   5        963.50        861.53        57.66 o
  16   1   5         97.56         23.03        57.15 o
  17   1   5        347.16        364.05        66.61 o
  18   1   5         31.09          1.60        57.65 o
  19   1   5        136.09        121.84        65.40 o
   0   2   5         92.33         75.80        18.68 o
   1   2   5         47.37         31.00        13.47 o
   2   2   5       2530.43       2552.17        39.93 o
   3   2   5         25.57         41.99         7.88 o
   4   2   5       7653.58       7504.57        95.68 o
   5   2   5          3.33        -10.28        10.22 o
   6   2   5        222.41        196.40        12.80 o
   7   2   5        173.36        165.67        13.50 o
   8   2   5        654.35        686.39        20.38 o
   9   2   5         49.64         45.70        15.34 o
  10   2   5       5773.67       5724.81        84.31 o
  11   2   5         48.83         78.91        25.91 o
  12   2   5        961.49        949.07        36.34 o
  13   2   5         34.01         23.52        31.41 o
  14   2   5        122.10        133.88        38.21 o
  15   2   5          3.69         60.76        44.50 o
  16   2   5       2483.92       2599.10       122.50 o
  17   2   5         14.24         55.68        58.77 o
  18   2   5        871.48        947.01        72.61 o
   1   3   5      11255.58      11113.40       131.20 o
   2   3   5       1068.07       1109.41        21.14 o
   3   3   5        481.47        492.73        15.47 o
   4   3   5        283.17        276.74        15.60 o
   5   3   5       4031.01       3962.29        57.65 o
   6   3   5        498.32        505.58        19.14 o
   7   3   5      11639.76      11613.57       140.92 o
   8   3   5        373.24        350.30        16.14 o
   9   3   5       2081.18       2069.13        43.32 o
  10   3   5         14.99         26.28        25.90 o
  11   3   5        630.65        634.09        33.27 o
  12   3   5        682.07        688.60        35.72 o
  13   3   5       4938.56       5071.69       115.47 o
  14   3   5         30.41         37.55        40.55 o
  15   3   5       3230.28       3439.17       126.40 o
  16   3   5        117.19         52.08        53.75 o
  17   3   5        263.79        200.09        59.03 o
  18   3   5        119.37        145.23        73.46 o
   0   4   5       2145.50       2230.03        68.27 o
   1   4   5        186.45        193.68        14.54 o
   2   4   5      12789.59      12739.60       174.86 o
   3   4   5         37.53         18.36        14.29 o
   4   4   5      15115.33      15376.73       199.37 o
   5   4   5        529.66        524.05        19.86 o
   6   4   5       3511.83       3513.68        55.21 o
   7   4   5          6.26        -12.84        16.73 o
   8   4   5       3752.73       3918.19        66.39 o
   9   4   5        417.35        410.49        29.90 o
  10   4   5       9813.80      10057.19       162.88 o
  11   4   5        402.62        406.46        33.56 o
  12   4   5       3347.20       3380.54        93.97 o
  13   4   5         45.72         14.24        34.60 o
  14   4   5       1262.75       1272.20        56.60 o
  15   4   5        105.62        100.11        44.15 o
  16   4   5       2673.98       2623.68       126.77 o
  17   4   5         82.48        163.58        61.29 o
   1   5   5       9922.94      10302.28       137.03 o
   2   5   5        975.47       1062.76        30.39 o
   3   5   5        321.35        344.62        19.48 o
   4   5   5        383.55        385.63        20.09 o
   5   5   5       1502.00       1503.35        39.45 o
   6   5   5         92.76        109.66        22.47 o
   7   5   5      13879.79      14450.65       215.04 o
   8   5   5        283.63        327.69        28.16 o
   9   5   5        325.18        306.29        31.44 o
  10   5   5         14.76         -3.59        31.05 o
  11   5   5         47.44         63.54        36.47 o
  12   5   5        122.38         94.21        37.10 o
  13   5   5       6328.36       6834.04       150.88 o
  14   5   5          1.51        -16.37        45.83 o
  15   5   5       1536.61       1488.08        99.68 o
  16   5   5        120.37         78.78        62.74 o
  17   5   5         28.06         64.88        67.80 o
   0   6   5       3289.93       3533.19        90.58 o
   1   6   5        562.72        602.23        22.44 o
   2   6   5        476.92        491.16        21.80 o
   3   6   5        270.75        241.32        21.51 o
   4   6   5       4466.38       4413.70        83.65 o
   5   6   5       1236.00       1193.34        37.91 o
   6   6   5       1406.35       1392.36        42.28 o
   7   6   5         99.50         87.04        29.48 o
   8   6   5        166.62        130.66        37.90 o
   9   6   5        935.05        978.69        48.37 o
  10   6   5       2479.57       2603.67       100.72 o
  11   6   5        202.22        117.67        41.02 o
  12   6   5        170.70        147.88        41.04 o
  13   6   5         95.97         85.20        45.91 o
  14   6   5        843.25        985.92        71.16 o
  15   6   5        490.53        362.11        70.41 o
  16   6   5        572.70        586.85        79.14 o
   1   7   5        930.00        898.58        42.69 o
   2   7   5        530.43        533.44        39.63 o
   3   7   5       2997.49       3141.85        85.03 o
   4   7   5         64.20         74.16        35.97 o
   5   7   5         33.73         28.06        36.04 o
   6   7   5        183.30        148.50        37.22 o
   7   7   5       1963.44       2005.27        67.70 o
   8   7   5        392.67        340.51        44.64 o
   9   7   5        497.93        511.34        45.82 o
  10   7   5          5.26        -57.38        43.12 o
  11   7   5        816.97        840.23        53.26 o
  12   7   5        274.49        283.67        50.65 o
  13   7   5        482.55        407.40        56.48 o
  14   7   5        191.88        156.96        62.36 o
  15   7   5         51.85        -23.61        67.63 o
   0   8   5       9809.50      10532.40       275.23 o
   1   8   5       1147.92       1185.68        52.91 o
   2   8   5          5.81        -35.10        36.07 o
   3   8   5         16.35         -7.97        38.78 o
   4   8   5       1608.14       1580.91        63.96 o
   5   8   5        974.11        970.07        51.78 o
   6   8   5       3887.15       3989.24       126.26 o
   7   8   5         51.71         13.24        41.43 o
   8   8   5       3065.68       3238.06       106.89 o
   9   8   5        425.69        352.55        49.71 o
  10   8   5       2023.09       2153.77       110.00 o
  11   8   5        196.84        158.35        49.80 o
  12   8   5        518.47        477.04        56.06 o
  13   8   5        112.15         74.46        58.03 o
   1   9   5        101.68         21.22        43.10 o
   2   9   5        449.75        397.53        46.15 o
   3   9   5       7182.58       7884.88       159.98 o
   4   9   5         96.77         58.09        47.92 o
   5   9   5       1581.45       1543.93        67.25 o
   6   9   5        258.22        212.59        50.17 o
   7   9   5         19.76        -69.56        50.40 o
   8   9   5        289.17        201.27        52.21 o
   9   9   5       2340.57       2450.55        84.65 o
  10   9   5          5.57        -75.72        50.48 o
  11   9   5       3133.91       3425.24       178.71 o
   0  10   5       6644.10       7314.30       220.79 o
   1  10   5        192.87         48.53        50.99 o
   2  10   5        718.31        641.50        59.29 o
   3  10   5         77.91        -35.15        51.30 o
   4  10   5         53.89        -72.98        48.66 o
   5  10   5        591.65        509.29        53.59 o
   6  10   5       4597.60       4917.50       142.27 o
   7  10   5         21.62        -42.32        57.78 o
   8  10   5       2089.72       1933.82       107.72 o
   1  11   5          7.56        -84.61        56.41 o
   2  11   5        539.31        419.13        60.64 o
   3  11   5       4940.36       5409.42       210.03 o
   0   0   6        224.06        154.98        65.60 o
   1   0   6       7826.89       7485.93       307.29 o
   2   0   6      10540.09       9927.09       256.52 o
   3   0   6       1863.37       1797.18        57.38 o
   4   0   6      34223.65      33893.07       563.77 o
   5   0   6       7530.69       7459.97       150.23 o
   6   0   6       2057.32       1968.06        59.85 o
   7   0   6         17.36         -3.40        20.73 o
   8   0   6       3486.68       3494.11        78.03 o
   9   0   6       7208.12       7334.40       165.58 o
  10   0   6      11363.90      11582.15       315.02 o
  11   0   6       3541.48       3653.67       146.18 o
  12   0   6       4065.38       4323.84       176.12 o
  13   0   6        430.03        431.74        76.94 o
  14   0   6        121.91        146.68        76.70 o
  15   0   6       3337.81       3563.32       299.32 o
  16   0   6       6258.01       6792.43       253.25 o
  17   0   6         55.27        116.00        93.65 o
  18   0   6       3320.61       3395.16       193.56 o
   1   1   6       4698.04       4653.72        79.77 o
   2   1   6      11681.16      11390.94       163.69 o
   3   1   6       1711.67       1663.93        43.08 o
   4   1   6       4631.16       4544.12        62.57 o
   5   1   6       5461.19       5470.77        72.61 o
   6   1   6       3753.81       3734.60        58.08 o
   7   1   6       8846.70       8815.62       115.58 o
   8   1   6       7496.39       7576.84       102.09 o
   9   1   6       1677.91       1629.62        49.40 o
  10   1   6        224.89        218.46        30.23 o
  11   1   6        456.58        464.30        41.24 o
  12   1   6       4752.41       4924.48       132.13 o
  13   1   6       2911.74       2974.15       115.38 o
  14   1   6        210.26        272.75        56.17 o
  15   1   6       2969.86       2923.07       116.43 o
  16   1   6       1720.20       1590.54        84.10 o
  17   1   6        799.00        820.58        70.09 o
  18   1   6        880.43        897.66        72.61 o
   0   2   6       2126.98       1979.49        72.27 o
   1   2   6       6288.12       6198.46       122.08 o
   2   2   6       1781.21       1805.65        55.49 o
   3   2   6       1900.28       1887.82        44.98 o
   4   2   6       3990.32       4053.11        54.77 o
   5   2   6       9244.14       9115.78       114.68 o
   6   2   6        743.71        760.94        21.83 o
   7   2   6        441.73        440.79        17.24 o
   8   2   6         18.28         38.03        18.03 o
   9   2   6       2827.57       2842.39        66.02 o
  10   2   6       2708.73       2655.87        87.13 o
  11   2   6       1665.87       1596.19        56.58 o
  12   2   6        179.55        190.14        43.70 o
  13   2   6        794.27        828.63        54.33 o
  14   2   6         72.41        122.92        45.63 o
  15   2   6       2355.61       2459.79        91.17 o
  16   2   6        775.67        826.36        68.95 o
  17   2   6         17.83         87.75        61.75 o
   1   3   6       1594.60       1549.31        46.26 o
   2   3   6       6036.06       5945.67        83.43 o
   3   3   6       1077.06       1055.22        21.06 o
   4   3   6       1929.64       1876.83        35.49 o
   5   3   6        507.80        513.18        18.37 o
   6   3   6       4152.80       4208.84        64.95 o
   7   3   6       5478.78       5502.12        89.14 o
   8   3   6       5699.09       5984.71       103.95 o
   9   3   6        140.13        163.36        29.68 o
  10   3   6        220.93        156.38        30.62 o
  11   3   6        950.25        869.60        45.43 o
  12   3   6       4915.59       5057.48       114.05 o
  13   3   6       1392.51       1355.79        63.07 o
  14   3   6        530.28        554.77        52.33 o
  15   3   6        521.96        559.13        60.07 o
  16   3   6        824.23        944.10        96.18 o
  17   3   6        118.41        125.31        66.77 o
   0   4   6       1510.70       1527.13        42.54 o
   1   4   6       6765.33       6701.80        82.73 o
   2   4   6        724.97        768.46        20.13 o
   3   4   6        709.50        709.31        21.89 o
   4   4   6        398.99        371.55        19.20 o
   5   4   6       5498.00       5473.68        90.83 o
   6   4   6        433.43        505.69        30.32 o
   7   4   6        126.19        107.07        27.00 o
   8   4   6        167.67        182.74        30.01 o
   9   4   6       2793.67       2801.36        69.96 o
  10   4   6        314.51        299.91        39.42 o
  11   4   6       1448.83       1418.23        56.38 o
  12   4   6         60.34         25.86        39.25 o
  13   4   6        403.14        437.95        52.00 o
  14   4   6        552.87        621.55        60.47 o
  15   4   6       1309.39       1396.88        76.66 o
  16   4   6         13.11          2.22        75.37 o
   1   5   6       1202.06       1140.88        35.42 o
   2   5   6       2701.21       2814.84        64.03 o
   3   5   6       5291.83       5491.60        99.80 o
   4   5   6       1199.29       1210.67        39.31 o
   5   5   6       1198.35       1219.21        40.80 o
   6   5   6        823.00        786.28        36.61 o
   7   5   6         20.68         22.28        29.09 o
   8   5   6       2328.68       2349.98        61.44 o
   9   5   6       2483.50       2481.97        68.33 o
  10   5   6         39.52          3.29        39.64 o
  11   5   6       3710.33       3842.71       117.73 o
  12   5   6       1179.52       1210.74        60.30 o
  13   5   6        288.78        261.39        52.33 o
  14   5   6        187.24        161.97        57.94 o
  15   5   6        128.57         33.15        60.95 o
   0   6   6       7984.58       8275.22       178.17 o
   1   6   6       1651.97       1674.36        51.52 o
   2   6   6       1227.71       1163.62        44.68 o
   3   6   6       1032.08       1005.04        42.39 o
   4   6   6        440.23        388.94        37.42 o
   5   6   6       3213.29       3176.63        83.03 o
   6   6   6       1884.57       1820.62        58.75 o
   7   6   6         17.09         16.36        36.48 o
   8   6   6       3182.76       3179.80       128.15 o
   9   6   6       1897.71       1878.15        69.39 o
  10   6   6        340.36        287.43        50.06 o
  11   6   6        884.25        911.07        60.09 o
  12   6   6       2354.22       2301.94        85.49 o
  13   6   6        422.94        422.81        57.77 o
  14   6   6       1470.78       1402.50        79.39 o
   1   7   6       2583.43       2615.03        81.14 o
   2   7   6       1160.95       1090.54        47.49 o
   3   7   6       3021.85       3077.52        79.68 o
   4   7   6        733.36        682.79        45.66 o
   5   7   6       1532.06       1558.12        65.83 o
   6   7   6        195.33        200.73        43.45 o
   7   7   6       1023.23        983.89        59.91 o
   8   7   6        754.16        668.11        57.27 o
   9   7   6       1982.32       1975.25        74.00 o
  10   7   6          0.94        -67.12        51.14 o
  11   7   6       2732.40       2690.40       127.50 o
  12   7   6        360.30        242.71        58.36 o
  13   7   6       1123.29       1133.73        84.00 o
   0   8   6       4355.60       4499.68       151.45 o
   1   8   6        509.40        471.46        44.32 o
   2   8   6       2961.81       2926.64        98.27 o
   3   8   6         72.22         27.58        46.24 o
   4   8   6        701.17        729.70        57.56 o
   5   8   6        413.34        323.17        52.19 o
   6   8   6       2724.97       2789.04        93.42 o
   7   8   6          1.04        -80.03        53.35 o
   8   8   6       1738.57       1793.58        79.62 o
   9   8   6        226.40        142.26        57.35 o
  10   8   6       1536.83       1566.31        77.48 o
  11   8   6        236.34        128.00        58.14 o
   1   9   6        628.75        611.95        58.16 o
   2   9   6        243.06        164.67        54.52 o
   3   9   6        765.85        725.45        63.75 o
   4   9   6         66.46        -59.39        48.39 o
   5   9   6        287.84        171.09        58.68 o
   6   9   6        246.78        120.53        60.55 o
   7   9   6        107.15         24.22        64.55 o
   8   9   6        392.01        333.93        67.84 o
   9   9   6        706.52        574.23        67.67 o
   0  10   6         61.04        -31.33        84.63 o
   1  10   6         34.61        -88.26        58.84 o
   2  10   6         18.32        -90.28        60.18 o
   3  10   6          0.79        -87.56        58.37 o
   4  10   6         13.95        -91.13        60.75 o
   5  10   6          9.82        -91.53        61.02 o
   1   1   7         68.89         73.41        15.06 o
   2   1   7         32.05         13.71        15.08 o
   3   1   7       1893.79       1859.11        51.28 o
   4   1   7          6.26          4.82        19.43 o
   5   1   7        196.43        192.01        15.73 o
   6   1   7         46.07         31.82        19.76 o
   7   1   7         76.97         42.71        27.59 o
   8   1   7         20.53         29.83        28.76 o
   9   1   7        637.65        610.68        40.34 o
  10   1   7          0.31          0.67        38.27 o
  11   1   7        467.44        506.44        48.11 o
  12   1   7         55.03         69.42        48.70 o
  13   1   7        114.98        250.02        53.87 o
  14   1   7          8.10         79.40        51.69 o
  15   1   7        102.91        105.20        53.54 o
  16   1   7         21.30        103.79        60.18 o
   0   2   7        862.41        925.40        50.05 o
   1   2   7       1682.09       1612.84        45.52 o
   2   2   7       3167.41       3199.08        71.31 o
   3   2   7        121.48         91.57        19.21 o
   4   2   7       2877.04       2826.90        82.62 o
   5   2   7       1645.50       1586.97        39.71 o
   6   2   7       1145.51       1114.65        37.37 o
   7   2   7         54.01         42.27        26.84 o
   8   2   7       1841.75       1729.44        56.05 o
   9   2   7        600.66        611.39        40.21 o
  10   2   7       1714.48       1621.42        56.96 o
  11   2   7        409.33        337.38        44.52 o
  12   2   7       1463.34       1521.12        68.59 o
  13   2   7        185.87        217.20        48.83 o
  14   2   7        843.83        851.94        62.53 o
  15   2   7        248.90        237.79        58.81 o
  16   2   7        656.63        769.33        97.17 o
   1   3   7       2811.87       2741.54        85.25 o
   2   3   7        614.09        593.22        40.53 o
   3   3   7       7093.30       7199.40       146.36 o
   4   3   7        134.72        138.94        18.48 o
   5   3   7       3911.31       3781.73        71.32 o
   6   3   7        306.52        293.52        28.70 o
   7   3   7       1556.49       1527.90        49.22 o
   8   3   7        500.44        534.79        38.90 o
   9   3   7       3935.41       4093.17        97.69 o
  10   3   7         42.50          7.22        35.98 o
  11   3   7       3437.95       3473.35       137.38 o
  12   3   7        277.39        266.94        49.80 o
  13   3   7       1280.73       1262.50        67.59 o
  14   3   7         43.50         58.87        56.00 o
  15   3   7       1174.12       1202.22        74.65 o
   0   4   7       6917.60       6844.18       196.33 o
   1   4   7        745.38        777.54        42.88 o
   2   4   7       2615.49       2572.30        80.44 o
   3   4   7        488.12        469.12        23.39 o
   4   4   7       2578.73       2549.08        78.17 o
   5   4   7       1267.69       1283.29        45.06 o
   6   4   7       4654.72       4722.51        98.98 o
   7   4   7         43.21         48.11        32.47 o
   8   4   7       2456.84       2408.65        79.02 o
   9   4   7       1072.41       1065.57        50.24 o
  10   4   7       1686.57       1622.82        58.69 o
  11   4   7        150.12        123.93        40.99 o
  12   4   7       2320.29       2263.03        80.42 o
  13   4   7        202.66        132.42        52.31 o
  14   4   7       1699.47       1831.30        78.49 o
  15   4   7        721.33        861.02        78.08 o
   1   5   7       1732.01       1689.86        49.33 o
   2   5   7       3330.95       3548.36        92.07 o
   3   5   7       1694.71       1791.36        64.92 o
   4   5   7       1208.73       1184.80        47.65 o
   5   5   7       2051.70       2023.30        67.45 o
   6   5   7        984.96        930.89        43.91 o
   7   5   7        842.57        807.64        43.40 o
   8   5   7       1813.45       1793.04        63.34 o
   9   5   7       1304.17       1302.92        58.89 o
  10   5   7         40.10         39.72        43.97 o
  11   5   7       1658.95       1588.73        68.72 o
  12   5   7       1104.86       1044.13        68.64 o
  13   5   7        423.36        310.08        62.43 o
  14   5   7         65.31         93.34        61.08 o
   0   6   7       1781.83       1810.89        84.38 o
   1   6   7       1373.48       1419.36        52.17 o
   2   6   7         94.07         63.40        34.13 o
   3   6   7        193.86        117.46        36.88 o
   4   6   7         10.11        -10.41        35.68 o
   5   6   7       1414.71       1495.14        61.54 o
   6   6   7       1127.64       1041.71        53.13 o
   7   6   7          4.30        -61.61        41.07 o
   8   6   7        350.94        263.34        46.32 o
   9   6   7       1095.89       1053.97        58.25 o
  10   6   7          1.72        -60.35        47.71 o
  11   6   7        663.02        676.88        58.88 o
  12   6   7        264.68        278.42        56.66 o
  13   6   7        236.79        171.97        62.12 o
   1   7   7        188.54        159.59        39.99 o
   2   7   7       2088.94       2121.76        70.31 o
   3   7   7         40.93        -22.67        39.67 o
   4   7   7        610.21        587.89        50.42 o
   5   7   7        132.88         86.35        44.91 o
   6   7   7       1211.47       1186.25        62.64 o
   7   7   7        211.39        111.26        50.05 o
   8   7   7       1257.01       1259.39        64.15 o
   9   7   7          7.71        -71.97        47.98 o
  10   7   7        100.99         54.33        51.57 o
  11   7   7         24.01        -69.95        55.85 o
   0   8   7        121.33         24.27        64.29 o
   1   8   7       1569.96       1641.27        67.55 o
   2   8   7        468.32        429.25        50.58 o
   3   8   7        438.57        350.03        50.63 o
   4   8   7       1065.05        974.58        62.31 o
   5   8   7       2428.55       2466.22        89.68 o
   6   8   7        227.05         77.83        55.91 o
   7   8   7        219.01        137.32        57.72 o
   8   8   7         74.78         -7.60        58.11 o
   9   8   7        796.54        712.11        64.82 o
   1   9   7       1214.76       1129.76        69.16 o
   2   9   7       1461.17       1491.03        72.47 o
   3   9   7        140.54         46.03        54.62 o
   4   9   7        307.47        293.44        58.25 o
   5   9   7        915.01        874.90        69.38 o
   6   9   7        730.96        678.40        67.62 o
   0   0   8      19222.02      18563.70       913.17 o
   1   0   8       2871.51       2695.33       131.90 o
   2   0   8       1675.61       1436.93        82.78 o
   3   0   8        254.01        197.70        49.82 o
   4   0   8        396.89        397.95        63.72 o
   5   0   8       3248.09       3288.85       118.00 o
   6   0   8      10396.86      10513.17       255.77 o
   7   0   8        122.27        141.14        44.09 o
   8   0   8       3399.55       3680.16       148.20 o
   9   0   8       2944.82       2990.69       134.46 o
  10   0   8        155.11        158.78        68.43 o
  11   0   8        700.99        811.40        97.11 o
  12   0   8       1924.11       2097.73       162.76 o
  13   0   8        500.71        686.04        99.75 o
  14   0   8       5395.73       5811.67       226.42 o
   1   1   8        896.27        723.36        50.42 o
   2   1   8        932.66        905.81        54.30 o
   3   1   8      11895.54      11740.49       228.77 o
   4   1   8         57.13         68.20        24.81 o
   5   1   8       2656.50       2634.87       106.73 o
   6   1   8        414.98        411.92        25.80 o
   7   1   8        122.91        153.20        29.19 o
   8   1   8        206.98        308.35        43.13 o
   9   1   8       5657.91       6193.95       146.31 o
  10   1   8         30.35         29.51        44.70 o
  11   1   8       7029.84       7286.21       171.38 o
  12   1   8        264.19        279.34        53.59 o
  13   1   8          7.77         56.67        52.28 o
  14   1   8         34.29         91.29        58.77 o
   0   2   8      14015.03      14567.22       496.49 o
   1   2   8        476.59        494.64        33.70 o
   2   2   8        335.10        327.76        30.33 o
   3   2   8        171.22        169.74        29.93 o
   4   2   8        271.17        265.62        33.46 o
   5   2   8       1502.92       1469.90        63.88 o
   6   2   8       3675.32       3961.99        93.98 o
   7   2   8         49.35         19.55        29.02 o
   8   2   8       4074.09       4334.31       102.53 o
   9   2   8        819.60        899.98        50.28 o
  10   2   8        372.59        386.67        49.85 o
  11   2   8        154.93        220.44        51.15 o
  12   2   8       1912.54       2008.45        78.80 o
  13   2   8        495.58        528.41        60.46 o
  14   2   8       2653.45       2861.94       100.62 o
   1   3   8        913.56        868.64        42.46 o
   2   3   8       2824.41       2782.17        91.43 o
   3   3   8       3190.60       3189.76        91.28 o
   4   3   8        547.63        520.20        41.89 o
   5   3   8        195.74        185.42        41.94 o
   6   3   8       1045.04       1000.79        43.39 o
   7   3   8       2475.82       2343.36        85.99 o
   8   3   8        900.23        896.65        44.92 o
   9   3   8        757.87        753.65        45.70 o
  10   3   8         19.07         58.20        43.95 o
  11   3   8        955.82        902.51        57.09 o
  12   3   8        944.58        923.38        61.18 o
  13   3   8        454.03        538.52        61.12 o
   0   4   8        923.48        835.48        59.25 o
   1   4   8        154.44        199.89        37.50 o
   2   4   8        211.43        235.51        41.24 o
   3   4   8          2.93        -11.05        37.24 o
   4   4   8       4348.77       4499.21       114.31 o
   5   4   8        153.42        147.37        48.22 o
   6   4   8        200.86        215.92        29.92 o
   7   4   8          0.14         47.78        32.91 o
   8   4   8          1.16        -12.93        34.73 o
   9   4   8        358.29        339.46        41.10 o
  10   4   8       1573.75       1525.99        63.00 o
  11   4   8         69.78         87.66        53.25 o
  12   4   8         18.54         52.16        56.96 o
  13   4   8         53.76        109.65        57.95 o
   1   5   8       1621.31       1638.86        63.69 o
   2   5   8       1126.87       1126.72        73.87 o
   3   5   8        332.28        318.96        53.62 o
   4   5   8         85.70         38.72        48.59 o
   5   5   8        555.50        570.25        56.00 o
   6   5   8        433.90        454.14        39.13 o
   7   5   8       3937.13       4079.44       125.25 o
   8   5   8        390.98        366.37        43.48 o
   9   5   8          9.61         28.82        46.24 o
  10   5   8         86.12         35.12        47.34 o
  11   5   8        148.10        123.54        52.68 o
   0   6   8         63.45         48.14        70.10 o
   1   6   8        216.82        187.39        57.95 o
   2   6   8       3214.59       3263.37       167.74 o
   3   6   8         34.60        -35.53        56.34 o
   4   6   8       3989.83       4086.48       211.25 o
   5   6   8        592.11        567.65        43.89 o
   6   6   8        664.99        613.07        47.96 o
   7   6   8        115.20         77.14        43.78 o
   8   6   8        825.29        741.02        52.79 o
   9   6   8        200.67         73.78        47.37 o
  10   6   8       2537.37       2457.75        84.71 o
   1   7   8       3066.05       3011.32       105.80 o
   2   7   8        114.84        103.48        57.46 o
   3   7   8        754.62        800.64        74.40 o
   4   7   8          1.05         -0.47        51.24 o
   5   7   8       1951.29       1955.47       119.20 o
   6   7   8         90.28          7.76        44.92 o
   7   7   8       4985.75       5017.50       134.16 o
   8   7   8         11.39        -70.06        46.71 o
   0   8   8        123.87         36.78        89.82 o
   1   8   8         93.55         -8.69        62.44 o
   2   8   8        878.19        908.28        79.78 o
   3   8   8          1.69        -54.98        65.37 o
   4   8   8       2510.23       2715.84       120.23 o
   5   8   8        105.45         52.52        67.15 o
   1   1   9        153.95        120.06        42.52 o
   2   1   9          6.77         15.19        41.20 o
   3   1   9        269.61        279.41        45.37 o
   4   1   9          0.26        -34.78        46.36 o
   5   1   9        121.75        107.41        51.92 o
   6   1   9         75.25          8.24        63.89 o
   7   1   9        215.49        186.36        61.47 o
   8   1   9         49.08         -0.58        48.81 o
   9   1   9        214.78        267.48        57.70 o
  10   1   9          0.21         18.07        56.77 o
  11   1   9         88.88         73.73        58.50 o
  12   1   9         80.39        188.99        56.28 o
   0   2   9       3997.06       3974.41       141.64 o
   1   2   9         11.07        -19.85        48.67 o
   2   2   9       1190.61       1038.62        70.94 o
   3   2   9         24.59         51.73        52.16 o
   4   2   9        199.04        189.27        53.49 o
   5   2   9          5.01          0.57        33.47 o
   6   2   9       2785.34       2844.11       118.37 o
   7   2   9          1.83          7.29        53.55 o
   8   2   9       2390.41       2451.20        99.52 o
   9   2   9         68.06         68.24        58.39 o
  10   2   9         83.67        143.63        62.22 o
  11   2   9         10.20         50.68        64.48 o
   1   3   9       1613.46       1633.37        77.72 o
   2   3   9          4.46         17.08        34.08 o
   3   3   9       4265.22       4228.14       135.18 o
   4   3   9          3.00         -6.14        38.17 o
   5   3   9       2284.74       2304.65        84.72 o
   6   3   9          0.02         38.87        46.12 o
   7   3   9       1103.23       1029.91        72.97 o
   8   3   9         18.47         63.83        49.55 o
   9   3   9       2313.34       2361.24       135.65 o
  10   3   9          0.31         40.31        62.03 o
  11   3   9       2020.92       2049.51        97.69 o
   0   4   9       5795.61       6096.17       188.31 o
   1   4   9          9.10          1.88        39.33 o
   2   4   9       1082.37       1047.18        57.44 o
   3   4   9         61.67         85.56        41.54 o
   4   4   9        359.09        380.61        47.48 o
   5   4   9        101.66        114.07        48.99 o
   6   4   9       3635.90       3890.14       238.44 o
   7   4   9          3.07         19.24        55.09 o
   8   4   9       2543.86       2379.22        94.89 o
   9   4   9         87.36        -33.62        60.05 o
  10   4   9        214.94        137.86        74.88 o
   1   5   9        159.20        154.48        51.75 o
   2   5   9          0.43        -13.12        52.53 o
   3   5   9       3889.60       3885.09       155.59 o
   4   5   9         18.96        -26.81        57.37 o
   5   5   9       1513.26       1370.61        91.17 o
   6   5   9         45.55         35.07        56.40 o
   7   5   9          6.29         -2.93        64.48 o
   8   5   9          5.05         11.88        69.39 o
   0   6   9       1887.85       2047.23       149.91 o
   1   6   9         45.33          4.04        55.27 o
   2   6   9         49.13         64.54        56.75 o
   3   6   9          0.18         36.22        60.11 o
   4   6   9         97.33         69.40        62.56 o
   5   6   9         21.62        -79.83        62.10 o
   6   6   9       1276.67       1361.22        80.49 o
   1   7   9        961.83        939.71        85.10 o
   0   0  10       6367.22       5929.07       286.41 o
   1   0  10        836.84        677.14        74.96 o
   2   0  10       1363.69       1193.38        94.54 o
   3   0  10         62.28        205.90        84.37 o
   4   0  10        531.10        455.10        92.01 o
   5   0  10        878.23        752.41       111.81 o
   6   0  10       5397.17       5979.88       303.15 o
   7   0  10          1.52        112.01       103.40 o
   8   0  10       3757.69       4120.25       457.05 o
   1   1  10        276.44        262.45        50.10 o
   2   1  10       1494.54       1251.43        70.52 o
   3   1  10       4259.64       4366.39       134.89 o
   4   1  10        345.32        341.89        63.32 o
   5   1  10       2243.12       2188.60       103.03 o
   6   1  10        256.95        266.51        77.35 o
   7   1  10        242.11        313.09        76.59 o
   8   1  10        559.13        649.00        93.83 o
   0   2  10       1593.77       1485.91        95.67 o
   1   2  10        627.12        523.81        52.17 o
   2   2  10        167.70        166.36        53.24 o
   3   2  10        148.83        193.79        57.78 o
   4   2  10          5.33        -42.69        55.13 o
   5   2  10       1903.45       1896.44       106.03 o
   6   2  10       1842.16       1802.27       121.49 o
   7   2  10        239.04        194.80        89.88 o
   1   3  10        326.59        214.41        57.80 o
   2   3  10        741.05        674.04        67.19 o
   3   3  10       1268.69       1113.07        91.40 o
   4   3  10         53.06         86.49        64.61 o
   5   3  10        298.85        242.98        76.58 o
   6   3  10        588.77        640.59        88.02 o
   0   4  10         32.20        -73.52       106.96 o
   1   4  10        763.32        541.40        93.82 o
   2   4  10        300.22        235.61        92.91 o
   3   4  10          8.33       -123.25        82.17 o
   4   4  10        378.01        278.92        91.78 o
   5   4  10        450.86        359.77        97.82 o
                                                
